# Supplementary material for: Development and validation of a prediction model for adenoma detection during screening and surveillance colonoscopy with comparison to actual adenoma detection rates
Source: PLoS One. 2017 Sep 28;12(9):e0185560. doi: 10.1371/journal.pone.0185560 (PMC5619799; doi:10.1371/journal.pone.0185560)
Supplement: S1 Database — (CSV) [file pone.0185560.s001.csv]

Obs	intervention	grp	patient	endo	site	phase2	pt_type	surveillance	highrisk	cchrisk1_hx	cchrisk8_hx	cchrisk7_hx	cchrisk2_n	cchrisk3_n	cchrisk4_n	cchrisk11_hx	cchrisk12_hx	cchrisk13_hx	cchrisk9_n	cchrisk10_n	pt_race	pt_ethnic	race_black	hispanic	pt_age	male	pt_height	pt_weight	bmi	asa	colon_ind2_n	colon_ind3_n	colon_ind4_n	colon_ind16_n	colon_ind17_n	colon_ind5_n	colon_ind6_n	colon_ind1_n	colon_ind7_n	colon_ind8_n	colon_ind9_n	colon_ind10_n	colon_ind11_n	colon_ind12_n	colon_ind13_n	colon_ind14_n	colon_ind15_n	adenoma	any_polyp
1	0	1	1	55	S1	0	Outpatient	0	0	0	0	0	0	0	0	0	0	0	0	0	Other	Hispanic or Latino	0	1	54	1	74	182	23.365	1	0	0	0	1	0	0	0	0	0	0	0	0	0	0	0	0	0	1	1
2	0	1	2	55	S1	0	Outpatient	0	0	0	0	0	0	0	0	0	0	0	0	0	White	Not Hispanic or Latino	0	0	53	1	71	329	45.881	2	0	0	0	1	0	0	0	0	0	0	0	0	0	0	0	0	0	0	1
3	0	1	3	55	S1	0	Outpatient	0	0	0	0	0	0	0	0	0	0	0	0	0	Black or African American	Not Hispanic or Latino	1	0	59	0	66	185	29.857	3	0	0	0	1	0	0	0	0	0	0	0	0	0	0	0	0	0	0	1
4	0	1	4	55	S1	0	Outpatient	0	0	0	0	0	0	0	0	0	0	0	0	0	Black or African American	Not Hispanic or Latino	1	0	71	1	66	180	29.050	3	0	0	0	1	0	0	0	0	0	0	0	0	0	0	0	0	0	1	1
5	0	1	5	55	S1	0	Outpatient	1	1	1	0	0	0	0	0	0	0	0	0	0	Black or African American	Not Hispanic or Latino	1	0	68	0	62	190	34.748	3	0	0	0	0	1	0	0	0	0	0	0	0	0	0	0	0	0	1	1
6	0	1	6	55	S1	0	Outpatient	1	1	0	0	0	0	0	1	0	0	0	0	0	Black or African American	Not Hispanic or Latino	1	0	74	0	59	211	42.612	3	0	0	0	0	1	0	0	0	0	0	0	0	0	0	0	0	0	0	1
7	0	1	7	55	S1	0	Outpatient	0	0	0	0	0	0	0	0	0	0	0	0	0	White	Hispanic or Latino	0	1	70	1				3	0	0	0	1	0	0	0	0	0	0	0	0	0	0	0	0	0	0	0
8	0	0	8	43	S2	0	Outpatient	0	0	0	0	0	0	0	0	0	0	0	0	0	Unknown		0	0	72	0				2	0	0	0	1	0	0	0	0	0	0	0	0	0	0	0	0	0	0	0
9	0	0	9	43	S2	0	Outpatient	0	0	0	0	0	0	0	0	0	0	0	0	0	Unknown		0	0	54	1				2	0	0	0	1	0	0	0	0	0	0	0	0	0	0	0	0	0	0	1
10	0	0	10	35	S2	0	Outpatient	1	1	0	1	0	0	0	0	0	0	0	0	0	Unknown		0	0	49	0				2	0	0	0	0	1	0	0	0	0	0	0	0	0	0	0	0	0	0	1
11	0	0	11	35	S2	0	Outpatient	1	1	0	1	0	0	0	0	0	0	0	0	0	Unknown		0	0	51	0				2	0	0	0	0	1	0	0	0	0	0	0	0	0	0	0	0	0	0	0
12	0	0	12	35	S2	0	Outpatient	1	1	0	1	0	0	0	0	0	0	0	0	0	Unknown		0	0	61	0				2	0	0	0	0	1	0	0	0	0	0	0	0	0	0	0	0	0	0	0
13	0	0	13	35	S2	0	Outpatient	0	0	0	0	0	0	0	0	0	0	0	0	0	Unknown		0	0	65	0				1	0	0	0	1	0	0	0	0	0	0	0	0	0	0	0	0	0	1	1
14	0	0	14	35	S2	0	Outpatient	0	1	2	0	0	0	0	0	0	0	0	0	0	Unknown		0	0	37	0				1	0	0	0	1	0	0	0	0	0	0	0	0	0	0	0	0	0	0	0
15	0	0	15	35	S2	0	Outpatient	0	0	0	0	0	0	0	0	0	0	0	0	0	Unknown		0	0	65	0				2	0	0	0	1	0	0	0	0	0	0	0	0	0	0	0	0	0	0	0
16	0	0	16	43	S2	0	Outpatient	0	0	0	0	0	0	0	0	0	0	0	0	0	Unknown		0	0	59	0				1	0	0	0	1	0	0	0	0	0	0	0	0	0	0	0	0	0	1	0
17	0	0	17	43	S2	0	Outpatient	1	1	0	1	0	0	0	0	0	0	0	0	0	Unknown		0	0	62	0				2	0	0	0	0	1	0	0	0	0	0	0	0	0	0	0	0	0	0	0
18	0	0	18	39	S2	0	Outpatient	0	0	0	0	0	0	0	0	0	0	0	0	0	Unknown		0	0	66	1				2	0	0	0	1	0	0	0	0	0	0	0	0	0	0	0	0	0	1	1
19	0	0	19	39	S2	0	Outpatient	0	0	0	0	0	0	0	0	0	0	0	0	0	Unknown		0	0	80	0				2	0	0	0	1	0	0	0	0	0	0	0	0	0	0	0	0	0	1	1
20	0	0	20	39	S2	0	Outpatient	0	0	0	0	0	0	0	0	0	0	0	0	0	Unknown		0	0	60	1				2	0	0	0	1	0	0	0	0	0	0	0	0	0	0	0	0	0	1	1
21	0	0	21	39	S2	0	Outpatient	0	0	0	0	0	0	0	0	0	0	0	0	0	Unknown		0	0	64	0				2	0	0	0	1	0	0	0	0	0	0	0	0	0	0	0	0	0	1	1
22	0	0	22	39	S2	0	Outpatient	0	0	0	0	0	0	0	0	0	0	0	0	0	Unknown		0	0	70	1				2	0	0	0	1	0	0	0	0	0	0	0	0	0	0	0	0	0	1	1
23	0	0	23	35	S2	0	Outpatient	0	0	0	0	0	0	0	0	0	0	0	0	0	Unknown		0	0	47	1				1	0	0	0	1	0	0	0	0	0	0	0	0	0	0	0	0	0	0	1
24	0	0	24	35	S2	0	Outpatient	1	1	0	1	0	0	0	0	0	0	0	0	0	Unknown		0	0	56	0				2	0	0	0	0	1	0	0	0	0	0	0	0	0	0	0	0	0	0	1
25	0	0	25	35	S2	0	Outpatient	0	0	0	0	0	0	0	0	0	0	0	0	0	Unknown		0	0	54	0				1	0	0	0	1	0	0	0	0	0	0	0	0	0	0	0	0	0	0	1
26	0	0	26	35	S2	0	Outpatient	0	1	2	0	0	0	0	0	0	0	0	0	0	Unknown		0	0	55	0				2	0	0	0	1	0	0	0	0	0	0	0	0	0	0	0	0	0	0	0
27	0	0	27	37	S2	0	Outpatient	1	1	0	3	0	0	0	0	0	0	0	0	0	Unknown		0	0	57	0				2	0	0	0	0	1	0	0	0	0	0	0	0	0	0	0	0	1	0	1
28	0	0	28	37	S2	0	Outpatient	1	1	0	1	0	0	0	0	0	0	0	0	0	Unknown		0	0	63	1				2	0	0	0	0	1	0	0	0	0	0	0	0	0	0	0	0	0	1	1
29	0	0	29	37	S2	0	Outpatient	0	0	0	0	0	0	0	0	0	0	0	0	0	Unknown		0	0	67	0				2	0	0	0	1	0	0	0	0	0	0	0	0	0	0	0	0	0	0	1
30	0	0	30	37	S2	0	Outpatient	0	0	0	0	0	0	0	0	0	0	0	0	0	Unknown		0	0	59	1				2	0	0	0	1	0	0	0	0	0	0	0	0	0	0	0	0	0	1	1
31	0	0	31	37	S2	0	Outpatient	0	0	0	0	0	0	0	0	0	0	0	0	0	Unknown		0	0	55	1				1	0	0	0	1	0	0	0	0	0	0	0	0	0	0	0	0	0	0	1
32	0	0	32	37	S2	0	Outpatient	0	0	0	0	0	0	0	0	0	0	0	0	0	Unknown		0	0	74	1				2	0	0	0	1	0	0	0	0	0	0	0	0	0	0	0	0	1	1	1
33	0	0	33	37	S2	0	Outpatient	0	0	0	0	0	0	0	0	0	0	0	0	0	Unknown		0	0	51	1				2	0	0	0	1	0	0	0	0	0	0	0	0	0	0	0	0	0	1	1
34	0	0	34	39	S2	0	Outpatient	0	0	0	0	0	0	0	0	0	0	0	0	0	Unknown		0	0	61	1				2	0	0	0	1	0	0	0	0	0	0	0	0	0	0	0	0	0	0	0
35	0	0	35	39	S2	0	Outpatient	0	0	0	0	0	0	0	0	0	0	0	0	0	Unknown		0	0	73	1				2	0	0	0	1	0	0	0	0	0	0	0	0	0	0	0	0	0	1	1
36	0	0	36	39	S2	0	Outpatient	1	1	1	0	0	0	0	0	0	0	0	0	0	Unknown		0	0	73	1				2	0	0	0	0	1	0	0	0	0	0	0	0	0	0	0	0	0	0	1
37	0	0	37	39	S2	0	Outpatient	0	0	0	0	0	0	0	0	0	0	0	0	0	Unknown		0	0	71	1				2	0	0	0	1	0	0	0	0	0	0	0	0	0	0	0	0	0	0	0
38	0	0	38	39	S2	0	Outpatient	0	0	0	0	0	0	0	0	0	0	0	0	0	Unknown		0	0	56	1				1	0	0	0	1	0	0	0	0	0	0	0	0	0	0	0	0	0	0	1
39	0	1	39	61	S1	0	Outpatient	1	1	0	0	0	0	0	1	0	0	0	0	0	White	Not Hispanic or Latino	0	0	75	0	65	186	30.949	2	0	0	0	0	1	0	0	0	0	0	0	0	0	0	0	0	0	1	1
40	0	1	40	61	S1	0	Outpatient	0	0	0	0	0	0	0	0	0	0	0	0	0	Black or African American	Not Hispanic or Latino	1	0	72	0	67	196	30.695	1	0	0	0	1	0	0	0	0	0	0	0	0	0	0	0	0	0	1	1
41	0	1	41	61	S1	0	Outpatient	0	0	0	0	0	0	0	0	0	0	0	0	0	Black or African American	Not Hispanic or Latino	1	0	51	0	63	160	28.340	2	0	0	0	1	0	0	0	0	0	0	0	0	0	0	0	0	0	0	0
42	0	0	42	52	S2	0	Outpatient	1	1	0	1	0	0	0	0	0	0	0	0	0	Unknown		0	0	66	0				2	0	0	0	0	1	0	0	0	0	0	0	0	0	0	0	0	0	1	0
43	0	0	43	52	S2	0	Outpatient	0	0	0	0	0	0	0	0	0	0	0	0	0	Unknown		0	0	53	1				2	0	0	0	1	0	0	0	0	0	0	0	0	0	0	0	0	0	0	0
44	0	0	44	52	S2	0	Outpatient	0	0	0	0	0	0	0	0	0	0	0	0	0	Unknown		0	0	66	0				2	0	0	0	1	0	0	0	0	0	0	0	0	0	0	0	0	0	1	1
45	0	0	47	43	S2	0	Outpatient	1	1	0	1	0	0	0	0	0	0	0	0	0	Unknown		0	0	58	0				2	0	0	0	0	1	0	0	0	0	0	0	0	0	0	0	0	0	1	0
46	0	0	48	43	S2	0	Outpatient	1	1	0	1	0	0	0	0	0	0	0	0	0	Unknown		0	0	39	1				2	0	0	0	0	1	0	0	0	0	0	0	0	0	0	0	0	0	1	0
47	0	0	49	43	S2	0	Outpatient	0	0	0	0	0	0	0	0	0	0	0	0	0	Unknown		0	0	53	0				1	0	0	0	1	0	0	0	0	0	0	0	0	0	0	0	0	0	0	0
48	0	0	50	43	S2	0	Outpatient	0	0	0	0	0	0	0	0	0	0	0	0	0	Unknown		0	0	56	1				2	0	0	0	1	0	0	0	0	0	0	0	0	0	0	0	0	0	1	0
49	0	0	51	43	S2	0	Outpatient	0	0	0	0	0	0	0	0	0	0	0	0	0	Unknown		0	0	54	1				2	0	0	0	1	0	0	0	0	0	0	0	0	0	0	0	0	0	0	0
50	0	0	52	43	S2	0	Outpatient	0	0	0	0	0	0	0	0	0	0	0	0	0	Unknown		0	0	57	0				2	0	0	0	1	0	0	0	0	0	0	0	0	0	0	0	0	0	0	0
51	0	0	53	43	S2	0	Outpatient	0	0	0	0	0	0	0	0	0	0	0	0	0	Unknown		0	0	50	1				1	0	0	0	1	0	0	0	0	0	0	0	0	0	0	0	0	0	1	1
52	0	1	54	44	S1	0	Outpatient	0	0	0	0	0	0	0	0	0	0	0	0	0	Black or African American	Not Hispanic or Latino	1	0	74	0	59	183	36.957	2	0	0	0	1	0	0	0	0	0	0	0	0	0	0	0	0	0	1	1
53	0	1	55	44	S1	0	Outpatient	1	1	0	0	0	0	0	1	0	0	0	0	0	Black or African American	Not Hispanic or Latino	1	0	68	0	65	186	30.949	1	0	0	0	0	1	0	0	0	0	0	0	0	0	0	0	0	0	1	1
54	0	1	56	44	S1	0	Outpatient	0	0	0	0	0	0	0	0	0	0	0	0	0	Hispanic or Latino	Hispanic or Latino	0	1	53	1	66	191	30.825	2	0	0	0	1	0	0	0	0	0	0	0	0	0	0	0	0	0	0	0
55	0	1	57	44	S1	0	Outpatient	0	0	0	0	0	0	0	0	0	0	0	0	0	White	Not Hispanic or Latino	0	0	48	0	64	149	25.573	1	0	0	0	1	0	0	0	0	0	0	0	0	0	0	0	0	0	0	0
56	0	1	58	44	S1	0	Outpatient	0	0	0	0	0	0	0	0	0	0	0	0	0	Black or African American	Not Hispanic or Latino	1	0	50	1	68	225	34.207	2	0	0	0	1	0	0	0	0	0	0	0	0	0	0	0	0	0	1	1
57	0	0	59	66	S2	0	Outpatient	0	0	0	0	0	0	0	0	0	0	0	0	0	Unknown		0	0	52	1				1	0	0	0	1	0	0	0	0	0	0	0	0	0	0	0	0	0	1	1
58	0	1	60	55	S1	0	Outpatient	0	1	0	2	0	0	0	0	0	0	0	0	0	White	Not Hispanic or Latino	0	0	61	0	61	224	42.320	1	0	0	0	1	0	0	0	0	0	0	0	0	0	0	0	0	0	0	1
59	0	1	61	55	S1	0	Outpatient	0	0	0	0	0	0	0	0	0	0	0	0	0	Black or African American	Not Hispanic or Latino	1	0	65	0	60	297	57.998	3	0	0	0	1	0	0	0	0	0	0	0	0	0	0	0	0	0	0	1
60	0	1	66	44	S1	0	Outpatient	0	0	0	0	0	0	0	0	0	0	0	0	0	Black or African American	Not Hispanic or Latino	1	0	61	0	60	149	29.096	2	0	0	0	1	0	0	0	0	0	0	0	0	0	0	0	0	0	0	0
61	0	1	67	44	S1	0	Outpatient	0	0	0	0	0	0	0	0	0	0	0	0	0	Black or African American	Not Hispanic or Latino	1	0	76	0	63	149	26.391	3	0	1	0	1	0	0	0	0	0	0	0	0	0	0	0	0	0	1	1
62	0	1	68	26	S1	0	Outpatient	0	0	0	0	0	0	0	0	0	0	0	0	0	Asian	Not Hispanic or Latino	0	0	51	0	62	121	22.129	1	0	0	0	1	0	0	0	0	0	0	0	0	0	0	0	0	0	0	0
63	0	1	69	26	S1	0	Outpatient	0	0	0	0	0	0	0	0	0	0	0	0	0	Black or African American	Not Hispanic or Latino	1	0	54	1	70	190	27.259	2	0	0	0	1	0	0	0	0	0	0	0	0	0	0	0	0	0	0	0
64	0	1	70	26	S1	0	Outpatient	1	1	0	1	0	1	0	0	0	0	0	0	0	White	Not Hispanic or Latino	0	0	74	1	74	233	29.912	2	0	0	0	0	0	0	0	0	0	0	0	1	0	0	0	0	1	1	1
65	0	1	71	26	S1	0	Outpatient	0	0	0	0	0	0	0	0	0	0	0	0	0	White	Not Hispanic or Latino	0	0	58	0	70	180	25.824	1	0	0	0	1	0	0	0	0	0	0	0	0	0	0	0	0	0	1	1
66	0	1	72	26	S1	0	Outpatient	0	0	0	0	0	0	0	0	0	0	0	0	0	Hispanic or Latino	Hispanic or Latino	0	1	59	1	66	169	27.274	2	0	0	0	1	0	0	0	0	0	0	0	0	0	0	0	0	1	0	0
67	0	0	73	39	S2	0	Outpatient	1	1	0	1	0	0	0	0	0	1	0	0	0	Unknown		0	0	64	0				1	0	0	0	0	1	0	0	0	0	0	0	0	0	0	0	0	0	1	1
68	0	0	74	39	S2	0	Outpatient	1	1	0	1	0	0	0	0	0	0	0	0	0	Unknown		0	0	82	1				2	0	0	0	0	1	0	0	0	0	0	0	0	0	0	0	0	0	0	0
69	0	0	75	39	S2	0	Outpatient	0	0	0	0	0	0	0	0	0	0	0	0	0	Unknown		0	0	59	0				2	0	0	0	1	0	0	0	0	0	0	0	0	0	0	0	0	0	0	0
70	0	0	76	39	S2	0	Outpatient	1	1	0	1	0	0	1	0	0	0	0	0	0	Unknown		0	0	84	1				2	0	0	0	1	1	0	0	0	0	0	0	0	0	0	0	0	0	0	1
71	0	0	77	39	S2	0	Outpatient	0	0	0	0	0	0	0	0	0	0	0	0	0	Unknown		0	0	58	1				2	0	0	0	1	0	0	0	0	0	0	0	0	0	0	0	0	0	0	0
72	0	0	78	62	S2	0	Outpatient	0	0	0	0	0	0	0	0	0	0	0	0	0	Unknown		0	0	67	0				2	0	0	0	1	0	0	0	0	0	0	0	0	0	0	0	0	0	0	0
73	0	1	79	48	S1	0	Outpatient	0	0	0	0	0	0	0	0	0	0	0	0	0	White	Not Hispanic or Latino	0	0	51	0	64	147	25.230	2	0	0	0	1	0	0	0	0	0	0	0	0	0	0	0	0	0	0	0
74	0	1	80	48	S1	0	Outpatient	0	1	2	0	0	0	0	0	0	0	0	0	0	Black or African American	Not Hispanic or Latino	1	0	65	0	65	177	29.451	1	0	0	0	1	0	0	0	0	0	0	0	0	0	0	0	0	0	1	1
75	0	1	81	48	S1	0	Outpatient	0	0	0	0	0	0	0	0	0	0	0	0	0	White	Not Hispanic or Latino	0	0	61	1	67	216	33.827	2	0	0	0	1	0	0	0	0	0	0	0	0	0	0	0	0	0	0	0
76	0	1	82	55	S1	0	Outpatient	0	1	0	0	2	0	0	0	0	0	0	0	0	White	Not Hispanic or Latino	0	0	33	0	70	163	23.386	2	0	0	0	1	0	0	0	0	0	0	0	0	0	0	0	0	0	0	0
77	0	1	83	55	S1	0	Outpatient	0	0	0	0	0	0	0	0	0	0	0	0	0	Hispanic or Latino	Hispanic or Latino	0	1	50	1	70	198	28.407	2	0	0	0	1	0	0	0	0	0	0	0	0	0	0	0	0	0	0	1
78	0	1	84	55	S1	0	Outpatient	0	0	0	0	0	0	0	0	0	0	0	0	0	Black or African American	Not Hispanic or Latino	1	0	66	1	73	270	35.618	2	0	0	0	1	0	0	0	0	0	0	0	0	0	0	0	0	0	1	1
79	0	0	85	37	S2	0	Outpatient	1	1	0	1	0	0	0	0	0	0	0	0	0	Unknown		0	0	76	0				3	0	0	0	0	1	0	0	0	0	0	0	0	0	0	0	0	0	0	0
80	0	0	86	37	S2	0	Outpatient	0	0	0	0	0	0	0	0	0	0	0	0	0	Unknown		0	0	49	0				1	0	0	0	1	0	0	0	0	0	0	0	0	0	0	0	0	0	0	0
81	0	0	87	37	S2	0	Outpatient	0	0	0	0	0	0	0	0	0	0	0	0	0	Unknown		0	0	67	0				2	0	0	0	1	0	0	0	0	0	0	0	0	0	0	0	0	0	0	0
82	0	0	88	37	S2	0	Outpatient	1	1	0	1	0	0	0	0	0	0	0	0	0	Unknown		0	0	66	1				3	0	0	0	0	1	0	0	0	0	0	0	0	0	0	0	0	0	1	1
83	0	0	89	37	S2	0	Outpatient	1	1	0	1	0	0	0	0	0	0	0	0	0	Unknown		0	0	68	1				2	0	0	0	0	1	0	0	0	0	0	0	0	0	0	0	0	0	1	1
84	0	1	90	26	S1	0	Outpatient	0	1	0	1	0	1	0	0	0	0	0	0	0	Black or African American	Not Hispanic or Latino	1	0	46	1	74	186	23.878	2	0	0	0	0	1	0	0	0	0	0	0	0	0	0	0	0	0	0	0
85	0	1	91	26	S1	0	Outpatient	0	0	0	0	0	0	0	0	0	0	0	0	0	Hispanic or Latino	Hispanic or Latino	0	1	72	0	61	147	27.772	2	0	0	0	1	0	0	0	0	0	0	0	0	0	0	0	0	0	0	0
86	0	1	92	26	S1	0	Outpatient	0	0	0	0	0	0	0	0	0	0	0	0	0	White	Not Hispanic or Latino	0	0	61	1	71	180	25.102	2	0	0	0	1	0	0	0	0	0	0	0	0	0	0	0	0	0	0	0
87	0	1	93	55	S1	0	Outpatient	0	0	0	0	0	0	0	0	0	0	0	0	0	White	Not Hispanic or Latino	0	0	63	0	62	154	28.164	2	0	0	0	1	0	0	0	0	0	0	0	0	0	0	0	0	0	0	1
88	0	1	94	55	S1	0	Outpatient	0	0	0	0	0	0	0	0	0	0	0	0	0	Hispanic or Latino	Hispanic or Latino	0	1	58	0	63	160	28.340	2	0	0	0	1	0	0	0	0	0	0	0	0	0	0	0	0	0	0	0
89	0	1	95	26	S1	0	Outpatient	0	0	0	0	0	0	0	0	0	0	0	0	0	White	Not Hispanic or Latino	0	0	57	0	66	143	23.078	1	0	0	0	1	0	0	0	0	0	0	0	0	0	0	0	0	0	0	1
90	0	1	96	26	S1	0	Outpatient	0	0	0	0	0	0	0	0	0	0	0	0	0	White	Not Hispanic or Latino	0	0	51	0	67	131	20.515	1	0	0	0	1	0	0	0	0	0	0	0	0	0	0	0	0	0	1	1
91	0	1	97	26	S1	0	Outpatient	0	0	0	0	0	0	0	0	0	0	0	0	0	White	Not Hispanic or Latino	0	0	63	0	63	119	21.078	1	0	0	0	1	0	0	0	0	0	0	0	0	0	0	0	0	0	0	1
92	0	1	98	60	S1	0	Outpatient	0	1	2	0	0	0	0	0	0	0	0	0	0	White	Not Hispanic or Latino	0	0	64	0	61	112	21.160	1	0	0	0	1	0	0	0	0	0	0	0	0	0	0	0	0	0	0	0
93	0	0	99	66	S2	0	Outpatient	0	0	0	0	0	0	0	0	0	0	0	0	0	Unknown		0	0	62	0				2	0	0	0	1	0	0	0	0	0	0	0	0	0	0	0	0	0	0	0
94	0	0	100	66	S2	0	Outpatient	0	0	0	0	0	0	0	0	0	0	0	0	0	Unknown		0	0	62	0				2	0	0	0	1	0	0	0	0	0	0	0	0	0	0	0	0	0	0	0
95	0	0	101	66	S2	0	Outpatient	0	0	0	0	0	0	0	0	0	0	0	0	0	Unknown		0	0	66	1				2	0	0	0	1	0	0	0	0	0	0	0	0	0	0	0	0	0	0	0
96	0	0	102	66	S2	0	Outpatient	0	0	0	0	0	0	0	0	0	0	0	0	0	Unknown		0	0	57	0				2	0	0	0	1	0	0	0	0	0	0	0	0	0	0	0	0	0	0	1
97	0	0	103	35	S2	0	Outpatient	0	0	0	0	0	0	0	0	0	0	0	0	0	Unknown		0	0	57	0				2	0	0	0	1	0	0	0	0	0	0	0	0	0	0	0	0	0	0	0
98	0	0	104	35	S2	0	Outpatient	0	0	0	0	0	0	0	0	0	0	0	0	0	Unknown		0	0	52	0				2	0	0	0	1	0	0	0	0	0	0	0	0	0	0	0	0	0	1	1
99	0	0	105	35	S2	0	Outpatient	0	0	0	0	0	0	0	0	0	0	0	0	0	Unknown		0	0	51	0				2	0	0	0	1	0	0	0	0	0	0	0	0	0	0	0	0	0	0	0
100	0	0	106	35	S2	0	Outpatient	0	0	0	0	0	0	0	0	0	0	0	0	0	Unknown		0	0	58	0				2	0	0	0	1	0	0	0	0	0	0	0	0	0	0	0	0	0	0	1
101	0	0	107	35	S2	0	Outpatient	0	0	0	0	0	0	0	0	0	0	0	0	0	Unknown		0	0	56	0				2	0	0	0	1	0	0	0	0	0	0	0	0	0	0	0	0	0	0	0
102	0	0	108	35	S2	0	Outpatient	0	0	0	0	0	0	0	0	0	0	0	0	0	Unknown		0	0	54	0				2	0	0	0	1	0	0	0	0	0	0	0	0	0	0	0	0	0	0	0
103	0	0	109	35	S2	0	Outpatient	1	1	0	1	0	0	0	0	0	0	0	0	0	Unknown		0	0	59	0				2	0	0	0	0	1	0	0	0	0	0	0	0	0	0	0	0	0	0	1
104	0	1	110	34	S1	0	Outpatient	0	0	0	0	0	0	0	0	0	0	0	0	0	White	Not Hispanic or Latino	0	0	51	0	62	143	26.152	1	0	0	0	1	0	0	0	0	0	0	0	0	0	0	0	0	0	0	0
105	0	1	111	34	S1	0	Outpatient	0	0	0	0	0	0	0	0	0	0	0	0	0	White	Not Hispanic or Latino	0	0	71	1	72	211	28.614	1	0	0	0	1	0	0	0	0	0	0	0	0	0	0	0	0	0	0	0
106	0	1	112	34	S1	0	Outpatient	1	1	0	1	0	0	0	1	0	0	0	0	0	Black or African American	Not Hispanic or Latino	1	0	64	1	68	204	31.015	2	0	0	0	0	1	0	0	0	0	0	0	0	0	0	0	0	0	0	1
107	0	1	113	34	S1	0	Outpatient	0	0	0	0	0	0	0	0	0	0	0	0	0	White	Not Hispanic or Latino	0	0	71	1	73	211	27.835	1	0	0	0	1	0	0	0	0	0	0	0	0	0	0	0	0	0	0	0
108	0	0	114	52	S2	0	Outpatient	0	0	0	0	0	0	0	0	0	0	0	0	0	Unknown		0	0	50	1				2	0	0	0	1	0	0	0	0	0	0	0	0	0	0	0	0	0	1	0
109	0	0	115	52	S2	0	Outpatient	1	1	0	1	0	0	0	0	0	0	0	0	0	Unknown		0	0	45	0				2	0	0	0	0	1	0	0	0	0	0	0	0	0	0	0	0	0	0	0
110	0	0	116	52	S2	0	Outpatient	0	0	0	0	0	0	0	0	0	0	0	0	0	Unknown		0	0	64	1				2	0	0	0	1	0	0	0	0	0	0	0	0	0	0	0	0	0	0	0
111	0	0	117	52	S2	0	Outpatient	1	1	0	1	0	0	0	0	0	0	0	0	0	Unknown		0	0	44	0				2	0	0	0	0	1	0	0	0	0	0	0	0	0	0	0	0	0	1	1
112	0	0	118	52	S2	0	Outpatient	0	0	0	0	0	0	0	0	0	0	0	0	0	Unknown		0	0	53	1				2	0	0	0	1	0	0	0	0	0	0	0	0	0	0	0	0	0	0	0
113	0	0	119	52	S2	0	Outpatient	0	0	0	0	0	0	0	0	0	0	0	0	0	Unknown		0	0	61	1				2	0	0	0	1	0	0	0	0	0	0	0	0	0	0	0	0	0	1	1
114	0	0	120	52	S2	0	Outpatient	0	0	0	0	0	0	0	0	0	0	0	0	0	Unknown		0	0	60	1				2	0	0	0	1	0	0	0	0	0	0	0	0	0	0	0	0	0	0	0
115	0	1	122	17	S6	0	Outpatient	0	0	0	0	0	0	0	0	0	0	0	0	0	Black or African American	Not Hispanic or Latino	1	0	49	0	64	175	30.035	3	0	0	0	1	0	0	0	0	0	0	0	0	0	0	0	0	0	0	1
116	0	1	123	17	S6	0	Outpatient	1	1	2	2	0	0	0	0	0	0	0	0	0	White	Not Hispanic or Latino	0	0	53	0	60	205	40.032	3	0	0	0	0	1	0	0	0	0	0	0	0	0	0	0	0	0	1	1
117	0	1	124	17	S6	0	Outpatient	1	1	0	1	0	0	1	0	0	0	0	0	0	Black or African American	Not Hispanic or Latino	1	0	61	1	63	149	26.391	2	0	0	0	0	1	0	0	0	0	0	0	0	0	0	0	0	0	0	0
118	0	1	125	48	S1	0	Outpatient	1	1	0	1	0	0	0	0	0	0	0	0	0	Black or African American	Not Hispanic or Latino	1	0	73	0	69	177	26.135	2	0	0	0	0	1	0	0	0	0	0	0	0	0	0	0	0	1	1	1
119	0	1	126	48	S1	0	Outpatient	0	0	0	0	0	0	0	0	0	0	0	0	0	Black or African American	Not Hispanic or Latino	1	0	59	0	63	165	29.225	2	0	0	0	1	0	0	0	0	0	0	0	0	0	0	0	0	0	0	1
120	0	1	127	48	S1	0	Outpatient	0	0	0	0	0	0	0	0	0	0	0	0	0	White	Not Hispanic or Latino	0	0	73	1	70	204	29.268	1	0	0	0	1	0	0	0	0	0	0	0	0	0	0	0	0	0	0	0
121	0	1	128	48	S1	0	Outpatient	0	0	0	0	0	0	0	0	0	0	0	0	0	Other	Unknown	0	0	55	1	71	243	33.888	2	0	0	0	1	0	0	0	0	0	0	0	0	0	0	0	0	0	1	1
122	0	1	129	28	S6	0	Outpatient	0	0	0	0	0	0	0	0	0	0	0	0	0	White	Not Hispanic or Latino	0	0	50	1	68	161	24.477	2	0	0	0	1	0	0	0	0	0	0	0	0	0	0	0	0	0	0	0
123	0	1	130	28	S6	0	Outpatient	1	1	0	1	0	0	0	0	0	0	0	0	0	Black or African American	Not Hispanic or Latino	1	0	51	1	67	213	33.357	3	0	0	0	0	1	0	0	0	0	0	0	0	0	0	0	0	0	0	0
124	0	1	131	28	S6	0	Outpatient	0	0	0	0	0	0	0	0	0	0	0	0	0	White	Patient Declined	0	0	52	1	66	170	27.436	1	0	0	0	1	0	0	0	0	0	0	0	0	0	0	0	0	0	0	1
125	0	0	132	37	S2	0	Outpatient	1	1	0	1	0	0	0	0	0	0	0	0	0	Unknown		0	0	58	1				1	0	0	0	0	1	0	0	0	0	0	0	0	0	0	0	0	0	1	1
126	0	0	133	37	S2	0	Outpatient	0	0	0	0	0	0	0	0	0	0	0	0	0	Unknown		0	0	55	1				2	0	0	0	1	0	0	0	0	0	0	0	0	0	0	0	0	0	0	0
127	0	0	134	37	S2	0	Outpatient	0	0	0	0	0	0	0	0	0	0	0	0	0	Unknown		0	0	66	1				2	0	0	0	1	0	0	0	0	0	0	0	0	0	0	0	0	0	1	1
128	0	0	135	37	S2	0	Outpatient	1	1	0	1	0	0	0	0	0	0	0	0	0	Unknown		0	0	54	1				2	0	0	0	0	1	0	0	0	0	0	0	1	0	0	0	0	0	0	1
129	0	0	136	37	S2	0	Outpatient	0	0	0	0	0	0	0	0	0	0	0	0	0	Unknown		0	0	66	1				2	0	0	0	1	0	0	0	0	0	0	0	0	0	0	0	0	0	1	1
130	0	0	137	37	S2	0	Outpatient	0	0	0	0	0	0	0	0	0	0	0	0	0	Unknown		0	0	50	0				2	0	0	0	1	0	0	0	0	0	0	0	0	0	0	0	0	0	1	1
131	0	1	138	60	S1	0	Outpatient	0	0	0	0	0	0	0	0	0	0	0	0	0	White	Not Hispanic or Latino	0	0	65	0	67	141	22.081	1	0	0	0	1	0	0	0	0	0	0	0	0	0	0	0	0	1	0	0
132	0	1	139	60	S1	0	Outpatient	0	0	0	0	0	0	0	0	0	0	0	0	0	White	Not Hispanic or Latino	0	0	49	0	69	126	18.605	2	0	0	0	0	0	0	1	0	0	0	0	0	0	0	0	0	0	0	0
133	0	1	140	60	S1	0	Outpatient	0	0	0	0	0	0	0	0	0	0	0	0	0	White	Not Hispanic or Latino	0	0	41	0	67	129	20.202	2	0	0	0	0	0	0	1	0	0	0	0	0	0	0	0	0	1	0	0
134	0	1	145	34	S1	0	Outpatient	0	0	0	0	0	0	0	0	0	0	0	0	0	Other	Not Hispanic or Latino	0	0	60	1	68	190	28.886	2	0	0	0	1	0	0	0	0	0	0	0	0	0	0	0	0	1	0	0
135	0	1	146	34	S1	0	Outpatient	0	0	0	0	0	0	0	0	0	0	0	0	0	White	Not Hispanic or Latino	0	0	50	0	62	115	21.031	2	0	0	0	1	0	0	0	0	0	0	0	0	0	0	0	0	0	1	1
136	0	1	147	34	S1	0	Outpatient	0	0	0	0	0	0	0	0	0	0	0	0	0	White	Not Hispanic or Latino	0	0	73	0	58	130	27.167	2	0	0	0	1	0	0	0	0	0	0	0	0	0	0	0	0	0	0	0
137	0	1	152	61	S1	0	Outpatient	0	0	0	0	0	0	0	0	0	0	0	0	0	Hispanic or Latino	Hispanic or Latino	0	1	57	0	60	175	34.174	2	0	0	0	1	0	0	0	0	0	0	0	0	0	0	0	0	0	0	0
138	0	1	153	61	S1	0	Outpatient	0	0	0	0	0	0	0	0	0	0	0	0	0	Hispanic or Latino	Hispanic or Latino	0	1	78	1	63	176	31.174	2	0	0	0	1	0	0	0	0	0	0	0	0	0	0	0	0	0	1	1
139	0	1	154	61	S1	0	Outpatient	0	0	0	0	0	0	0	0	0	0	0	0	0	Unknown	Unknown	0	0	52	0	68	248	37.704	2	0	0	0	1	0	0	0	0	0	0	0	0	0	0	0	0	0	0	0
140	0	0	155	62	S2	0	Outpatient	0	0	0	0	0	0	0	0	0	0	0	0	0	Unknown		0	0	58	1				3	0	0	0	1	0	0	0	0	0	0	0	0	0	0	0	0	0	1	1
141	0	0	156	62	S2	0	Outpatient	0	0	0	0	0	0	0	0	0	0	0	0	0	Unknown		0	0	54	0				2	0	0	0	1	0	0	0	0	0	0	0	0	0	0	0	0	0	0	0
142	0	0	157	62	S2	0	Outpatient	0	0	0	0	0	0	0	0	0	0	0	0	0	Unknown		0	0	51	1				1	0	0	0	1	0	0	0	0	0	0	0	0	0	0	0	0	0	0	0
143	0	1	158	44	S1	0	Outpatient	0	0	0	0	0	0	0	0	0	0	0	0	0	Black or African American	Not Hispanic or Latino	1	0	65	1	71	222	30.959	2	0	0	0	1	0	0	0	0	0	0	0	0	0	0	0	0	0	1	1
144	0	1	159	44	S1	0	Outpatient	0	0	0	0	0	0	0	0	0	0	0	0	0	Black or African American	Not Hispanic or Latino	1	0	63	0	64	154	26.431	2	0	0	0	1	0	0	0	0	0	0	0	0	0	0	0	0	0	0	0
145	0	1	160	44	S1	0	Outpatient	0	1	0	2	0	0	0	0	0	0	0	0	0	Unknown	Unknown	0	0	51	0	69	210	31.008	2	0	0	0	1	0	0	0	0	0	0	0	0	0	0	0	0	0	1	1
146	0	1	161	44	S1	0	Outpatient	0	0	0	0	0	0	0	0	0	0	0	0	0	White	Not Hispanic or Latino	0	0	64	1	72	200	27.122	2	0	0	0	1	0	0	1	0	0	0	0	0	0	0	0	0	1	0	0
147	0	1	162	44	S1	0	Outpatient	0	0	0	0	0	0	0	0	0	0	0	0	0	White	Not Hispanic or Latino	0	0	62	0	60	120	23.433	2	0	1	0	1	0	0	0	0	0	0	0	0	0	0	0	0	0	0	0
148	0	1	163	44	S1	0	Outpatient	1	1	0	1	0	0	0	1	0	0	0	0	0	Black or African American	Not Hispanic or Latino	1	0	64	0	64	170	29.177	2	0	0	0	0	1	0	0	0	0	0	0	0	0	0	0	0	1	1	1
149	0	1	164	44	S1	0	Outpatient	0	0	0	0	0	0	0	0	0	0	0	0	0	Hispanic or Latino	Hispanic or Latino	0	1	63	0	65	149	24.792	2	0	0	0	1	0	0	0	0	0	0	0	0	0	0	0	0	0	1	1
150	0	1	165	44	S1	0	Outpatient	0	0	0	0	0	0	0	0	0	0	0	0	0	Black or African American	Not Hispanic or Latino	1	0	51	0	65	200	33.278	2	0	0	0	1	0	0	0	0	0	0	0	0	0	0	0	0	0	0	0
151	0	0	166	39	S2	0	Outpatient	0	0	0	0	0	0	0	0	0	0	0	0	0	Unknown		0	0	52	0				1	0	0	0	1	0	0	0	0	0	0	0	0	0	0	0	0	1	0	1
152	0	0	167	39	S2	0	Outpatient	0	0	0	0	0	0	0	0	0	0	0	0	0	Unknown		0	0	56	1				1	0	0	0	1	0	0	0	0	0	0	0	0	0	0	0	0	0	1	1
153	0	0	168	39	S2	0	Outpatient	1	1	0	1	0	0	1	0	0	0	0	0	0	Unknown		0	0	54	1				1	0	0	0	0	1	0	0	0	0	0	0	0	0	0	0	0	0	0	0
154	0	0	169	39	S2	0	Outpatient	0	0	0	0	0	0	0	0	0	0	0	0	0	Unknown		0	0	53	1				2	0	0	0	1	0	0	0	0	0	0	0	0	0	0	0	0	0	0	1
155	0	0	170	39	S2	0	Outpatient	0	0	0	0	0	0	0	0	0	0	0	0	0	Unknown		0	0	55	0				1	0	0	0	1	0	0	0	0	0	0	0	0	0	0	0	0	0	0	0
156	0	0	171	39	S2	0	Outpatient	0	0	0	0	0	0	0	0	0	0	0	0	0	Unknown		0	0	56	1				1	0	0	0	1	0	0	0	0	0	0	0	0	0	0	0	0	0	0	1
157	0	0	172	39	S2	0	Outpatient	0	0	0	0	0	0	0	0	0	0	0	0	0	Unknown		0	0	67	0				2	0	0	0	1	0	0	0	0	0	0	0	0	0	0	0	0	0	0	0
158	0	1	173	14	S6	0	Outpatient	0	0	0	0	0	0	0	0	0	0	0	0	0	White	Hispanic or Latino	0	1	57	1	68	166	25.237	1	0	0	0	1	0	0	0	0	0	0	0	0	0	0	0	0	0	0	1
159	0	1	174	14	S6	0	Outpatient	1	1	0	1	0	0	0	0	0	0	0	0	0	White	Not Hispanic or Latino	0	0	63	1	72	295	40.005	1	0	0	0	0	1	0	0	0	0	0	0	0	0	0	0	0	0	0	1
160	0	1	175	14	S6	0	Outpatient	1	1	0	1	0	0	0	0	0	0	0	0	0	White	Not Hispanic or Latino	0	0	49	1	70	118	16.929	1	0	0	0	0	1	0	0	0	0	0	0	0	0	0	0	0	0	1	1
161	0	1	176	14	S6	0	Outpatient	0	1	0	2	0	0	0	0	0	0	0	0	0	White	Not Hispanic or Latino	0	0	40	0	65	123	20.466	1	0	0	0	1	0	0	0	0	0	0	0	0	0	0	0	0	0	0	0
162	0	1	177	14	S6	0	Outpatient	1	1	0	2	0	0	0	0	0	0	0	0	0	Black or African American	Patient Declined	1	0	64	0	65	182	30.283	1	0	0	0	0	1	0	0	0	0	0	0	0	0	0	0	0	0	0	1
163	0	1	178	14	S6	0	Outpatient	0	0	0	0	0	0	0	0	0	0	0	0	0	White	Not Hispanic or Latino	0	0	56	1	72	211	28.614	1	0	0	0	1	0	0	0	0	0	0	0	0	0	0	0	0	0	1	1
164	0	1	179	14	S6	0	Outpatient	0	0	0	0	0	0	0	0	0	0	0	0	0	White	Not Hispanic or Latino	0	0	62	1	71	196	27.333	1	0	0	0	1	0	0	0	0	0	0	0	0	0	0	0	0	0	1	1
165	0	0	180	43	S2	0	Outpatient	1	1	0	1	0	0	0	0	0	0	0	0	0	Unknown		0	0	60	1				2	0	0	0	1	1	0	0	0	0	0	0	0	0	0	0	0	0	1	0
166	0	0	181	43	S2	0	Outpatient	0	0	0	0	0	0	0	0	0	0	0	0	0	Unknown		0	0	57	0				2	0	0	0	1	0	0	0	0	0	0	0	0	0	0	0	0	0	0	0
167	0	0	182	43	S2	0	Outpatient	1	1	0	1	0	0	0	0	0	0	0	0	0	Unknown		0	0	53	1				1	0	0	0	0	1	0	0	0	0	0	0	0	0	0	0	0	0	1	0
168	0	0	183	43	S2	0	Outpatient	0	0	0	0	0	0	0	0	0	0	0	0	0	Unknown		0	0	65	0				2	0	0	0	1	0	0	0	0	0	0	0	0	0	0	0	0	0	1	1
169	0	0	184	43	S2	0	Outpatient	0	0	0	0	0	0	0	0	0	0	0	0	0	Unknown		0	0	64	1				2	0	0	0	1	0	0	0	0	0	0	0	0	0	0	0	0	0	0	0
170	0	0	185	43	S2	0	Outpatient	1	1	0	1	0	0	0	0	0	0	0	0	0	Unknown		0	0	66	1				1	0	0	0	0	1	0	0	0	0	0	0	0	0	0	0	0	0	0	1
171	0	0	186	43	S2	0	Outpatient	0	0	0	0	0	0	0	0	0	0	0	0	0	Unknown		0	0	50	0				1	0	0	0	1	0	0	0	0	0	0	0	0	0	0	0	0	0	1	0
172	0	1	187	27	S6	0	Outpatient	1	1	0	2	0	0	0	0	0	0	0	0	0	White	Not Hispanic or Latino	0	0	64	1	64	224	38.445	2	0	0	0	0	0	0	0	0	0	0	0	0	0	0	0	0	1	0	1
173	0	1	188	27	S6	0	Outpatient	1	1	2	1	0	0	0	0	0	0	0	0	0	White	Not Hispanic or Latino	0	0	69	1	68	224	34.055	3	0	0	0	0	1	0	0	0	0	0	0	0	0	0	0	0	1	1	1
174	0	0	189	37	S2	0	Outpatient	1	1	0	3	0	0	0	0	0	0	0	0	0	Unknown		0	0	52	1				2	0	0	0	0	1	0	0	0	0	0	0	0	0	0	0	0	1	1	1
175	0	0	190	37	S2	0	Outpatient	0	0	0	0	0	0	0	0	0	0	0	0	0	Unknown		0	0	44	0				2	0	0	0	1	0	0	0	0	0	0	0	0	0	0	0	0	0	0	0
176	0	0	191	37	S2	0	Outpatient	0	0	0	0	0	0	0	0	0	0	0	0	0	Unknown		0	0	66	1				2	0	0	0	1	0	0	0	0	0	0	0	0	0	0	0	0	0	1	1
177	0	0	192	37	S2	0	Outpatient	0	0	0	0	0	0	0	0	0	0	0	0	0	Unknown		0	0	55	0				2	0	0	0	1	0	0	0	0	0	0	0	0	0	0	0	0	0	0	0
178	0	0	193	37	S2	0	Outpatient	1	1	0	1	0	0	0	0	0	0	0	0	0	Unknown		0	0	73	0				3	0	0	0	0	1	0	0	0	0	0	0	0	0	0	0	0	0	1	1
179	0	0	194	37	S2	0	Outpatient	0	1	2	0	0	0	0	0	0	0	0	0	0	Unknown		0	0	51	0				2	0	0	0	1	0	0	0	0	0	0	0	0	0	0	0	0	0	1	1
180	0	0	195	37	S2	0	Outpatient	1	1	1	1	0	0	0	0	0	0	0	0	0	Unknown		0	0	60	0				3	0	0	0	0	1	0	0	0	0	0	0	0	0	0	0	0	0	1	1
181	0	0	196	37	S2	0	Outpatient	1	1	0	1	0	0	0	0	0	0	0	0	0	Unknown		0	0	54	1				2	0	0	0	0	1	0	0	0	0	0	0	0	0	0	0	0	1	0	0
182	0	0	197	37	S2	0	Outpatient	1	1	2	1	0	0	0	0	0	0	0	0	0	Unknown		0	0	71	1				2	0	0	0	0	1	0	0	0	0	0	0	0	0	0	0	0	1	1	1
183	0	1	200	44	S1	0	Outpatient	0	0	0	0	0	0	0	0	0	0	0	0	0	White	Not Hispanic or Latino	0	0	65	0	68	135	20.524	2	0	0	0	1	0	0	0	0	0	0	0	0	0	0	0	0	0	0	1
184	0	1	201	44	S1	0	Outpatient	0	1	2	0	0	0	0	0	0	0	0	0	0	Black or African American	Not Hispanic or Latino	1	0	59	0	65	200	33.278	2	0	0	0	1	0	0	0	0	0	0	0	0	0	0	0	0	0	0	0
185	0	1	202	44	S1	0	Outpatient	0	0	0	0	0	0	0	0	0	0	0	0	0	Black or African American	Not Hispanic or Latino	1	0	62	1	68	212	32.231	2	0	0	0	1	0	0	0	0	0	0	0	0	0	0	0	0	0	1	1
186	0	1	203	44	S1	0	Outpatient	0	0	0	0	0	0	0	0	0	0	0	0	0	Hispanic or Latino	Hispanic or Latino	0	1	51	0	62	110	20.117	2	0	0	0	1	0	0	0	0	0	0	0	0	0	0	0	0	0	0	0
187	0	1	204	44	S1	0	Outpatient	0	0	0	0	0	0	0	0	0	0	0	0	0	Unknown	Unknown	0	0	50	1	74	275	35.304	2	0	0	0	1	0	0	0	0	0	0	0	0	0	0	0	0	0	1	1
188	0	1	205	26	S1	0	Outpatient	0	0	0	0	0	0	0	0	0	0	0	0	0	Unknown	Unknown	0	0	51	1	74	200	25.676	2	0	0	0	1	0	0	0	0	0	0	0	0	0	0	0	0	0	0	0
189	0	1	206	26	S1	0	Outpatient	1	1	1	0	0	0	0	0	0	0	0	0	0	White	Not Hispanic or Latino	0	0	72	0	65	268	44.593	2	0	0	0	0	1	0	0	0	0	0	0	0	0	0	0	0	0	1	1
190	0	1	207	26	S1	0	Outpatient	0	0	0	0	0	0	0	0	0	0	0	0	0	Black or African American	Not Hispanic or Latino	1	0	48	0	62	135	24.689	2	0	0	0	1	0	0	0	0	0	0	0	0	0	0	0	0	1	0	0
191	0	1	208	26	S1	0	Outpatient	0	0	0	0	0	0	0	0	0	0	0	0	0	Hispanic or Latino	Hispanic or Latino	0	1	50	0	65	170	28.286	2	0	0	0	1	0	0	0	0	0	0	0	0	0	0	0	0	0	1	1
192	0	1	209	26	S1	0	Outpatient	0	0	0	0	0	0	0	0	0	0	0	0	0	White	Not Hispanic or Latino	0	0	64	0	62	110	20.117	2	0	0	0	1	0	0	0	0	0	0	0	0	0	0	0	0	1	0	1
193	0	0	215	35	S2	0	Outpatient	1	1	0	1	0	0	0	0	0	0	0	0	0	Unknown		0	0	67	1				2	0	0	0	0	1	0	0	0	0	0	0	0	0	0	0	0	0	1	1
194	0	0	216	35	S2	0	Outpatient	0	0	0	0	0	0	0	0	0	0	0	0	0	Unknown		0	0	50	0				1	0	0	0	1	0	0	0	0	0	0	0	0	0	0	0	0	0	1	1
195	0	0	217	35	S2	0	Outpatient	0	0	0	0	0	0	0	0	0	0	0	0	0	Unknown		0	0	53	0				1	0	0	0	1	0	0	0	0	0	0	0	0	0	0	0	0	0	0	0
196	0	0	218	35	S2	0	Outpatient	0	0	0	0	0	0	0	0	0	0	0	0	0	Unknown		0	0	61	0				2	0	0	0	1	0	0	0	0	0	0	0	0	0	0	0	0	0	0	1
197	0	0	219	35	S2	0	Outpatient	0	0	0	0	0	0	0	0	0	0	0	0	0	Unknown		0	0	53	0				2	0	0	0	1	0	0	0	0	0	0	0	0	0	0	0	0	0	0	0
198	0	1	220	14	S6	0	Outpatient	1	1	0	2	0	0	0	0	0	0	0	0	0	Black or African American	Not Hispanic or Latino	1	0	41	0	70	210	30.129	1	0	0	0	0	1	0	0	0	0	0	0	0	0	0	0	0	0	0	0
199	0	1	221	14	S6	0	Outpatient	1	1	0	1	0	0	0	0	0	0	0	0	0	Patient declined to provide	Patient Declined	0	0	58	1	75	240	29.995	2	0	0	0	0	1	0	0	0	0	0	0	0	0	0	0	0	0	0	0
200	0	1	222	14	S6	0	Outpatient	0	0	0	0	0	0	0	0	0	0	0	0	0	White	Not Hispanic or Latino	0	0	50	1	70	277	39.741	1	0	0	0	1	0	0	0	0	0	0	0	0	0	0	0	0	0	0	0
201	0	1	223	14	S6	0	Outpatient	0	0	0	0	0	0	0	0	0	0	0	0	0	Black or African American	Not Hispanic or Latino	1	0	50	1	68	248	37.704	2	0	0	0	1	0	0	0	0	0	0	0	0	0	0	0	0	0	0	0
202	0	1	224	14	S6	0	Outpatient	0	0	0	0	0	0	0	0	0	0	0	0	0	White	Not Hispanic or Latino	0	0	61	0	61	120	22.671	1	0	0	0	1	0	0	0	0	0	0	0	0	0	0	0	0	0	0	1
203	0	1	225	14	S6	0	Outpatient	0	1	2	2	0	0	0	0	0	0	0	0	0	White	Not Hispanic or Latino	0	0	43	0	64	122	20.939	1	0	0	0	1	0	0	0	0	0	0	0	0	0	0	0	0	0	0	0
204	0	1	226	14	S6	0	Outpatient	0	0	0	0	0	0	0	0	0	0	0	0	0	Black or African American	Not Hispanic or Latino	1	0	50	1	71	218	30.402	1	0	0	0	1	0	0	0	0	0	0	0	0	0	0	0	0	0	0	1
205	0	1	227	14	S6	0	Outpatient	1	1	0	1	0	0	0	0	0	0	0	0	0	White	Not Hispanic or Latino	0	0	63	1	72	173	23.460	1	0	0	0	0	1	0	0	0	0	0	0	0	0	0	0	0	0	1	1
206	0	1	228	34	S1	0	Outpatient	0	0	0	0	0	0	0	0	0	0	0	0	0	Black or African American	Not Hispanic or Latino	1	0	53	1	72	215	29.156	1	0	0	0	1	0	0	0	0	0	0	0	0	0	0	0	0	0	0	0
207	0	1	229	34	S1	0	Outpatient	1	1	2	1	0	1	0	0	0	0	0	0	0	White	Not Hispanic or Latino	0	0	50	0	64	135	23.170	2	0	0	0	0	1	0	0	0	0	0	0	0	0	0	0	0	0	1	1
208	0	1	230	34	S1	0	Outpatient	0	0	0	0	0	0	0	0	0	0	0	0	0	Black or African American	Not Hispanic or Latino	1	0	54	0	67	160	25.057	2	0	0	0	1	0	0	0	0	0	0	0	0	0	0	0	0	1	0	1
209	0	1	231	17	S6	0	Outpatient	1	1	0	2	0	0	0	0	0	0	0	0	0	White	Not Hispanic or Latino	0	0	46	0	63	179	31.705	1	0	0	0	0	1	0	0	0	0	0	0	0	0	0	0	0	0	0	0
210	0	1	232	17	S6	0	Outpatient	0	0	0	0	0	0	0	0	0	0	0	0	0	White	Not Hispanic or Latino	0	0	57	0	67	200	31.321	2	0	0	0	1	0	0	0	0	0	0	0	0	0	0	0	0	0	0	0
211	0	1	233	17	S6	0	Outpatient	1	1	0	3	0	0	0	0	0	0	0	0	0	White	Not Hispanic or Latino	0	0	41	1	70	183	26.255	1	0	0	0	0	1	0	0	0	0	0	0	0	0	0	0	0	1	0	1
212	0	1	234	17	S6	0	Outpatient	0	1	0	2	0	0	0	0	0	0	0	0	0	White	Not Hispanic or Latino	0	0	64	1	72	270	36.615	2	0	0	0	1	0	0	0	0	0	0	0	0	0	0	0	0	1	0	0
213	0	1	235	17	S6	0	Outpatient	1	1	0	1	0	0	0	0	0	0	0	0	0	White	Not Hispanic or Latino	0	0	55	1	72	257	34.852	2	0	0	0	0	1	0	0	0	0	0	0	0	0	0	0	0	0	1	1
214	0	1	236	17	S6	0	Outpatient	0	0	0	0	0	0	0	0	0	0	0	0	0	White	Not Hispanic or Latino	0	0	51	1	71	174	24.265	1	0	0	0	1	0	0	0	0	0	0	0	0	0	0	0	0	0	0	0
215	0	1	237	48	S1	0	Outpatient	0	0	0	0	0	0	0	0	0	0	0	0	0	Black or African American	Not Hispanic or Latino	1	0	51	0	66	181	29.211	2	0	0	0	1	0	0	0	0	0	0	0	0	0	0	0	0	0	0	0
216	0	1	238	19	S6	0	Outpatient	0	0	0	0	0	0	0	0	0	0	0	0	0	White	Patient Declined	0	0	51	1	69	267	39.425	2	0	0	0	1	0	0	0	0	0	0	0	0	0	0	0	0	0	1	1
217	0	1	239	55	S1	0	Outpatient	0	1	2	0	0	0	0	0	0	0	0	0	0	White	Not Hispanic or Latino	0	0	46	1				2	0	0	0	1	0	0	0	0	0	0	0	0	0	0	0	0	0	1	1
218	0	1	240	63	S1	0	Outpatient	0	0	0	0	0	0	0	0	0	0	0	0	0	Black or African American	Not Hispanic or Latino	1	0	56	0	63	160	28.340	2	0	0	0	1	0	0	0	0	0	0	0	0	0	0	0	0	0	1	1
219	0	1	241	63	S1	0	Outpatient	0	0	0	0	0	0	0	0	0	0	0	0	0	White	Not Hispanic or Latino	0	0	63	0	69	215	31.746	2	0	0	0	1	0	0	0	0	0	0	0	0	0	0	0	0	0	1	1
220	0	1	242	63	S1	0	Outpatient	1	1	0	1	0	0	0	0	0	0	0	0	0	Asian	Not Hispanic or Latino	0	0	78	0	66	166	26.790	1	0	0	0	0	1	0	0	0	0	0	0	0	0	0	0	0	1	0	0
221	0	1	243	63	S1	0	Outpatient	0	0	0	0	0	0	0	0	0	0	0	0	0	White	Not Hispanic or Latino	0	0	51	0	65	160	26.622	2	0	0	0	1	0	0	0	0	0	0	0	0	0	0	0	0	0	0	0
222	0	1	244	63	S1	0	Outpatient	0	0	0	0	0	0	0	0	0	0	0	0	0	Black or African American	Not Hispanic or Latino	1	0	54	0	65	174	28.952	2	0	0	0	1	0	0	0	0	0	0	0	0	0	0	0	0	0	0	0
223	0	1	250	26	S1	0	Outpatient	0	0	0	0	0	0	0	0	0	0	0	0	0	Black or African American	Not Hispanic or Latino	1	0	55	0	64	177	30.379	2	0	0	0	1	0	0	0	0	0	0	0	0	0	0	0	0	0	0	0
224	0	1	251	26	S1	0	Outpatient	0	0	0	0	0	0	0	0	0	0	0	0	0	Black or African American	Not Hispanic or Latino	1	0	62	0	64	208	35.699	2	0	0	0	1	0	0	0	0	0	0	0	0	0	0	0	0	0	0	1
225	0	1	252	26	S1	0	Outpatient	0	0	0	0	0	0	0	0	0	0	0	0	0	White	Not Hispanic or Latino	0	0	51	0	65	132	21.964	1	0	0	0	1	0	0	0	0	0	0	0	0	0	0	0	0	0	0	0
226	0	1	253	21	S6	0	Outpatient	0	0	0	0	0	0	0	0	0	0	0	0	0	Black or African American	Not Hispanic or Latino	1	0	60	0	63	131	23.203	2	0	0	0	1	0	0	0	0	0	0	0	0	0	0	0	0	0	0	0
227	0	1	254	21	S6	0	Outpatient	0	0	0	0	0	0	0	0	0	0	0	0	0	White	Not Hispanic or Latino	0	0	60	1	74	208	26.703	2	0	0	0	1	0	0	0	0	0	0	0	0	0	0	0	0	0	0	0
228	0	1	255	21	S6	0	Outpatient	1	1	1	0	0	0	0	0	0	0	0	0	0	Black or African American	Not Hispanic or Latino	1	0	57	0	66	297	47.932	2	0	0	0	0	1	0	0	0	0	0	0	0	0	0	0	0	0	0	1
229	0	1	256	21	S6	0	Outpatient	1	1	0	1	0	0	0	0	0	0	0	0	0	Black or African American	Not Hispanic or Latino	1	0	56	0	65	183	30.449	2	0	0	0	0	1	0	0	0	0	0	0	0	0	0	0	0	0	0	1
230	0	1	257	21	S6	0	Outpatient	1	1	0	1	0	0	0	0	0	0	0	0	0	Black or African American	Patient Declined	1	0	68	1	69	208	30.713	3	0	0	0	0	1	0	0	0	0	0	0	0	0	0	0	0	0	1	1
231	0	1	258	21	S6	0	Outpatient	0	0	0	0	0	0	0	0	0	0	0	0	0	Black or African American	Not Hispanic or Latino	1	0	64	1	69	159	23.478	1	0	0	0	1	0	0	0	0	0	0	0	0	0	0	0	0	1	0	0
232	0	1	270	19	S6	0	Outpatient	1	1	0	1	0	0	0	0	0	0	0	0	0	White	Not Hispanic or Latino	0	0	60	0	64	156	26.774	2	0	0	0	0	1	0	0	0	0	0	0	0	0	0	0	0	0	0	0
233	0	1	271	19	S6	0	Outpatient	0	0	0	0	0	0	0	0	0	0	0	0	0	White	Not Hispanic or Latino	0	0	51	0	66	165	26.629	2	0	0	0	1	0	0	0	0	0	0	0	0	0	0	0	0	0	1	1
234	0	1	272	19	S6	0	Outpatient	0	0	0	0	0	0	0	0	0	0	0	0	0	White	Not Hispanic or Latino	0	0	54	0	70	272	39.024	2	0	0	0	1	0	0	0	0	0	0	0	0	0	0	0	0	0	1	1
235	0	1	273	19	S6	0	Outpatient	0	0	0	0	0	0	0	0	0	0	0	0	0	White	Not Hispanic or Latino	0	0	50	0	67	167	26.153	2	0	0	0	1	0	0	0	0	0	0	0	0	0	0	0	0	0	0	0
236	0	1	274	19	S6	0	Outpatient	0	1	2	2	0	0	0	0	0	0	0	0	0	White	Patient Declined	0	0	48	1	69	154	22.739	2	0	0	0	1	0	0	0	0	0	0	0	0	0	0	0	0	1	0	0
237	0	1	275	19	S6	0	Outpatient	1	1	0	0	0	0	0	0	0	0	0	1	0	White	Not Hispanic or Latino	0	0	25	1	74	193	24.777	2	0	0	0	0	0	0	0	0	0	0	0	0	0	0	0	0	1	0	0
238	0	1	276	19	S6	0	Outpatient	0	0	0	0	0	0	0	0	0	0	0	0	0	White	Patient Declined	0	0	50	0	66	202	32.600	2	0	0	0	1	0	0	0	0	0	0	0	0	0	0	0	0	0	0	0
239	0	1	277	63	S1	0	Outpatient	0	0	0	0	0	0	0	0	0	0	0	0	0	White	Not Hispanic or Latino	0	0	50	0	67	150	23.491	2	0	0	0	1	0	0	0	0	0	0	0	0	0	0	0	0	0	0	0
240	0	1	278	26	S1	0	Outpatient	0	0	0	0	0	0	0	0	0	0	0	0	0	Hispanic or Latino	Hispanic or Latino	0	1	49	1	71	264	36.817	2	0	0	0	1	0	0	0	0	0	0	0	0	0	0	0	0	0	0	0
241	0	1	279	26	S1	0	Outpatient	0	0	0	0	0	0	0	0	0	0	0	0	0	Black or African American	Not Hispanic or Latino	1	0	50	1	65	196	32.613	2	0	0	0	1	0	0	0	0	0	0	0	0	0	0	0	0	0	0	1
242	0	1	280	26	S1	0	Outpatient	0	0	0	0	0	0	0	0	0	0	0	0	0	White	Not Hispanic or Latino	0	0	65	1	72	209	28.342	1	0	0	0	1	0	0	0	0	0	0	0	0	0	0	0	0	0	0	0
243	0	1	281	26	S1	0	Outpatient	0	0	0	0	0	0	0	0	0	0	0	0	0	White	Not Hispanic or Latino	0	0	58	1	70	208	29.842	1	0	0	0	1	0	0	0	0	0	0	0	0	0	0	0	0	0	0	1
244	0	1	282	26	S1	0	Outpatient	0	0	0	0	0	0	0	0	0	0	0	0	0	Other	Not Hispanic or Latino	0	0	50	0	62	176	32.187	1	0	0	0	1	0	0	0	0	0	0	0	0	0	0	0	0	0	1	1
245	0	1	283	26	S1	0	Outpatient	0	0	0	0	0	0	0	0	0	0	0	0	0	Unknown	Unknown	0	0	66	0	66	160	25.822	2	0	0	0	1	0	0	0	0	0	0	0	0	0	0	0	0	0	0	1
246	0	1	284	26	S1	0	Outpatient	0	0	0	0	0	0	0	0	0	0	0	0	0	White	Not Hispanic or Latino	0	0	61	1	73	5	0.660	1	0	0	0	1	0	0	0	0	0	0	0	0	0	0	0	0	0	1	1
247	0	1	285	21	S6	0	Outpatient	0	0	0	0	0	0	0	0	0	0	0	0	0	Black or African American	Patient Declined	1	0	57	0	65	189	31.448	2	0	0	0	1	0	0	0	0	0	0	0	0	0	0	0	0	0	0	0
248	0	1	286	21	S6	0	Outpatient	0	0	0	0	0	0	0	0	0	0	0	0	0	Black or African American	Not Hispanic or Latino	1	0	48	1	74	203	26.061	2	0	0	0	1	0	0	0	0	0	0	0	0	0	0	0	0	0	0	0
249	0	1	287	21	S6	0	Outpatient	0	1	0	0	0	0	0	0	1	0	0	0	0	Black or African American	Patient Declined	1	0	51	0	78	239	27.616	2	0	0	0	1	0	0	0	0	0	0	0	0	0	0	0	0	0	1	1
250	0	1	288	21	S6	0	Outpatient	0	0	0	0	0	0	0	0	0	0	0	0	0	Black or African American	Not Hispanic or Latino	1	0	53	0	78	185	21.377	2	0	0	0	1	0	0	0	0	0	0	0	0	0	0	0	0	0	0	0
251	0	1	289	21	S6	0	Outpatient	0	0	0	0	0	0	0	0	0	0	0	0	0	Black or African American	Not Hispanic or Latino	1	0	54	1	68	144	21.893	2	0	0	0	1	0	0	0	0	0	0	0	0	0	0	0	0	0	0	1
252	0	1	290	21	S6	0	Outpatient	1	1	0	1	0	0	0	0	0	0	0	0	0	Black or African American	Not Hispanic or Latino	1	0	56	0	68	210	31.927	2	0	0	0	0	1	0	0	0	0	0	0	0	0	0	0	0	0	0	1
253	0	1	291	34	S1	0	Outpatient	0	0	0	0	0	0	0	0	0	0	0	0	0	White	Not Hispanic or Latino	0	0	62	1	72	200	27.122	2	0	0	0	1	0	0	0	0	0	0	0	0	0	0	0	0	0	0	0
254	0	1	292	34	S1	0	Outpatient	0	0	0	0	0	0	0	0	0	0	0	0	0	White	Not Hispanic or Latino	0	0	50	0	65	122	20.300	2	0	0	0	1	0	0	0	0	0	0	0	0	0	0	0	0	0	0	0
255	0	1	293	34	S1	0	Outpatient	1	1	0	1	0	1	0	0	0	0	0	0	0	Black or African American	Not Hispanic or Latino	1	0	70	0	62	135	24.689	2	0	0	0	0	1	0	0	0	0	0	0	0	0	0	0	0	1	1	0
256	0	1	294	34	S1	0	Outpatient	0	0	0	0	0	0	0	0	0	0	0	0	0	White	Not Hispanic or Latino	0	0	50	1	69	193	28.498	2	0	0	0	1	0	0	0	0	0	0	0	0	0	0	0	0	1	1	1
257	0	1	295	34	S1	0	Outpatient	0	0	0	0	0	0	0	0	0	0	0	0	0	Hispanic or Latino	Hispanic or Latino	0	1	63	1	70	200	28.694	2	0	0	0	1	0	0	0	0	0	0	0	0	0	0	0	0	0	1	1
258	0	1	296	34	S1	0	Outpatient	0	0	0	0	0	0	0	0	0	0	0	0	0	White	Not Hispanic or Latino	0	0	67	0	70	272	39.024	2	0	0	0	1	0	0	0	0	0	0	0	0	0	0	0	0	1	0	0
259	0	1	297	34	S1	0	Outpatient	0	0	0	0	0	0	0	0	0	0	0	0	0	White	Not Hispanic or Latino	0	0	51	1	73	180	23.746	1	0	0	0	1	0	0	0	0	0	0	0	0	0	0	0	0	0	1	1
260	0	1	301	48	S1	0	Outpatient	0	0	0	0	0	0	0	0	0	0	0	0	0	Black or African American	Not Hispanic or Latino	1	0	54	0	65	175	29.118	2	0	0	0	1	0	0	0	0	0	0	0	0	0	0	0	0	0	1	1
261	0	1	302	48	S1	0	Outpatient	0	0	0	0	0	0	0	0	0	0	0	0	0	White	Not Hispanic or Latino	0	0	67	0	66	217	35.021	2	0	0	0	1	0	0	0	0	0	0	0	0	0	0	0	0	0	0	0
262	0	1	303	48	S1	0	Outpatient	0	0	0	0	0	0	0	0	0	0	0	0	0	Hispanic or Latino	Hispanic or Latino	0	1	56	0	62	201	36.759	1	0	0	0	1	0	0	0	0	0	0	0	0	0	0	0	0	0	0	0
263	0	1	304	48	S1	0	Outpatient	0	1	2	0	0	0	0	0	0	0	0	0	0	White	Not Hispanic or Latino	0	0	53	0	66	131	21.142	2	0	0	0	1	0	0	0	0	0	0	0	0	0	0	0	0	0	0	1
264	0	1	305	28	S6	0	Outpatient	0	1	2	0	0	0	0	0	0	0	0	0	0	White	Not Hispanic or Latino	0	0	50	1	71	204	28.449	2	0	0	0	1	0	0	0	0	0	0	0	0	0	0	0	0	0	0	0
265	0	1	306	28	S6	0	Outpatient	0	0	0	0	0	0	0	0	0	0	0	0	0	White	Not Hispanic or Latino	0	0	53	1	74	262	33.635	2	0	0	0	1	0	0	0	0	0	0	0	0	0	0	0	0	0	0	0
266	0	1	307	28	S6	0	Outpatient	0	1	2	0	0	0	0	0	0	0	0	0	0	Black or African American	Not Hispanic or Latino	1	0	51	0	67	169	26.466	2	0	0	0	1	0	0	0	0	0	0	0	0	0	0	0	0	0	0	0
267	0	1	308	28	S6	0	Outpatient	1	1	0	1	0	0	0	0	0	0	0	0	0	Black or African American	Not Hispanic or Latino	1	0	78	1	66	169	27.274	2	0	0	0	0	1	0	0	0	0	0	0	0	0	0	0	0	0	1	1
268	0	1	309	28	S6	0	Outpatient	1	1	0	1	0	0	0	0	0	0	0	0	0	White	Not Hispanic or Latino	0	0	54	1	69	220	32.485	2	0	0	0	0	1	0	0	0	0	0	0	0	0	0	0	0	0	1	1
269	0	1	310	28	S6	0	Outpatient	0	1	0	2	0	0	0	0	0	0	0	0	0	White	Not Hispanic or Latino	0	0	43	0	63	161	28.517	2	0	0	0	1	0	0	0	0	0	0	0	0	0	0	0	0	0	0	0
270	0	1	311	27	S6	0	Outpatient	0	0	0	0	0	0	0	0	0	0	0	0	0	Black or African American	Not Hispanic or Latino	1	0	49	0	67	162	25.370	2	0	0	0	1	0	0	0	0	0	0	0	0	0	0	0	0	0	0	0
271	0	1	312	27	S6	0	Outpatient	0	0	0	0	0	0	0	0	0	0	0	0	0	White	Not Hispanic or Latino	0	0	51	0	76	177	21.543	2	0	0	0	1	0	0	0	0	0	0	0	0	0	0	0	0	0	0	1
272	0	1	313	27	S6	0	Outpatient	0	0	0	0	0	0	0	0	0	0	0	0	0	White	Not Hispanic or Latino	0	0	63	0	66	176	28.404	2	0	0	0	1	0	0	0	0	0	0	0	0	0	0	0	0	0	0	0
273	0	1	314	27	S6	0	Outpatient	0	1	0	0	0	0	0	0	1	0	0	0	0	Black or African American	Not Hispanic or Latino	1	0	46	0	66	210	33.891	2	0	0	0	1	0	0	0	0	0	0	0	0	0	0	0	0	0	1	1
274	0	1	315	27	S6	0	Outpatient	0	0	0	0	0	0	0	0	0	0	0	0	0	Black or African American	Not Hispanic or Latino	1	0	46	0	59	104	21.003	2	0	0	0	1	0	0	0	0	0	0	0	0	0	0	0	0	0	0	1
275	0	1	316	27	S6	0	Outpatient	0	1	0	1	0	0	0	0	1	0	0	0	0	Black or African American	Not Hispanic or Latino	1	0	50	1	64	200	34.326	2	0	0	0	1	0	0	0	0	0	0	0	0	0	0	0	0	0	1	1
276	0	1	317	27	S6	0	Outpatient	0	1	0	0	0	0	0	0	1	0	0	0	0	Black or African American	Not Hispanic or Latino	1	0	50	0	66	186	30.018	2	0	0	0	1	0	0	0	0	0	0	0	0	0	0	0	0	0	0	1
277	0	1	318	27	S6	0	Outpatient	0	0	0	0	0	0	0	0	0	0	0	0	0	Black or African American	Not Hispanic or Latino	1	0	52	0	63	155	27.454	2	0	0	0	1	0	0	0	0	0	0	0	0	0	0	0	0	0	0	1
278	0	1	319	60	S1	0	Outpatient	1	1	0	1	0	0	0	1	0	0	0	0	0	White	Not Hispanic or Latino	0	0	38	1	71	195	27.194	2	0	0	0	0	1	0	0	0	0	0	0	0	0	0	0	0	0	0	0
279	0	1	320	60	S1	0	Outpatient	1	1	1	0	0	0	0	0	0	0	0	0	0	White	Not Hispanic or Latino	0	0	27	1	76	265	32.253	2	0	0	0	0	1	0	0	0	0	0	0	0	0	0	0	0	0	0	0
280	0	1	321	60	S1	0	Outpatient	0	1	0	1	0	0	0	1	0	0	0	0	0	White	Not Hispanic or Latino	0	0	68	1	66	205	33.084	2	0	0	0	0	1	0	0	0	0	0	0	0	0	0	0	0	0	0	0
281	0	1	322	60	S1	0	Outpatient	0	0	0	0	0	0	0	0	0	0	0	0	0	Black or African American	Not Hispanic or Latino	1	0	54	0	64	120	20.596	1	0	0	0	1	0	0	0	0	0	0	0	0	0	0	0	0	0	0	0
282	0	1	323	60	S1	0	Outpatient	0	0	0	0	0	0	0	0	0	0	0	0	0	White	Not Hispanic or Latino	0	0	54	1	67	182	28.502	1	0	0	0	1	0	0	0	0	0	0	0	0	0	0	0	0	1	0	0
283	0	1	324	60	S1	0	Outpatient	1	1	0	1	0	0	0	0	0	0	0	0	0	White	Not Hispanic or Latino	0	0	60	1	69	250	36.915	2	0	0	0	0	1	0	0	0	0	0	0	0	0	0	0	0	1	0	0
284	0	1	325	34	S1	0	Outpatient	0	0	0	0	0	0	0	0	0	0	0	0	0	White	Not Hispanic or Latino	0	0	63	0	62	188	34.382	2	0	0	0	1	0	0	0	0	0	0	0	0	0	0	0	0	0	0	0
285	0	1	326	34	S1	0	Outpatient	0	0	0	0	0	0	0	0	0	0	0	0	0	White	Not Hispanic or Latino	0	0	52	1	72	200	27.122	1	0	0	0	1	0	0	0	0	0	0	0	0	0	0	0	0	0	0	1
286	0	1	327	34	S1	0	Outpatient	0	1	2	0	0	0	0	0	0	0	0	0	0	White	Not Hispanic or Latino	0	0	46	0	63	132	23.380	1	0	0	0	1	0	0	1	0	0	0	0	0	0	0	0	0	0	0	0
287	0	1	328	34	S1	0	Outpatient	0	0	0	0	0	0	0	0	0	0	0	0	0	Asian	Not Hispanic or Latino	0	0	66	1				2	0	0	0	1	0	0	0	0	0	0	0	0	0	0	0	0	0	1	1
288	0	1	329	34	S1	0	Outpatient	0	0	0	0	0	0	0	0	0	0	0	0	0	White	Not Hispanic or Latino	0	0	65	0	63	116	20.546	2	0	0	0	1	0	0	0	0	0	0	0	0	0	0	0	0	0	1	1
289	0	1	338	17	S6	0	Outpatient	0	0	0	0	0	0	0	0	0	0	0	0	0	White	Not Hispanic or Latino	0	0	53	0	64	150	25.745	2	0	0	0	1	0	0	0	0	0	0	0	0	0	0	0	0	0	1	1
290	0	1	339	17	S6	0	Outpatient	0	0	0	0	0	0	0	0	0	0	0	0	0	White	Patient Declined	0	0	51	1	71	174	24.265	1	0	0	0	1	0	0	0	0	0	0	0	0	0	0	0	0	0	1	1
291	0	1	340	17	S6	0	Outpatient	0	0	0	0	0	0	0	0	0	0	0	0	0	Black or African American	Not Hispanic or Latino	1	0	50	1	69	178	26.283	2	0	0	0	1	0	0	0	0	0	0	0	0	0	0	0	0	0	1	1
292	0	1	341	17	S6	0	Outpatient	0	0	0	0	0	0	0	0	0	0	0	0	0	White	Not Hispanic or Latino	0	0	64	1	71	217	30.262	2	0	0	0	1	0	0	0	0	0	0	0	0	0	0	0	0	0	1	1
293	0	1	342	17	S6	0	Outpatient	0	0	0	0	0	0	0	0	0	0	0	0	0	White	Not Hispanic or Latino	0	0	50	1	69	173	25.545	2	0	0	0	1	0	0	0	0	0	0	0	0	0	0	0	0	0	0	0
294	0	1	343	17	S6	0	Outpatient	0	1	0	2	0	0	0	0	0	0	0	0	0	Black or African American	Not Hispanic or Latino	1	0	53	0	71	191	26.636	2	0	0	0	1	0	0	0	0	0	0	0	0	0	0	0	0	0	0	0
295	0	1	344	17	S6	0	Outpatient	0	1	2	0	0	0	0	0	0	0	0	0	0	White	Not Hispanic or Latino	0	0	55	0	59	106	21.407	1	0	0	0	1	0	0	0	0	0	0	0	0	0	0	0	0	1	0	0
296	0	1	345	17	S6	0	Outpatient	0	1	0	1	0	0	0	0	0	0	0	0	0	White	Not Hispanic or Latino	0	0	59	0	62	152	27.798	1	0	0	0	1	0	0	0	0	0	0	0	0	0	0	0	0	0	0	0
297	0	1	346	28	S6	0	Outpatient	0	1	2	0	0	0	0	0	0	0	0	0	0	White	Not Hispanic or Latino	0	0	43	1	74	213	27.345	2	0	0	0	1	0	0	0	0	0	0	0	0	0	0	0	0	0	0	0
298	0	1	347	28	S6	0	Outpatient	0	0	0	0	0	0	0	0	0	0	0	0	0	Black or African American	Not Hispanic or Latino	1	0	50	1	72	172	23.325	2	0	0	0	1	0	0	0	0	0	0	0	0	0	0	0	0	0	0	0
299	0	1	348	28	S6	0	Outpatient	1	1	0	1	0	0	0	0	0	0	0	0	0	Black or African American	Not Hispanic or Latino	1	0	64	0	65	194	32.280	2	0	0	0	0	1	0	0	0	0	0	0	0	0	0	0	0	0	1	1
300	0	1	349	28	S6	0	Outpatient	0	0	0	0	0	0	0	0	0	0	0	0	0	Black or African American	Not Hispanic or Latino	1	0	52	0	65	224	37.271	2	0	0	0	1	0	0	0	0	0	0	0	0	0	0	0	0	0	1	1
301	0	1	350	28	S6	0	Outpatient	0	1	0	2	0	0	0	0	0	0	0	0	0	White	Not Hispanic or Latino	0	0	56	1	72	178	24.139	1	0	0	0	1	0	0	0	0	0	0	0	0	0	0	0	0	0	0	0
302	0	1	351	28	S6	0	Outpatient	0	0	0	0	0	0	0	0	0	0	0	0	0	Black or African American	Not Hispanic or Latino	1	0	55	0	65	174	28.952	1	0	0	0	1	0	0	0	0	0	0	0	0	0	0	0	0	0	0	0
303	0	1	352	44	S1	0	Outpatient	0	0	0	0	0	0	0	0	0	0	0	0	0	White	Hispanic or Latino	0	1	56	0	64	179	30.722	2	0	0	0	1	0	0	0	0	0	0	0	0	0	0	0	0	0	0	0
304	0	1	353	44	S1	0	Outpatient	1	1	0	1	0	1	0	0	0	0	0	0	0	White	Not Hispanic or Latino	0	0	50	1	67	198	31.008	2	0	0	0	0	1	0	0	0	0	0	0	0	0	0	0	0	0	0	0
305	0	1	354	44	S1	0	Outpatient	0	0	0	0	0	0	0	0	0	0	0	0	0	Unknown	Unknown	0	0	50	1	70	164	23.529	2	0	0	0	1	0	0	0	0	0	0	0	0	0	0	0	0	0	0	0
306	0	1	355	29	S6	0	Outpatient	0	0	0	0	0	0	0	0	0	0	0	0	0	Black or African American	Not Hispanic or Latino	1	0	49	0	65	166	27.621	2	0	0	0	1	0	0	0	0	0	0	0	0	0	0	0	0	0	0	0
307	0	1	356	29	S6	0	Outpatient	0	0	0	0	0	0	0	0	0	0	0	0	0	White	Not Hispanic or Latino	0	0	60	0	62	153	27.981	2	0	0	0	1	0	0	0	0	0	0	0	0	0	0	0	0	0	1	1
308	0	1	357	29	S6	0	Outpatient	0	1	0	2	0	0	0	0	0	0	0	0	0	White	Not Hispanic or Latino	0	0	49	0	65	182	30.283	2	0	0	0	1	0	0	0	0	0	0	0	0	0	0	0	0	1	0	0
309	0	1	358	29	S6	0	Outpatient	0	0	0	0	0	0	0	0	0	0	0	0	0	Black or African American	Not Hispanic or Latino	1	0	50	0	69	160	23.625	2	0	0	0	1	0	0	0	0	0	0	0	0	0	0	0	0	0	0	0
310	0	1	359	44	S1	0	Outpatient	0	0	0	0	0	0	0	0	0	0	0	0	0	White	Not Hispanic or Latino	0	0	52	1	73	251	33.112	2	0	0	0	1	0	0	0	0	0	0	0	0	0	0	0	0	0	1	1
311	0	1	360	44	S1	0	Outpatient	0	1	0	1	0	0	0	0	0	0	0	0	0	White	Not Hispanic or Latino	0	0	36	0	66	150	24.208	1	0	0	0	1	0	0	0	0	0	0	0	0	0	0	0	0	0	0	0
312	0	1	361	44	S1	0	Outpatient	0	0	0	0	0	0	0	0	0	0	0	0	0	Black or African American	Not Hispanic or Latino	1	0	60	1	66	202	32.600	2	0	0	0	1	0	0	0	0	0	0	0	0	0	0	0	0	0	0	0
313	0	1	362	44	S1	0	Outpatient	0	0	0	0	0	0	0	0	0	0	0	0	0	Black or African American	Not Hispanic or Latino	1	0	54	0	65	260	43.262	2	0	0	0	1	0	0	0	0	0	0	0	0	0	0	0	0	0	0	0
314	0	1	363	26	S1	0	Outpatient	0	0	0	0	0	0	0	0	0	0	0	0	0	White	Not Hispanic or Latino	0	0	70	0	71	215	29.983	2	0	0	0	1	0	0	0	0	0	0	0	0	0	0	0	0	0	0	0
315	0	1	364	26	S1	0	Outpatient	0	0	0	0	0	0	0	0	0	0	0	0	0	Hispanic or Latino	Hispanic or Latino	0	1	62	0	62	155	28.347	2	0	0	0	1	0	0	0	0	0	0	0	0	0	0	0	0	0	0	0
316	0	1	365	26	S1	0	Outpatient	0	0	0	0	0	0	0	0	0	0	0	0	0	White	Not Hispanic or Latino	0	0	62	0	68	137	20.829	2	0	0	0	1	0	0	0	0	0	0	0	0	0	0	0	0	0	1	1
317	0	1	366	26	S1	0	Outpatient	0	0	0	0	0	0	0	0	0	0	0	0	0	White	Not Hispanic or Latino	0	0	52	0	62	150	27.432	1	0	0	0	1	0	0	0	0	0	0	0	0	0	0	0	0	0	0	0
318	0	1	367	26	S1	0	Outpatient	0	0	0	0	0	0	0	0	0	0	0	0	0	White	Not Hispanic or Latino	0	0	65	0	67	220	34.453	1	0	0	0	1	0	0	0	0	0	0	0	0	0	0	0	0	0	0	0
319	0	1	368	26	S1	0	Outpatient	1	1	0	0	0	0	0	0	0	0	1	0	0	White	Not Hispanic or Latino	0	0	61	0	63	253	44.812	2	0	0	0	0	0	0	0	0	0	0	0	0	0	0	0	0	1	1	1
320	0	1	369	26	S1	0	Outpatient	0	0	0	0	0	0	0	0	0	0	0	0	0	Hispanic or Latino	Hispanic or Latino	0	1	53	0	60	170	33.197	1	0	0	0	1	0	0	0	0	0	0	0	0	0	0	0	0	0	0	0
321	0	1	370	26	S1	0	Outpatient	0	0	0	0	0	0	0	0	0	0	0	0	0	Asian	Not Hispanic or Latino	0	0	67	1	64	149	25.573	2	0	0	0	1	0	0	0	0	0	0	0	0	0	0	0	0	0	0	0
322	0	1	379	34	S1	0	Outpatient	1	1	0	1	0	0	0	0	0	0	0	0	0	White	Not Hispanic or Latino	0	0	46	0	64	115	19.738	2	0	0	0	1	0	0	0	0	0	0	0	0	0	0	0	0	0	0	0
323	0	1	380	34	S1	0	Outpatient	1	1	0	1	0	0	0	0	0	0	0	0	0	White	Not Hispanic or Latino	0	0	66	1	68	207	31.471	3	0	0	0	0	1	0	0	0	0	0	0	0	0	0	0	0	0	1	1
324	0	1	381	34	S1	0	Outpatient	0	0	0	0	0	0	0	0	0	0	0	0	0	Black or African American	Not Hispanic or Latino	1	0	66	0	66	205	33.084	2	0	0	0	1	0	0	0	0	0	0	0	0	0	0	0	0	0	0	1
325	0	1	382	48	S1	0	Outpatient	0	0	0	0	0	0	0	0	0	0	0	0	0	Hispanic or Latino	Hispanic or Latino	0	1	72	0	61	106	20.026	2	0	0	0	1	0	0	0	0	0	0	0	0	0	0	0	0	0	1	1
326	0	1	383	55	S1	0	Outpatient	0	0	0	0	0	0	0	0	0	0	0	0	0	White	Not Hispanic or Latino	0	0	62	1	68	272	41.353	2	1	0	0	1	0	0	0	0	0	0	0	0	0	0	0	0	0	0	1
327	0	1	384	55	S1	0	Outpatient	1	1	1	0	0	0	0	0	0	0	0	0	0	White	Not Hispanic or Latino	0	0	48	0	65	146	24.293	2	0	0	0	0	1	0	0	0	0	0	0	0	0	0	0	0	0	0	0
328	0	1	385	63	S1	0	Outpatient	0	1	0	0	0	0	0	0	0	1	0	0	0	White	Not Hispanic or Latino	0	0	64	0	64	128	21.969	2	0	0	0	1	0	0	0	0	0	0	0	0	0	0	0	0	0	0	0
329	0	1	386	63	S1	0	Outpatient	0	0	0	0	0	0	0	0	0	0	0	0	0	Hispanic or Latino	Hispanic or Latino	0	1	58	0	64	158	27.118	1	0	0	0	1	0	0	0	0	0	0	0	0	0	0	0	0	0	1	1
330	0	1	387	63	S1	0	Outpatient	0	0	0	0	0	0	0	0	0	0	0	0	0	White	Not Hispanic or Latino	0	0	61	0	66	116	18.721	2	0	0	0	1	0	0	0	0	0	0	0	0	0	0	0	0	0	0	0
331	0	1	396	26	S1	0	Outpatient	0	1	2	0	0	0	0	0	0	0	0	0	0	Black or African American	Not Hispanic or Latino	1	0	66	0	66	185	29.857	2	0	0	0	1	0	0	0	0	0	0	0	0	0	0	0	0	0	0	0
332	0	1	397	26	S1	0	Outpatient	0	0	0	0	0	0	0	0	0	0	0	0	0	White	Not Hispanic or Latino	0	0	66	0	66	220	35.505	2	0	0	0	1	0	0	0	0	0	0	0	0	0	0	0	0	0	0	0
333	0	1	398	26	S1	0	Outpatient	0	1	0	1	0	0	0	0	0	0	0	0	0	Black or African American	Not Hispanic or Latino	1	0	71	0	65	213	35.441	2	0	0	0	1	0	0	0	0	0	0	0	0	0	0	0	0	0	1	1
334	0	1	399	26	S1	0	Outpatient	0	0	0	0	0	0	0	0	0	0	0	0	0	Asian	Not Hispanic or Latino	0	0	57	0	66	121	19.528	2	0	0	0	1	0	0	0	0	0	0	0	0	0	0	0	0	0	0	0
335	0	1	400	21	S6	0	Outpatient	1	1	0	1	0	1	0	0	0	0	0	0	0	Black or African American	Not Hispanic or Latino	1	0	47	1	75	181	22.621	2	0	0	0	0	1	0	0	0	0	0	0	0	0	0	0	0	0	0	0
336	0	1	401	21	S6	0	Outpatient	0	0	0	0	0	0	0	0	0	0	0	0	0	Black or African American	Not Hispanic or Latino	1	0	70	1	73	169	22.294	3	0	0	0	1	0	0	0	0	0	0	0	0	0	0	0	0	0	1	1
337	0	1	405	14	S6	0	Outpatient	0	0	0	0	0	0	0	0	0	0	0	0	0	White	Not Hispanic or Latino	0	0	57	0	61	141	26.639	1	0	0	0	1	0	0	0	0	0	0	0	0	0	0	0	0	0	0	1
338	0	1	406	14	S6	0	Outpatient	1	1	0	1	0	0	0	0	0	0	0	0	0	Native Hawaiian or Other Pacific Islander	Not Hispanic or Latino	0	0	64	0	66	165	26.629	1	0	0	0	0	1	0	0	0	0	0	0	0	0	0	0	0	0	1	1
339	0	1	407	14	S6	0	Outpatient	0	0	0	0	0	0	0	0	0	0	0	0	0	White	Not Hispanic or Latino	0	0	64	1	74	216	27.730	2	0	0	0	1	0	0	0	0	0	0	0	0	0	0	0	0	0	1	1
340	0	1	408	14	S6	0	Outpatient	1	1	0	1	0	0	0	0	0	0	0	0	0	White	Not Hispanic or Latino	0	0	54	1	68	233	35.424	2	0	0	0	0	1	0	0	0	0	0	0	0	0	0	0	0	0	1	1
341	0	1	411	17	S6	0	Outpatient	0	0	0	0	0	0	0	0	0	0	0	0	0	White	Hispanic or Latino	0	1	50	0	60	190	37.103	2	0	0	0	1	0	0	0	0	0	0	0	0	0	0	0	0	0	0	0
342	0	1	412	17	S6	0	Outpatient	0	0	0	0	0	0	0	0	0	0	0	0	0	Black or African American	Not Hispanic or Latino	1	0	61	1	67	210	32.887	2	0	0	0	1	0	0	0	0	0	0	0	0	0	0	0	0	0	0	0
343	0	1	413	17	S6	0	Outpatient	0	0	0	0	0	0	0	0	0	0	0	0	0	Black or African American	Not Hispanic or Latino	1	0	50	0	60	167	32.611	2	0	0	0	1	0	0	0	0	0	0	0	0	0	0	0	0	0	0	0
344	0	1	414	17	S6	0	Outpatient	0	0	0	0	0	0	0	0	0	0	0	0	0	White	Not Hispanic or Latino	0	0	62	0	64	167	28.662	2	0	0	0	1	0	0	0	0	0	0	0	0	0	0	0	0	1	0	0
345	0	1	415	17	S6	0	Outpatient	0	1	0	1	0	0	0	0	0	0	0	0	0	White	Hispanic or Latino	0	1	53	0	63	125	22.140	1	0	0	0	1	0	0	0	0	0	0	0	0	0	0	0	0	0	1	1
346	0	1	416	29	S6	0	Outpatient	0	1	0	2	0	0	0	0	0	0	0	0	0	Black or African American	Not Hispanic or Latino	1	0	54	0	66	235	37.926	2	0	0	0	1	0	0	0	0	0	0	0	0	0	0	0	0	0	0	0
347	0	1	417	29	S6	0	Outpatient	0	0	0	0	0	0	0	0	0	0	0	0	0	White	Not Hispanic or Latino	0	0	51	0	62	189	34.565	2	0	0	0	1	0	0	0	0	0	0	0	0	0	0	0	0	0	0	0
348	0	1	418	26	S1	0	Outpatient	0	0	0	0	0	0	0	0	0	0	0	0	0	White	Not Hispanic or Latino	0	0	55	1	75	235	29.370	1	0	0	0	1	0	0	0	0	0	0	0	0	0	0	0	0	0	1	1
349	0	1	419	26	S1	0	Outpatient	0	0	0	0	0	0	0	0	0	0	0	0	0	White	Not Hispanic or Latino	0	0	53	0	64	188	32.267	2	0	0	0	1	0	0	0	0	0	0	0	0	0	0	0	0	0	0	1
350	0	1	420	26	S1	0	Outpatient	0	0	0	0	0	0	0	0	0	0	0	0	0	Other	Hispanic or Latino	0	1	50	0	62	193	35.296	2	0	0	0	1	0	0	0	0	0	0	0	0	0	0	0	0	0	1	1
351	0	1	421	26	S1	0	Outpatient	0	0	0	0	0	0	0	0	0	0	0	0	0	Black or African American	Not Hispanic or Latino	1	0	66	0	63	268	47.469	2	0	0	0	1	0	0	0	0	0	0	0	0	0	0	0	0	0	0	0
352	0	1	422	34	S1	0	Outpatient	0	0	0	0	0	0	0	0	0	0	0	0	0	White	Not Hispanic or Latino	0	0	59	0	65	150	24.959	2	0	0	0	1	0	0	0	0	0	0	0	0	0	0	0	0	0	0	0
353	0	1	423	34	S1	0	Outpatient	1	1	1	1	0	0	0	0	0	0	0	0	0	White	Hispanic or Latino	0	1	56	1	67	185	28.972	2	0	0	0	0	1	0	0	0	0	0	0	1	0	0	0	0	0	1	1
354	0	1	424	34	S1	0	Outpatient	1	1	0	1	0	0	0	0	0	0	0	0	0	White	Not Hispanic or Latino	0	0	68	0	65	155	25.791	2	0	0	0	1	0	0	0	0	0	0	0	0	0	0	0	0	0	1	1
355	0	1	425	48	S1	0	Outpatient	0	0	0	0	0	0	0	0	0	0	0	0	0	Black or African American	Not Hispanic or Latino	1	0	80	0	69	249	36.767	2	0	0	0	1	0	0	0	0	0	0	0	0	0	0	0	0	0	1	1
356	0	1	426	48	S1	0	Outpatient	0	0	0	0	0	0	0	0	0	0	0	0	0	Black or African American	Not Hispanic or Latino	1	0	51	1	69	144	21.263	3	0	0	0	1	0	0	0	0	0	0	0	0	0	0	0	0	0	0	0
357	0	1	427	51	S1	0	Outpatient	0	0	0	0	0	0	0	0	0	0	0	0	0	Black or African American	Not Hispanic or Latino	1	0	53	0	67	237	37.115	2	0	0	0	1	0	0	0	0	0	0	0	0	0	0	0	0	0	0	1
358	0	1	428	51	S1	0	Outpatient	0	0	0	0	0	0	0	0	0	0	0	0	0	Hispanic or Latino	Hispanic or Latino	0	1	59	1	69	192	28.350	2	0	0	0	1	0	0	0	0	0	0	0	0	0	0	0	0	0	1	1
359	0	1	429	60	S1	0	Outpatient	0	1	2	0	0	0	0	0	0	0	0	0	0	White	Not Hispanic or Latino	0	0	56	1	74	188	24.135	1	0	0	0	1	0	0	0	0	0	0	0	0	0	0	0	0	0	0	0
360	0	1	430	60	S1	0	Outpatient	0	1	0	1	0	0	0	0	0	0	0	0	0	White	Not Hispanic or Latino	0	0	62	1	68	160	24.325	1	0	0	0	1	0	0	0	0	0	0	0	0	0	0	0	0	0	0	0
361	0	1	431	60	S1	0	Outpatient	0	1	0	0	0	0	0	0	0	0	0	0	1	White	Not Hispanic or Latino	0	0	78	1	71	174	24.265	3	0	0	0	1	0	1	0	0	0	0	0	0	0	0	0	0	0	0	0
362	0	1	432	14	S6	0	Outpatient	0	0	0	0	0	0	0	0	0	0	0	0	0	White	Not Hispanic or Latino	0	0	52	0	66	168	27.113	1	0	0	0	1	0	0	0	0	0	0	0	0	0	0	0	0	0	0	1
363	0	1	433	14	S6	0	Outpatient	1	1	2	1	0	0	0	0	0	0	0	0	0	White	Not Hispanic or Latino	0	0	61	1	73	259	34.167	2	0	0	0	0	1	0	0	0	0	0	0	0	0	0	0	0	0	1	1
364	0	1	434	14	S6	0	Outpatient	0	0	0	0	0	0	0	0	0	0	0	0	0	Black or African American	Not Hispanic or Latino	1	0	54	0	64	137	23.513	1	0	0	0	1	0	0	0	0	0	0	0	0	0	0	0	0	0	0	1
365	0	1	441	19	S6	0	Outpatient	0	1	0	1	0	0	0	0	1	0	0	0	0	White	Not Hispanic or Latino	0	0	56	1	66	187	30.179	2	0	0	0	1	0	0	0	0	0	0	0	0	0	0	0	0	0	1	1
366	0	1	442	27	S6	0	Outpatient	1	1	0	1	0	0	0	0	0	0	0	0	0	White	Not Hispanic or Latino	0	0	57	1	70	285	40.889	2	0	0	0	0	1	0	0	0	0	0	0	0	0	0	0	0	0	1	1
367	0	1	443	27	S6	0	Outpatient	0	0	0	0	0	0	0	0	0	0	0	0	0	White	Not Hispanic or Latino	0	0	63	1	69	216	31.894	2	0	0	0	1	0	0	0	0	0	0	0	0	0	0	0	0	0	0	1
368	0	1	444	27	S6	0	Outpatient	0	0	0	0	0	0	0	0	0	0	0	0	0	White	Not Hispanic or Latino	0	0	52	0	66	175	28.243	2	0	0	0	1	0	0	0	0	0	0	0	0	0	0	0	0	0	1	1
369	0	1	445	27	S6	0	Outpatient	1	1	2	1	0	0	0	0	0	0	0	0	0	White	Not Hispanic or Latino	0	0	48	1	68	180	27.366	2	0	0	0	0	1	0	0	0	0	0	0	0	0	0	0	0	0	0	0
370	0	1	446	27	S6	0	Outpatient	0	0	0	0	0	0	0	0	0	0	0	0	0	White	Not Hispanic or Latino	0	0	50	1	69	170	25.102	2	0	0	0	1	0	0	0	0	0	0	0	0	0	0	0	0	0	0	0
371	0	1	447	27	S6	0	Outpatient	1	1	0	1	0	0	0	0	0	0	0	0	0	Black or African American	Patient Declined	1	0	57	1	71	220	30.680	3	0	0	0	0	1	0	0	0	0	0	0	0	0	0	0	0	0	1	1
372	0	1	448	27	S6	0	Outpatient	0	1	0	2	0	0	0	0	0	0	0	0	0	White	Not Hispanic or Latino	0	0	52	0	65	180	29.950	2	0	0	0	1	0	0	0	0	0	0	0	0	0	0	0	0	0	0	0
373	0	1	449	44	S1	0	Outpatient	0	0	0	0	0	0	0	0	0	0	0	0	0	White	Not Hispanic or Latino	0	0	52	0	67	131	20.515	2	0	0	0	1	0	0	0	0	0	0	0	0	0	0	0	0	0	0	0
374	0	1	450	44	S1	0	Outpatient	0	0	0	0	0	0	0	0	0	0	0	0	0	White	Not Hispanic or Latino	0	0	62	1	71	205	28.589	2	0	0	0	1	0	0	0	0	0	0	0	0	0	0	0	0	0	0	0
375	0	1	451	44	S1	0	Outpatient	0	1	0	1	0	0	0	0	0	0	0	0	0	Black or African American	Not Hispanic or Latino	1	0	78	0	67	163	25.527	2	0	0	0	1	0	0	0	0	0	0	0	0	0	0	0	0	0	1	1
376	0	1	452	44	S1	0	Outpatient	0	0	0	0	0	0	0	0	0	0	0	0	0	White	Hispanic or Latino	0	1	72	0	59	128	25.850	2	0	0	0	1	0	0	0	0	0	0	0	0	0	0	0	0	0	0	0
377	0	1	453	44	S1	0	Outpatient	0	0	0	0	0	0	0	0	0	0	0	0	0	Black or African American	Not Hispanic or Latino	1	0	55	1	69	151	22.296	2	0	0	0	1	0	0	0	0	0	0	0	0	0	0	0	0	0	1	1
378	0	1	454	14	S6	0	Outpatient	0	1	0	2	0	0	0	0	0	0	0	0	0	White	Not Hispanic or Latino	0	0	61	0	63	115	20.369	2	0	0	0	1	0	0	0	0	0	0	0	0	0	0	0	0	0	1	1
379	0	1	455	17	S6	0	Outpatient	1	1	0	3	0	0	0	0	0	0	0	0	0	White	Not Hispanic or Latino	0	0	50	0	72	204	27.664	1	0	0	0	0	1	0	0	0	0	0	0	0	0	0	0	0	1	1	1
380	0	1	456	17	S6	0	Outpatient	0	1	0	2	0	0	0	0	0	0	0	0	0	Black or African American	Not Hispanic or Latino	1	0	51	1	65	170	28.286	1	0	0	0	1	0	0	0	0	0	0	0	0	0	0	0	0	0	0	0
381	0	1	457	17	S6	0	Outpatient	0	0	0	0	0	0	0	0	0	0	0	0	0	White	Not Hispanic or Latino	0	0	63	0	65	256	42.596	3	0	0	0	1	0	0	0	0	0	0	0	0	0	0	0	0	0	1	1
382	0	1	458	17	S6	0	Outpatient	0	0	0	0	0	0	0	0	0	0	0	0	0	White	Hispanic or Latino	0	1	60	0	61	196	37.030	2	0	0	0	1	0	0	0	0	0	0	0	0	0	0	0	0	0	0	0
383	0	1	459	55	S1	0	Outpatient	0	0	0	0	0	0	0	0	0	0	0	0	0	White	Not Hispanic or Latino	0	0	50	0	55	124	28.817	2	0	0	0	1	0	0	0	0	0	0	0	0	0	0	0	0	0	0	0
384	0	1	466	34	S1	0	Outpatient	0	0	0	0	0	0	0	0	0	0	0	0	0	White	Not Hispanic or Latino	0	0	62	0	70	199	28.550	2	0	0	0	1	0	0	0	0	0	0	0	0	0	0	0	0	0	0	1
385	0	1	467	34	S1	0	Outpatient	0	1	0	1	0	0	0	0	0	0	0	0	0	White	Not Hispanic or Latino	0	0	63	1	70	235	33.715	2	0	0	0	1	0	0	0	0	0	0	0	0	0	0	0	0	0	0	0
386	0	1	468	55	S1	0	Outpatient	0	0	0	0	0	0	0	0	0	0	0	0	0	White	Not Hispanic or Latino	0	0	51	1	70	183	26.255	2	0	0	0	1	0	0	0	0	0	0	0	0	0	0	0	0	0	0	0
387	0	1	469	55	S1	0	Outpatient	0	0	0	0	0	0	0	0	0	0	0	0	0	White	Not Hispanic or Latino	0	0	70	0	60	175	34.174	2	0	0	0	1	0	0	0	0	0	0	0	0	0	0	0	0	0	1	1
388	0	1	470	21	S6	0	Outpatient	0	0	0	0	0	0	0	0	0	0	0	0	0	Black or African American	Not Hispanic or Latino	1	0	69	1	76	211	25.681	2	0	0	0	1	0	0	0	0	0	0	0	0	0	0	0	0	0	1	1
389	0	1	471	21	S6	0	Outpatient	0	0	0	0	0	0	0	0	0	0	0	0	0	Black or African American	Not Hispanic or Latino	1	0	62	1	66	212	34.214	3	0	0	0	1	0	0	0	0	0	0	0	0	0	0	0	0	0	1	1
390	0	1	472	21	S6	0	Outpatient	0	0	0	0	0	0	0	0	0	0	0	0	0	White	Not Hispanic or Latino	0	0	55	0	65	154	25.624	2	0	0	0	1	0	0	0	0	0	0	0	0	0	0	0	0	0	0	0
391	0	1	473	21	S6	0	Outpatient	0	0	0	0	0	0	0	0	0	0	0	0	0	Black or African American	Not Hispanic or Latino	1	0	50	1	69	171	25.250	2	0	0	0	1	0	0	0	0	0	0	0	0	0	0	0	0	0	0	0
392	0	1	474	21	S6	0	Outpatient	0	0	0	0	0	0	0	0	0	0	0	0	0	Black or African American	Not Hispanic or Latino	1	0	60	0	61	164	30.984	3	0	0	0	1	0	0	0	0	0	0	0	0	0	0	0	0	0	0	0
393	0	1	485	14	S6	0	Outpatient	0	1	0	2	0	0	0	0	0	0	0	0	0	White	Not Hispanic or Latino	0	0	46	0	66	112	18.075	1	0	0	0	1	0	0	0	0	0	0	0	0	0	0	0	0	0	0	0
394	0	1	486	14	S6	0	Outpatient	0	1	0	2	0	0	0	0	0	0	0	0	0	Black or African American	Not Hispanic or Latino	1	0	50	0	68	228	34.663	2	0	0	0	1	0	0	0	0	0	0	0	0	0	0	0	0	0	1	1
395	0	1	487	14	S6	0	Outpatient	1	1	0	1	0	0	0	0	0	0	0	0	0	White	Not Hispanic or Latino	0	0	56	1	71	220	30.680	1	0	0	0	0	1	0	0	0	0	0	0	0	0	0	0	0	0	1	1
396	0	1	488	14	S6	0	Outpatient	1	1	0	1	0	0	0	0	0	0	0	0	0	Black or African American	Not Hispanic or Latino	1	0	53	0				2	0	0	0	0	1	0	0	0	0	0	0	0	0	0	0	0	0	1	1
397	0	1	489	14	S6	0	Outpatient	0	0	0	0	0	0	0	0	0	0	0	0	0	White	Not Hispanic or Latino	0	0	64	1	69	189	27.907	1	0	0	0	1	0	0	0	0	0	0	0	0	0	0	0	0	0	0	0
398	0	1	490	19	S6	0	Outpatient	1	1	0	1	0	0	0	0	0	0	0	0	0	Black or African American	Not Hispanic or Latino	1	0	59	0	66	227	36.635	2	0	0	0	0	1	0	0	0	0	0	0	0	0	0	0	0	0	1	1
399	0	1	491	19	S6	0	Outpatient	1	1	0	1	0	0	0	0	0	0	0	0	0	White	Not Hispanic or Latino	0	0	52	1	75	250	31.244	2	0	0	0	1	0	0	0	0	0	0	0	0	0	0	0	0	0	1	1
400	0	1	492	19	S6	0	Outpatient	0	1	0	2	0	0	0	0	0	0	0	0	0	White	Not Hispanic or Latino	0	0	59	0	69	159	23.478	2	0	0	0	1	0	0	0	0	0	0	0	0	0	0	0	0	0	0	0
401	0	1	493	19	S6	0	Outpatient	1	1	0	3	0	0	0	0	0	0	0	0	0	White	Not Hispanic or Latino	0	0	61	0	66	154	24.854	2	0	0	0	0	1	0	0	0	0	0	0	0	0	0	0	0	0	0	0
402	0	1	494	19	S6	0	Outpatient	0	1	0	2	0	0	0	0	0	0	0	0	0	White	Not Hispanic or Latino	0	0	50	0	65	243	40.433	2	0	0	0	1	0	0	0	0	0	0	0	0	0	0	0	0	0	0	0
403	0	1	495	19	S6	0	Outpatient	0	0	0	0	0	0	0	0	0	0	0	0	0	Black or African American	Not Hispanic or Latino	1	0	50	0	63	193	34.185	2	0	0	0	1	0	0	0	0	0	0	0	0	0	0	0	0	0	0	0
404	0	1	496	55	S1	0	Outpatient	1	0	0	0	0	0	0	0	0	0	0	0	0	White	Not Hispanic or Latino	0	0	58	0	64	220	37.759	2	0	0	0	0	1	0	0	0	0	0	0	0	0	0	0	0	0	0	1
405	0	1	499	28	S6	0	Outpatient	0	1	0	2	0	0	0	0	0	0	0	0	0	White	Not Hispanic or Latino	0	0	43	1	73	280	36.938	2	0	0	0	1	0	0	0	0	0	0	0	0	0	0	0	0	0	0	0
406	0	1	500	28	S6	0	Outpatient	0	0	0	0	0	0	0	0	0	0	0	0	0	Black or African American	Not Hispanic or Latino	1	0	56	1	71	182	25.381	2	0	0	0	1	0	0	0	0	0	0	0	0	0	0	0	0	0	0	1
407	0	1	501	28	S6	0	Outpatient	1	1	0	1	0	0	0	0	0	0	0	0	0	American Indian (Native American) or Alaska Native	Not Hispanic or Latino	0	0	50	1	70	189	27.116	1	0	0	0	0	1	0	0	0	0	0	0	0	0	0	0	0	0	0	0
408	0	1	502	28	S6	0	Outpatient	1	1	0	1	0	0	0	0	0	0	0	0	0	Black or African American	Not Hispanic or Latino	1	0	65	1	65	171	28.453	2	0	0	0	0	1	0	0	0	0	0	0	0	0	0	0	0	0	0	0
409	0	1	503	55	S1	0	Outpatient	0	0	0	0	0	0	0	0	0	0	0	0	0	Black or African American	Not Hispanic or Latino	1	0	63	1	70	160	22.955	3	0	0	0	1	0	0	0	0	0	0	0	0	0	0	0	0	0	0	0
410	0	1	504	55	S1	0	Outpatient	0	0	0	0	0	0	0	0	0	0	0	0	0	Black or African American	Not Hispanic or Latino	1	0	65	0	58	203	42.422	3	0	0	0	1	0	0	0	0	0	0	0	0	0	0	0	0	0	0	1
411	0	1	505	51	S1	0	Outpatient	0	0	0	0	0	0	0	0	0	0	0	0	0	White	Not Hispanic or Latino	0	0	62	0	67	160	25.057	2	0	0	0	1	0	0	0	0	0	0	0	0	0	0	0	0	0	0	0
412	0	1	506	27	S6	0	Outpatient	1	1	0	0	0	0	0	0	1	0	0	0	0	Black or African American	Not Hispanic or Latino	1	0	60	1	69	188	27.760	2	0	0	0	0	1	0	0	0	0	0	0	0	0	0	0	0	0	0	1
413	0	1	507	27	S6	0	Outpatient	0	1	0	1	0	0	0	0	0	1	0	0	0	Black or African American	Not Hispanic or Latino	1	0	57	0	74	236	30.297	3	0	0	0	1	0	0	0	0	0	0	0	0	0	0	0	0	0	1	1
414	0	1	508	27	S6	0	Outpatient	0	0	0	0	0	0	0	0	0	0	0	0	0	White	Not Hispanic or Latino	0	0	62	0	62	116	21.214	1	0	0	0	1	0	0	0	0	0	0	0	0	0	0	0	0	0	0	0
415	0	1	509	27	S6	0	Outpatient	0	1	0	0	0	0	0	0	1	0	0	0	0	White	Not Hispanic or Latino	0	0	54	1	75	194	24.246	3	0	0	0	1	0	0	0	0	0	0	0	0	0	0	0	0	0	0	1
416	0	1	510	27	S6	0	Outpatient	1	1	0	1	0	0	0	0	0	0	0	0	0	Black or African American	Not Hispanic or Latino	1	0	62	1	67	211	33.044	3	0	0	0	0	1	0	0	0	0	0	0	0	0	0	0	0	0	1	1
417	0	1	517	44	S1	0	Outpatient	0	0	0	0	0	0	0	0	0	0	0	0	0	Black or African American	Not Hispanic or Latino	1	0	53	1	70	193	27.690	2	0	0	0	1	0	0	0	0	0	0	0	0	0	0	0	0	0	1	1
418	0	1	518	44	S1	0	Outpatient	0	0	0	0	0	0	0	0	0	0	0	0	0	White	Not Hispanic or Latino	0	0	65	1	68	190	28.886	2	0	0	0	1	0	0	0	0	0	0	0	0	0	0	0	0	0	0	0
419	0	1	519	26	S1	0	Outpatient	1	1	0	1	0	0	0	0	0	0	0	0	0	White	Not Hispanic or Latino	0	0	68	1				2	0	0	0	0	1	0	0	0	0	0	0	0	0	0	0	0	0	1	1
420	0	1	520	26	S1	0	Outpatient	1	0	0	0	0	0	0	0	0	0	0	0	0	White	Not Hispanic or Latino	0	0	68	1	72	178	24.139	2	0	0	0	0	0	1	0	0	0	0	0	0	0	0	0	0	0	0	0
421	0	1	521	26	S1	0	Outpatient	0	0	0	0	0	0	0	0	0	0	0	0	0	White	Not Hispanic or Latino	0	0	50	1	70	150	21.520	2	0	0	0	1	0	0	0	0	0	0	0	0	0	0	0	0	0	0	1
422	0	1	522	26	S1	0	Outpatient	0	0	0	0	0	0	0	0	0	0	0	0	0	Other	Not Hispanic or Latino	0	0	52	1				2	0	0	0	1	0	0	0	0	0	0	0	0	0	0	0	0	0	0	1
423	0	1	523	26	S1	0	Outpatient	0	0	0	0	0	0	0	0	0	0	0	0	0	Black or African American	Not Hispanic or Latino	1	0	56	1	71	237	33.051	2	0	0	0	1	0	0	0	0	0	0	0	0	0	0	0	0	0	1	1
424	0	1	524	26	S1	0	Outpatient	0	0	0	0	0	0	0	0	0	0	0	0	0	Black or African American	Not Hispanic or Latino	1	0	54	1	69	200	29.532	2	0	0	0	1	0	0	0	0	0	0	0	0	0	0	0	0	0	1	1
425	0	1	525	26	S1	0	Outpatient	0	0	0	0	0	0	0	0	0	0	0	0	0	Unknown	Unknown	0	0	62	0	60	120	23.433	1	0	0	0	1	0	0	0	0	0	0	0	0	0	0	0	0	0	0	1
426	0	1	533	34	S1	0	Outpatient	1	1	0	1	0	0	0	0	0	0	0	0	0	Unknown	Unknown	0	0	35	0	64	145	24.886	2	0	0	0	0	1	0	0	0	0	0	0	0	0	0	0	0	0	0	0
427	0	1	534	34	S1	0	Outpatient	0	1	2	2	0	0	0	0	0	0	0	0	0	White	Not Hispanic or Latino	0	0	52	0	64	196	33.640	2	0	0	0	1	0	0	0	0	0	0	0	0	0	0	0	0	0	0	0
428	0	1	535	34	S1	0	Outpatient	1	1	1	0	0	0	0	0	0	0	0	0	0	White	Not Hispanic or Latino	0	0	74	1	67	167	26.153	2	0	0	0	0	1	0	0	0	0	0	0	0	0	0	0	0	0	1	1
429	0	1	536	34	S1	0	Outpatient	0	0	0	0	0	0	0	0	0	0	0	0	0	White	Not Hispanic or Latino	0	0	60	0	64	145	24.886	2	0	0	0	1	0	0	0	0	0	0	0	0	0	0	0	0	0	0	0
430	0	0	537	43	S2	0	Outpatient	1	1	0	1	0	0	0	0	0	0	0	0	0	Unknown		0	0	67	1				2	0	0	0	0	1	0	0	0	0	0	0	0	0	0	0	0	0	1	1
431	0	1	538	48	S1	0	Outpatient	0	0	0	0	0	0	0	0	0	0	0	0	0	White	Not Hispanic or Latino	0	0	46	0	65	147	24.459	2	0	0	0	1	0	0	0	0	0	0	0	0	0	0	0	0	0	0	0
432	0	1	539	29	S6	0	Outpatient	1	1	1	0	0	0	0	0	0	0	0	0	0	White	Not Hispanic or Latino	0	0	54	1	66	146	23.562	3	0	0	0	0	1	0	0	0	0	0	0	0	0	0	0	0	0	0	0
433	0	1	540	29	S6	0	Outpatient	0	0	0	0	0	0	0	0	0	0	0	0	0	Black or African American	Not Hispanic or Latino	1	0	60	1	71	184	25.660	2	0	0	0	1	0	0	0	0	0	0	0	0	0	0	0	0	0	0	0
434	0	1	541	29	S6	0	Outpatient	0	1	0	1	0	0	0	0	1	0	0	0	0	Black or African American	Not Hispanic or Latino	1	0	52	1	69	171	25.250	2	0	0	0	1	0	0	0	0	0	0	0	0	0	0	0	0	0	1	1
435	0	1	542	29	S6	0	Outpatient	0	0	0	0	0	0	0	0	0	0	0	0	0	Black or African American	Not Hispanic or Latino	1	0	50	0	66	175	28.243	1	0	0	0	1	0	0	0	0	0	0	0	0	0	0	0	0	0	0	0
436	0	1	543	55	S1	0	Outpatient	0	0	0	0	0	0	0	0	0	0	0	0	0	White	Not Hispanic or Latino	0	0	72	0				2	0	0	0	1	0	0	0	0	0	0	0	0	0	0	0	0	0	0	1
437	0	1	544	55	S1	0	Outpatient	0	0	0	0	0	0	0	0	0	0	0	0	0	White	Not Hispanic or Latino	0	0	46	0				3	1	0	0	0	0	0	0	0	0	0	0	0	0	0	0	0	0	0	0
438	0	1	545	27	S6	0	Outpatient	1	1	2	1	0	0	0	0	0	0	0	0	0	Unknown	Patient Declined	0	0	62	1	71	241	33.609	2	0	0	0	0	1	0	0	0	0	0	0	0	0	0	0	0	0	0	1
439	0	1	546	27	S6	0	Outpatient	1	1	2	3	0	0	0	0	0	0	0	0	0	Unknown	Patient Declined	0	0	65	0	64	122	20.939	2	0	0	0	0	1	0	0	0	0	0	0	0	0	0	0	0	0	0	0
440	0	1	547	27	S6	0	Outpatient	0	1	0	2	0	0	0	0	0	0	0	0	0	White	Hispanic or Latino	0	1	52	1	77	260	30.828	2	0	0	0	1	0	0	0	0	0	0	0	0	0	0	0	0	0	0	1
441	0	1	548	27	S6	0	Outpatient	0	1	2	0	0	0	0	0	0	0	0	0	0	White	Not Hispanic or Latino	0	0	63	0	63	216	38.259	2	0	0	0	1	0	0	0	0	0	0	0	0	0	0	0	0	0	0	0
442	0	1	549	27	S6	0	Outpatient	0	0	0	0	0	0	0	0	0	0	0	0	0	White	Not Hispanic or Latino	0	0	57	1	68	256	38.920	3	0	0	0	1	0	0	0	0	0	0	0	0	0	0	0	0	0	1	1
443	0	1	550	27	S6	0	Outpatient	0	0	0	0	0	0	0	0	0	0	0	0	0	White	Not Hispanic or Latino	0	0	66	1	66	172	27.758	2	0	0	0	1	0	0	0	0	0	0	0	0	0	0	0	0	0	1	1
444	0	1	557	26	S1	0	Outpatient	0	0	0	0	0	0	0	0	0	0	0	0	0	Black or African American	Not Hispanic or Latino	1	0	50	1	68	196	29.798	3	0	0	0	1	0	0	0	0	0	0	0	0	0	0	0	0	0	0	1
445	0	1	558	26	S1	0	Outpatient	0	0	0	0	0	0	0	0	0	0	0	0	0	Black or African American	Not Hispanic or Latino	1	0	60	0	66	255	41.154	2	0	0	0	1	0	0	0	0	0	0	0	0	0	0	0	0	0	0	0
446	0	1	559	26	S1	0	Outpatient	0	0	0	0	0	0	0	0	0	0	0	0	0	White	Not Hispanic or Latino	0	0	50	0	60	135	26.363	2	0	0	0	1	0	0	0	0	0	0	0	0	0	0	0	0	0	1	1
447	0	1	560	60	S1	0	Outpatient	1	1	0	0	0	0	0	0	1	0	0	0	0	White	Not Hispanic or Latino	0	0	77	1				2	0	0	0	0	1	0	0	0	0	0	0	0	0	0	0	0	0	0	0
448	0	1	570	19	S6	0	Outpatient	1	1	1	0	0	0	0	0	0	0	0	0	0	White	Not Hispanic or Latino	0	0	56	1	75	256	31.994	1	0	0	0	0	1	0	0	0	0	0	0	0	0	0	0	0	0	0	1
449	0	1	571	19	S6	0	Outpatient	0	0	0	0	0	0	0	0	0	0	0	0	0	White	Not Hispanic or Latino	0	0	53	0	64	122	20.939	2	0	0	0	1	0	0	0	0	0	0	0	0	0	0	0	0	0	0	0
450	0	1	572	19	S6	0	Outpatient	0	0	0	0	0	0	0	0	0	0	0	0	0	Black or African American	Not Hispanic or Latino	1	0	54	1	72	151	20.477	2	0	0	0	1	0	0	0	0	0	0	0	0	0	0	0	0	0	0	0
451	0	1	573	19	S6	0	Outpatient	1	1	1	0	0	0	0	0	0	0	0	0	0	White	Not Hispanic or Latino	0	0	56	1	73	209	27.571	2	0	0	0	0	1	0	0	0	0	0	0	0	0	0	0	0	0	0	0
452	0	1	574	19	S6	0	Outpatient	0	0	0	0	0	0	0	0	0	0	0	0	0	White	Not Hispanic or Latino	0	0	58	1	70	194	27.833	2	0	0	0	1	0	0	0	0	0	0	0	0	0	0	0	0	0	0	1
453	0	1	575	19	S6	0	Outpatient	1	1	1	2	0	0	0	0	0	0	0	0	0	White	Not Hispanic or Latino	0	0	65	0	64	151	25.916	1	0	0	0	0	1	0	0	0	0	0	0	0	0	0	0	0	0	1	1
454	0	1	576	19	S6	0	Outpatient	0	1	0	2	0	0	0	0	0	0	0	0	0	White	Not Hispanic or Latino	0	0	61	0	54	149	35.921	2	0	0	0	1	0	0	0	0	0	0	0	0	0	0	0	0	0	0	0
455	0	1	577	19	S6	0	Outpatient	0	0	0	0	0	0	0	0	0	0	0	0	0	Black or African American	Not Hispanic or Latino	1	0	52	1	70	188	26.972	2	0	0	0	1	0	0	0	0	0	0	0	0	0	0	0	0	0	0	1
456	0	1	578	21	S6	0	Outpatient	0	1	2	0	0	0	0	0	0	0	0	0	0	White	Not Hispanic or Latino	0	0	62	0	67	136	21.298	2	0	0	0	1	0	0	0	0	0	0	0	0	0	0	0	0	0	1	1
457	0	1	579	21	S6	0	Outpatient	0	1	0	1	0	0	0	0	1	0	0	0	0	Black or African American	Not Hispanic or Latino	1	0	53	1	70	215	30.846	2	0	0	0	1	0	0	0	0	0	0	0	0	0	0	0	0	0	1	1
458	0	1	580	34	S1	0	Outpatient	0	0	0	0	0	0	0	0	0	0	0	0	0	White	Not Hispanic or Latino	0	0	52	0	70	197	28.263	1	0	0	0	1	0	0	0	0	0	0	0	0	0	0	0	0	0	0	1
459	0	1	581	34	S1	0	Outpatient	0	0	0	0	0	0	0	0	0	0	0	0	0	White	Not Hispanic or Latino	0	0	56	1	74	225	28.885	3	0	0	0	1	0	0	0	0	0	0	0	0	0	0	0	0	0	1	1
460	0	1	583	48	S1	0	Outpatient	0	0	0	0	0	0	0	0	0	0	0	0	0	Hispanic or Latino	Hispanic or Latino	0	1	51	1	65	182	30.283	3	0	0	0	1	0	0	0	0	0	0	0	0	0	0	0	0	0	0	0
461	0	1	584	48	S1	0	Outpatient	0	1	0	2	0	0	0	0	0	0	0	0	0	White	Not Hispanic or Latino	0	0	61	0	66	150	24.208	2	0	0	0	1	0	0	0	0	0	0	0	0	0	0	0	0	0	0	0
462	0	1	585	48	S1	0	Outpatient	0	1	2	0	0	0	0	0	0	0	0	0	0	White	Not Hispanic or Latino	0	0	65	0	64	183	31.408	2	0	0	0	1	0	0	0	0	0	0	0	0	0	0	0	0	0	0	0
463	0	1	586	48	S1	0	Outpatient	1	0	0	0	0	0	0	0	0	0	0	0	0	White	Not Hispanic or Latino	0	0	59	0	60	151	29.487	2	0	0	0	0	1	0	0	0	0	0	0	0	0	0	0	0	0	1	1
464	0	1	587	48	S1	0	Outpatient	0	0	0	0	0	0	0	0	0	0	0	0	0	Black or African American	Not Hispanic or Latino	1	0	63	0	63	222	39.321	2	0	0	0	1	0	0	0	0	0	0	0	0	0	0	0	0	0	1	1
465	0	1	588	48	S1	0	Outpatient	0	1	2	0	0	0	0	0	0	0	0	0	0	White	Not Hispanic or Latino	0	0	68	1	72	175	23.732	2	0	0	0	1	0	0	0	0	0	0	0	0	0	0	0	0	0	1	1
466	0	1	589	48	S1	0	Outpatient	0	1	2	0	0	0	0	0	0	0	0	0	0	White	Not Hispanic or Latino	0	0	52	1	71	235	32.772	1	0	0	0	1	0	0	0	0	0	0	0	0	0	0	0	0	0	0	0
467	0	1	590	48	S1	0	Outpatient	0	1	2	0	0	0	0	0	0	0	0	0	0	White	Not Hispanic or Latino	0	0	49	1	73	220	29.022	1	0	0	0	1	0	0	0	0	0	0	0	0	0	0	0	0	0	1	1
468	0	1	591	29	S6	0	Outpatient	0	0	0	0	0	0	0	0	0	0	0	0	0	Black or African American	Not Hispanic or Latino	1	0	50	0	65	160	26.622	2	0	0	0	1	0	0	0	0	0	0	0	0	0	0	0	0	0	0	0
469	0	1	592	29	S6	0	Outpatient	0	0	0	0	0	0	0	0	0	0	0	0	0	White	Not Hispanic or Latino	0	0	51	1	73	209	27.571	1	0	0	0	1	0	0	0	0	0	0	0	0	0	0	0	0	0	0	1
470	0	1	593	29	S6	0	Outpatient	0	0	0	0	0	0	0	0	0	0	0	0	0	Black or African American	Not Hispanic or Latino	1	0	50	0	65	148	24.626	1	0	0	0	1	0	0	0	0	0	0	0	0	0	0	0	0	0	0	0
471	0	1	594	29	S6	0	Outpatient	0	0	0	0	0	0	0	0	0	0	0	0	0	Black or African American	Not Hispanic or Latino	1	0	55	1	69	183	27.021	1	0	0	0	1	0	0	0	0	0	0	0	0	0	0	0	0	0	0	1
472	0	1	595	29	S6	0	Outpatient	0	0	0	0	0	0	0	0	0	0	0	0	0	White	Not Hispanic or Latino	0	0	66	1	72	238	32.275	3	0	0	0	1	0	0	0	0	0	0	0	0	0	0	0	0	0	1	1
473	0	1	596	51	S1	0	Outpatient	0	0	0	0	0	0	0	0	0	0	0	0	0	Black or African American	Not Hispanic or Latino	1	0	52	1	64	185	31.752	2	0	0	0	1	0	0	0	0	0	0	0	0	0	0	0	0	0	1	1
474	0	0	597	39	S2	0	Outpatient	0	0	0	0	0	0	0	0	0	0	0	0	0	Unknown		0	0	75	0				2	0	0	0	1	0	0	0	0	0	0	0	0	0	0	0	0	0	0	0
475	0	1	598	34	S1	0	Outpatient	0	0	0	0	0	0	0	0	0	0	0	0	0	Black or African American	Not Hispanic or Latino	1	0	51	0	65	206	34.276	2	0	0	0	1	0	0	0	0	0	0	0	0	0	0	0	0	0	0	1
476	0	1	599	34	S1	0	Outpatient	0	0	0	0	0	0	0	0	0	0	0	0	0	White	Not Hispanic or Latino	0	0	51	1	68	180	27.366	2	0	0	0	1	0	0	0	0	0	0	0	0	0	0	0	0	0	1	1
477	0	1	604	61	S1	0	Outpatient	1	1	1	0	0	0	0	0	0	0	0	0	0	Black or African American	Not Hispanic or Latino	1	0	42	0	67	150	23.491	2	0	0	0	0	1	0	0	0	0	0	0	0	0	0	0	0	0	1	1
478	0	1	605	61	S1	0	Outpatient	0	0	0	0	0	0	0	0	0	0	0	0	0	Black or African American	Not Hispanic or Latino	1	0	56	0	62	128	23.409	2	0	0	0	1	0	0	0	0	0	0	0	0	0	0	0	0	0	0	0
479	0	1	618	44	S1	0	Outpatient	0	0	0	0	0	0	0	0	0	0	0	0	0	White	Not Hispanic or Latino	0	0	60	0	64	157	26.946	2	0	0	0	1	0	0	0	0	0	0	0	0	0	0	0	0	0	1	1
480	0	1	619	44	S1	0	Outpatient	0	0	0	0	0	0	0	0	0	0	0	0	0	White	Not Hispanic or Latino	0	0	69	0	62	270	49.378	2	0	0	0	1	0	0	0	0	0	0	0	0	0	0	0	0	0	1	1
481	0	1	620	44	S1	0	Outpatient	0	0	0	0	0	0	0	0	0	0	0	0	0	Black or African American	Not Hispanic or Latino	1	0	63	1	68	147	22.349	2	0	0	0	1	0	0	0	0	0	0	0	0	0	0	0	0	0	0	0
482	0	1	621	44	S1	0	Outpatient	0	0	0	0	0	0	0	0	0	0	0	0	0	Hispanic or Latino	Hispanic or Latino	0	1	53	0	63	145	25.683	2	0	0	0	1	0	0	0	0	0	0	0	0	0	0	0	0	0	0	0
483	0	1	622	14	S6	0	Outpatient	0	0	0	0	0	0	0	0	0	0	0	0	0	White	Not Hispanic or Latino	0	0	60	1	67	171	26.779	2	0	0	0	1	0	0	0	0	0	0	0	0	0	0	0	0	0	0	0
484	0	1	624	14	S6	0	Outpatient	0	0	0	0	0	0	0	0	0	0	0	0	0	Black or African American	Not Hispanic or Latino	1	0	51	0	60	186	36.322	1	0	0	0	1	0	0	0	0	0	0	0	0	0	0	0	0	0	1	1
485	0	1	625	14	S6	0	Outpatient	1	1	0	1	0	0	0	0	0	0	0	0	0	White	Not Hispanic or Latino	0	0	53	1	74	247	31.709	2	0	0	0	0	1	0	0	0	0	0	0	0	0	0	0	0	0	1	1
486	0	1	626	14	S6	0	Outpatient	0	0	0	0	0	0	0	0	0	0	0	0	0	White	Not Hispanic or Latino	0	0	56	0	66	167	26.952	1	0	0	0	1	0	0	0	0	0	0	0	0	0	0	0	0	0	0	1
487	0	1	627	14	S6	0	Outpatient	1	1	0	1	0	0	0	0	0	0	0	0	0	White	Not Hispanic or Latino	0	0	37	1	73	253	33.376	2	0	0	0	0	1	0	0	0	0	0	0	0	0	0	0	0	0	0	1
488	0	1	628	14	S6	0	Outpatient	0	1	0	2	0	0	0	0	0	0	0	0	0	White	Not Hispanic or Latino	0	0	61	0	65	165	27.454	3	0	0	0	1	0	0	0	0	0	0	0	0	0	0	0	0	0	0	0
489	0	1	629	17	S6	0	Outpatient	0	1	0	0	0	0	0	0	1	0	0	0	0	Black or African American	Patient Declined	1	0	65	0	64	161	27.633	2	0	0	0	1	0	0	0	0	0	0	0	0	0	0	0	0	0	1	1
490	0	1	630	17	S6	0	Outpatient	0	0	0	0	0	0	0	0	0	0	0	0	0	White	Not Hispanic or Latino	0	0	60	1	74	227	29.142	1	0	0	0	1	0	0	0	0	0	0	0	0	0	0	0	0	0	0	0
491	0	1	631	17	S6	0	Outpatient	0	0	0	0	0	0	0	0	0	0	0	0	0	Black or African American	Not Hispanic or Latino	1	0	51	0	65	239	39.767	2	0	0	0	1	0	0	0	0	0	0	0	0	0	0	0	0	0	0	1
492	0	1	632	17	S6	0	Outpatient	0	0	0	0	0	0	0	0	0	0	0	0	0	Black or African American	Not Hispanic or Latino	1	0	52	1	69	269	39.720	3	0	0	0	1	0	0	0	0	0	0	0	0	0	0	0	0	0	1	1
493	0	1	633	17	S6	0	Outpatient	0	0	0	0	0	0	0	0	0	0	0	0	0	White	Not Hispanic or Latino	0	0	50	1	72	190	25.766	2	0	0	0	1	0	0	0	0	0	0	0	0	0	0	0	0	0	0	0
494	0	1	634	29	S6	0	Outpatient	0	1	0	2	0	0	0	0	0	0	0	0	0	White	Not Hispanic or Latino	0	0	41	0	68	243	36.944	2	0	0	0	1	0	0	0	0	0	0	0	0	0	0	0	0	0	0	1
495	0	1	635	29	S6	0	Outpatient	1	1	0	1	0	0	0	0	0	0	0	0	0	White	Not Hispanic or Latino	0	0	69	1	71	223	31.099	2	0	0	0	0	1	0	0	0	0	0	0	0	0	0	0	0	0	1	1
496	0	1	636	29	S6	0	Outpatient	1	1	0	1	0	0	0	0	0	0	0	0	0	White	Not Hispanic or Latino	0	0	45	0	67	138	21.611	1	0	0	0	0	1	0	0	0	0	0	0	0	0	0	0	0	0	0	0
497	0	1	637	29	S6	0	Outpatient	0	0	0	0	0	0	0	0	0	0	0	0	0	White	Not Hispanic or Latino	0	0	51	0	69	132	19.491	2	0	0	0	1	0	0	0	0	0	0	0	0	0	0	0	0	0	0	0
498	0	1	638	29	S6	0	Outpatient	0	0	0	0	0	0	0	0	0	0	0	0	0	White	Not Hispanic or Latino	0	0	50	0	65	184	30.616	1	0	0	0	1	0	0	0	0	0	0	0	0	0	0	0	0	0	0	0
499	0	1	639	29	S6	0	Outpatient	0	0	0	0	0	0	0	0	0	0	0	0	0	White	Not Hispanic or Latino	0	0	50	0	66	194	31.309	2	0	0	0	1	0	0	0	0	0	0	0	0	0	0	0	0	0	1	1
500	0	1	640	29	S6	0	Outpatient	1	1	0	1	0	0	0	0	0	0	0	0	0	White	Not Hispanic or Latino	0	0	44	1	73	297	39.180	3	0	0	0	0	1	0	0	0	0	0	0	0	0	0	0	0	0	1	1
501	0	1	641	29	S6	0	Outpatient	0	1	2	0	0	0	0	0	0	0	0	0	0	White	Not Hispanic or Latino	0	0	44	1	76	291	35.418	2	0	0	0	1	0	0	0	0	0	0	0	0	0	0	0	0	0	1	1
502	0	1	642	55	S1	0	Outpatient	1	1	0	1	0	0	0	0	0	0	0	0	0	Black or African American	Not Hispanic or Latino	1	0	73	0	65	232	38.603	2	0	0	0	0	1	0	0	0	0	0	0	0	0	0	0	0	0	1	1
503	0	1	643	55	S1	0	Outpatient	0	0	0	0	0	0	0	0	0	0	0	0	0	Black or African American	Not Hispanic or Latino	1	0	65	0	65	220	36.606	2	0	0	0	1	0	0	0	0	0	0	0	0	0	0	0	0	0	1	1
504	0	1	644	51	S1	0	Outpatient	0	0	0	0	0	0	0	0	0	0	0	0	0	Black or African American	Not Hispanic or Latino	1	0	52	0	62	140	25.604	1	0	0	0	1	0	0	0	0	0	0	0	0	0	0	0	0	0	0	0
505	0	1	645	51	S1	0	Outpatient	1	0	0	0	0	0	0	0	0	0	0	0	0	Hispanic or Latino	Hispanic or Latino	0	1	77	0	64	120	20.596	2	0	0	0	0	1	0	0	0	0	0	0	0	0	0	0	0	0	1	1
506	0	1	646	44	S1	0	Outpatient	0	0	0	0	0	0	0	0	0	0	0	0	0	White	Not Hispanic or Latino	0	0	56	0	60	129	25.191	2	0	0	0	1	0	0	0	0	0	0	0	0	0	0	0	0	0	0	0
507	0	1	647	26	S1	0	Outpatient	0	0	0	0	0	0	0	0	0	0	0	0	0	Black or African American	Not Hispanic or Latino	1	0	72	0	62	218	39.868	2	0	0	0	1	0	0	0	0	0	0	0	0	0	0	0	0	0	1	1
508	0	1	648	26	S1	0	Outpatient	0	1	2	0	0	0	0	0	0	0	0	0	0	Hispanic or Latino	Hispanic or Latino	0	1	50	1	70	225	32.281	2	0	0	0	1	0	0	0	0	0	0	0	0	0	0	0	0	0	0	0
509	0	1	649	26	S1	0	Outpatient	0	0	0	0	0	0	0	0	0	0	0	0	0	Black or African American	Not Hispanic or Latino	1	0	67	0	61	204	38.541	2	0	0	0	1	0	0	0	0	0	0	0	0	0	0	0	0	0	0	0
510	0	1	650	26	S1	0	Outpatient	0	1	2	0	0	0	0	0	0	0	0	0	0	White	Not Hispanic or Latino	0	0	59	1	68	205	31.167	2	0	0	0	1	0	0	0	0	0	0	0	0	0	0	0	0	0	1	1
511	0	1	651	26	S1	0	Outpatient	0	0	0	0	0	0	0	0	0	0	0	0	0	White	Not Hispanic or Latino	0	0	50	0	66	270	43.574	2	0	0	0	1	0	0	0	0	0	0	0	0	0	0	0	0	0	1	1
512	0	1	652	26	S1	0	Outpatient	0	0	0	0	0	0	0	0	0	0	0	0	0	White	Not Hispanic or Latino	0	0	60	1	70	185	26.542	2	0	0	0	1	0	0	0	0	0	0	0	0	0	0	0	0	0	1	1
513	0	1	653	26	S1	0	Outpatient	0	0	0	0	0	0	0	0	0	0	0	0	0	Black or African American	Not Hispanic or Latino	1	0	63	0	66	215	34.698	2	0	0	0	1	0	0	0	0	0	0	0	0	0	0	0	0	0	0	0
514	0	1	662	17	S6	0	Outpatient	0	1	2	0	0	0	0	0	0	0	0	0	0	White	Not Hispanic or Latino	0	0	40	1	69	219	32.337	2	0	0	0	1	0	0	0	0	0	0	0	0	0	0	0	0	1	0	0
515	0	1	663	17	S6	0	Outpatient	0	0	0	0	0	0	0	0	0	0	0	0	0	White	Not Hispanic or Latino	0	0	50	1	72	262	35.530	3	0	0	0	1	0	0	0	0	0	0	0	0	0	0	0	0	0	0	0
516	0	1	664	17	S6	0	Outpatient	0	0	0	0	0	0	0	0	0	0	0	0	0	White	Not Hispanic or Latino	0	0	51	1	73	213	28.099	1	0	0	0	1	0	0	0	0	0	0	0	0	0	0	0	0	0	0	1
517	0	1	665	17	S6	0	Outpatient	1	1	0	1	0	0	0	0	0	0	0	0	0	White	Not Hispanic or Latino	0	0	64	1	72	256	34.716	2	0	0	0	0	1	0	0	0	0	0	0	0	0	0	0	0	0	1	1
518	0	1	666	17	S6	0	Outpatient	0	0	0	0	0	0	0	0	0	0	0	0	0	Black or African American	Not Hispanic or Latino	1	0	62	0	65	152	25.291	2	0	0	0	1	0	0	0	0	0	0	0	0	0	0	0	0	0	1	1
519	0	1	667	17	S6	0	Outpatient	1	1	0	1	0	0	0	0	0	0	0	0	0	Unknown	Patient Declined	0	0	56	0	64	146	25.058	2	0	0	0	0	1	0	0	0	0	0	0	0	0	0	0	0	0	1	1
520	0	1	668	17	S6	0	Outpatient	0	0	0	0	0	0	0	0	0	0	0	0	0	White	Not Hispanic or Latino	0	0	53	0	69	261	38.539	2	0	0	0	1	0	0	0	0	0	0	0	0	0	0	0	0	0	0	1
521	0	1	669	48	S1	0	Outpatient	0	0	0	0	0	0	0	0	0	0	0	0	0	Black or African American	Not Hispanic or Latino	1	0	51	0	69	245	36.176	2	0	0	0	1	0	0	0	0	0	0	0	0	0	0	0	0	0	1	1
522	0	1	670	48	S1	0	Outpatient	0	0	0	0	0	0	0	0	0	0	0	0	0	White	Not Hispanic or Latino	0	0	62	0	62	158	28.895	2	0	0	0	1	0	0	0	0	0	0	0	0	0	0	0	0	0	0	0
523	0	1	671	48	S1	0	Outpatient	0	0	0	0	0	0	0	0	0	0	0	0	0	White	Not Hispanic or Latino	0	0	69	0	63	130	23.026	2	0	0	0	1	0	0	0	0	0	0	0	0	0	0	0	0	0	0	1
524	0	1	672	55	S1	0	Outpatient	0	0	0	0	0	0	0	0	0	0	0	0	0	Black or African American	Not Hispanic or Latino	1	0	73	1	69	162	23.921	2	0	0	0	1	0	0	0	0	0	0	0	0	0	0	0	0	0	1	1
525	0	1	673	55	S1	0	Outpatient	1	1	2	3	3	0	0	0	0	0	0	0	0	Black or African American	Not Hispanic or Latino	1	0	52	0	66	250	40.347	2	0	0	0	0	1	0	0	0	0	0	0	0	0	0	0	0	0	0	1
526	0	1	674	55	S1	0	Outpatient	0	0	0	0	0	0	0	0	0	0	0	0	0	White	Not Hispanic or Latino	0	0	60	0	66	198	31.955	2	0	0	0	1	0	0	0	0	0	0	0	0	0	0	0	0	0	0	0
527	0	1	678	26	S1	0	Outpatient	0	0	0	0	0	0	0	0	0	0	0	0	0	White	Not Hispanic or Latino	0	0	60	1	71	210	29.286	2	0	0	0	1	0	0	0	0	0	0	0	0	0	0	0	0	0	1	1
528	0	1	679	26	S1	0	Outpatient	1	1	1	0	0	0	0	0	0	0	0	0	0	Black or African American	Not Hispanic or Latino	1	0	71	0	61	185	34.952	2	0	0	0	0	1	0	0	0	0	0	0	0	0	0	0	0	0	1	1
529	0	1	680	21	S6	0	Outpatient	0	0	0	0	0	0	0	0	0	0	0	0	0	Black or African American	Not Hispanic or Latino	1	0	50	0	72	230	31.190	2	0	0	0	1	0	0	0	0	0	0	0	0	0	0	0	0	0	1	1
530	0	1	681	21	S6	0	Outpatient	0	0	0	0	0	0	0	0	0	0	0	0	0	White	Not Hispanic or Latino	0	0	61	0	63	135	23.912	2	0	0	0	1	0	0	0	0	0	0	0	0	0	0	0	0	0	0	1
531	0	1	682	21	S6	0	Outpatient	0	0	0	0	0	0	0	0	0	0	0	0	0	Black or African American	Not Hispanic or Latino	1	0	51	0	63	225	39.853	2	0	0	0	1	0	0	0	0	0	0	0	0	0	0	0	0	0	0	0
532	0	1	683	21	S6	0	Outpatient	0	0	0	0	0	0	0	0	0	0	0	0	0	White	Not Hispanic or Latino	0	0	57	1	72	244	33.089	2	0	0	0	1	0	0	0	0	0	0	0	0	0	0	0	0	1	0	1
533	0	1	692	55	S1	0	Outpatient	0	0	0	0	0	0	0	0	0	0	0	0	0	Hispanic or Latino	Hispanic or Latino	0	1	54	0	62	172	31.456	2	0	0	0	1	0	0	0	0	0	0	0	0	0	0	0	0	0	0	0
534	0	1	693	55	S1	0	Outpatient	0	0	0	0	0	0	0	0	0	0	0	0	0	Black or African American	Not Hispanic or Latino	1	0	50	0	60	209	40.813	2	0	0	0	1	0	0	0	0	0	0	0	0	0	0	0	0	0	0	1
535	0	1	694	26	S1	0	Outpatient	0	0	0	0	0	0	0	0	0	0	0	0	0	White	Not Hispanic or Latino	0	0	61	0	60	110	21.481	1	0	0	0	1	0	0	0	0	0	0	0	0	0	0	0	0	0	1	1
536	0	1	695	26	S1	0	Outpatient	0	0	0	0	0	0	0	0	0	0	0	0	0	White	Not Hispanic or Latino	0	0	55	0	67	122	19.106	1	0	0	0	1	0	0	0	0	0	0	0	0	0	0	0	0	0	1	1
537	0	1	696	26	S1	0	Outpatient	0	0	0	0	0	0	0	0	0	0	0	0	0	White	Not Hispanic or Latino	0	0	52	0	67	220	34.453	2	0	0	0	1	0	0	0	0	0	0	0	0	0	0	0	0	0	1	1
538	0	1	697	26	S1	0	Outpatient	0	0	0	0	0	0	0	0	0	0	0	0	0	Black or African American	Not Hispanic or Latino	1	0	50	0	65	179	29.784	2	0	0	0	1	0	0	0	0	0	0	0	0	0	0	0	0	0	0	0
539	0	1	698	26	S1	0	Outpatient	0	0	0	0	0	0	0	0	0	0	0	0	0	Black or African American	Not Hispanic or Latino	1	0	50	0	65	179	29.784	2	0	0	0	1	0	0	0	0	0	0	0	0	0	0	0	0	0	0	0
540	0	1	699	21	S6	0	Outpatient	0	0	0	0	0	0	0	0	0	0	0	0	0	Black or African American	Not Hispanic or Latino	1	0	56	1	64	132	22.655	2	0	0	0	1	0	0	0	0	0	0	0	0	0	0	0	0	0	1	1
541	0	1	700	21	S6	0	Outpatient	0	0	0	0	0	0	0	0	0	0	0	0	0	Black or African American	Not Hispanic or Latino	1	0	61	0	63	200	35.425	2	0	0	0	1	0	0	0	0	0	0	0	0	0	0	0	0	0	0	0
542	0	1	701	21	S6	0	Outpatient	0	0	0	0	0	0	0	0	0	0	0	0	0	White	Not Hispanic or Latino	0	0	65	1	70	176	25.251	2	0	0	0	1	0	0	0	0	0	0	0	0	0	0	0	0	0	0	0
543	0	1	702	14	S6	0	Outpatient	0	0	0	0	0	0	0	0	0	0	0	0	0	Black or African American	Not Hispanic or Latino	1	0	61	1	74	300	38.514	3	0	0	0	1	0	0	0	0	0	0	0	0	0	0	0	0	0	0	0
544	0	1	703	14	S6	0	Outpatient	0	1	2	0	0	0	0	0	0	0	0	0	0	White	Not Hispanic or Latino	0	0	53	0	65	168	27.954	3	0	0	0	1	0	0	0	0	0	0	0	0	0	0	0	0	0	1	1
545	0	1	704	14	S6	0	Outpatient	0	0	0	0	0	0	0	0	0	0	0	0	0	Black or African American	Not Hispanic or Latino	1	0	65	1	71	173	24.126	2	0	0	0	1	0	0	0	0	0	0	0	0	0	0	0	0	0	0	0
546	0	1	705	14	S6	0	Outpatient	0	0	0	0	0	0	0	0	0	0	0	0	0	White	Not Hispanic or Latino	0	0	59	0	62	150	27.432	1	0	0	0	1	0	0	0	0	0	0	0	0	0	0	0	0	0	1	1
547	0	1	706	14	S6	0	Outpatient	0	1	0	2	0	0	0	0	0	0	0	0	0	White	Not Hispanic or Latino	0	0	55	0	62	132	24.140	1	0	0	0	1	0	0	0	0	0	0	0	0	0	0	0	0	0	1	1
548	0	1	707	14	S6	0	Outpatient	1	1	0	1	0	0	0	0	0	0	0	0	0	Black or African American	Not Hispanic or Latino	1	0	56	1	72	256	34.716	2	0	0	0	0	1	0	0	0	0	0	0	0	0	0	0	0	0	0	0
549	0	1	708	14	S6	0	Outpatient	0	0	0	0	0	0	0	0	0	0	0	0	0	Black or African American	Not Hispanic or Latino	1	0	51	0	65	184	30.616	3	0	0	0	1	0	0	0	0	0	0	0	0	0	0	0	0	0	0	0
550	0	1	709	48	S1	0	Outpatient	0	0	0	0	0	0	0	0	0	0	0	0	0	Black or African American	Not Hispanic or Latino	1	0	49	0	65	196	32.613	2	0	0	0	1	0	0	0	0	0	0	0	0	0	0	0	0	0	0	0
551	0	1	710	48	S1	0	Outpatient	0	0	0	0	0	0	0	0	0	0	0	0	0	White	Not Hispanic or Latino	0	0	50	1	74	239	30.682	2	0	0	0	1	0	0	0	0	0	0	0	0	0	0	0	0	0	0	0
552	0	1	711	48	S1	0	Outpatient	1	1	2	2	0	0	0	0	0	0	0	0	0	White	Not Hispanic or Latino	0	0	67	0	66	118	19.044	2	0	0	0	0	1	0	0	0	0	0	0	0	0	0	0	0	0	0	0
553	0	1	712	48	S1	0	Outpatient	1	1	0	0	0	0	0	1	1	0	0	0	0	White	Not Hispanic or Latino	0	0	64	1	72	250	33.902	2	0	0	0	0	1	0	0	0	0	0	0	0	0	0	0	0	0	1	1
554	0	1	713	48	S1	0	Outpatient	0	0	0	0	0	0	0	0	0	0	0	0	0	White	Not Hispanic or Latino	0	0	51	1	71	215	29.983	2	0	0	0	1	0	0	0	0	0	0	0	0	0	0	0	0	0	0	0
555	0	1	714	48	S1	0	Outpatient	0	1	2	0	0	0	0	0	0	0	0	0	0	Black or African American	Hispanic or Latino	1	1	57	0	63	267	47.292	2	0	0	0	1	0	0	0	0	0	0	0	0	0	0	0	0	0	0	0
556	0	1	715	48	S1	0	Outpatient	0	0	0	0	0	0	0	0	0	0	0	0	0	Black or African American	Not Hispanic or Latino	1	0	53	0	69	269	39.720	2	0	0	0	1	0	0	0	0	0	0	0	0	0	0	0	0	0	1	1
557	0	1	716	28	S6	0	Outpatient	0	1	2	0	0	0	0	0	0	0	0	0	0	Black or African American	Not Hispanic or Latino	1	0	55	0	62	162	29.627	2	0	0	0	1	0	0	0	0	0	0	0	0	0	0	0	0	0	0	0
558	0	1	717	28	S6	0	Outpatient	0	0	0	0	0	0	0	0	0	0	0	0	0	White	Not Hispanic or Latino	0	0	60	1	71	184	25.660	3	0	0	0	1	0	0	0	0	0	0	0	0	0	0	0	0	0	1	1
559	0	1	718	28	S6	0	Outpatient	0	0	0	0	0	0	0	0	0	0	0	0	0	White	Not Hispanic or Latino	0	0	50	0	65	133	22.130	2	0	0	0	1	0	0	0	0	0	0	0	0	0	0	0	0	0	0	0
560	0	1	719	51	S1	0	Outpatient	1	1	0	1	0	0	0	0	0	0	0	0	0	White	Hispanic or Latino	0	1	58	1	72	208	28.207	2	0	0	0	0	1	0	0	0	0	0	0	0	0	0	0	0	0	0	1
561	0	1	720	51	S1	0	Outpatient	1	1	0	1	0	0	0	0	1	0	0	0	0	Hispanic or Latino	Hispanic or Latino	0	1	64	1	65	185	30.782	2	0	0	0	0	1	0	0	0	0	0	0	0	0	0	0	0	0	1	1
562	0	1	721	51	S1	0	Outpatient	1	1	2	1	0	0	0	0	0	0	0	0	0	White		0	0	57	0	63	128	22.672	1	0	0	0	0	1	0	0	0	0	0	0	0	0	0	0	0	0	1	1
563	0	1	722	27	S6	0	Outpatient	1	1	1	1	0	0	0	0	0	0	0	0	0	Black or African American	Not Hispanic or Latino	1	0	66	0	60	208	40.618	2	0	0	0	0	1	0	0	0	0	0	0	0	0	0	0	0	0	0	0
564	0	1	723	60	S1	0	Outpatient	1	1	0	1	0	0	0	0	1	0	0	0	0	White	Not Hispanic or Latino	0	0	73	1	69	219	32.337	3	0	0	0	0	1	0	0	0	0	0	0	0	0	0	0	0	0	1	1
565	0	1	738	19	S6	0	Outpatient	0	0	0	0	0	0	0	0	0	0	0	0	0	Black or African American	Not Hispanic or Latino	1	0	63	0	67	209	32.730	2	0	0	0	1	0	0	0	0	0	0	0	0	0	0	0	0	0	0	0
566	0	1	739	19	S6	0	Outpatient	0	0	0	0	0	0	0	0	0	0	0	0	0	Black or African American	Not Hispanic or Latino	1	0	50	0	64	175	30.035	2	0	0	0	1	0	0	0	0	0	0	0	0	0	0	0	0	0	0	1
567	0	1	740	19	S6	0	Outpatient	1	1	0	1	0	0	0	0	0	0	0	0	0	Black or African American	Not Hispanic or Latino	1	0	59	1	70	194	27.833	2	0	0	0	0	1	0	0	0	0	0	0	0	0	0	0	0	0	1	1
568	0	1	741	19	S6	0	Outpatient	0	0	0	0	0	0	0	0	0	0	0	0	0	White	Not Hispanic or Latino	0	0	62	1	67	173	27.093	1	0	0	0	1	0	0	0	0	0	0	0	0	0	0	0	0	0	0	1
569	0	1	742	19	S6	0	Outpatient	0	0	0	0	0	0	0	0	0	0	0	0	0	Asian	Not Hispanic or Latino	0	0	60	1	65	121	20.133	2	0	0	0	1	0	0	0	0	0	0	0	0	0	0	0	0	0	1	1
570	0	1	743	27	S6	0	Outpatient	1	1	0	1	0	0	0	0	0	0	0	0	0	White	Not Hispanic or Latino	0	0	76	0	66	200	32.277	2	0	0	0	0	1	0	0	0	0	0	0	0	0	0	0	0	0	1	1
571	0	1	744	27	S6	0	Outpatient	1	1	0	1	0	0	0	0	0	0	0	0	0	Black or African American	Not Hispanic or Latino	1	0	62	0	62	207	37.857	2	0	0	0	0	1	0	0	0	0	0	0	0	0	0	0	0	0	0	0
572	0	1	745	27	S6	0	Outpatient	0	0	0	0	0	0	0	0	0	0	0	0	0	White	Not Hispanic or Latino	0	0	51	0	67	199	31.164	2	0	0	0	1	0	0	0	0	0	0	0	0	0	0	0	0	0	1	1
573	0	1	746	27	S6	0	Outpatient	0	0	0	0	0	0	0	0	0	0	0	0	0	White	Not Hispanic or Latino	0	0	64	0	71	124	17.293	2	0	0	0	1	0	0	0	0	0	0	0	0	0	0	0	0	0	0	1
574	0	1	747	27	S6	0	Outpatient	0	1	2	0	0	0	0	0	0	0	0	0	0	White	Not Hispanic or Latino	0	0	48	1	71	228	31.796	1	0	0	0	1	0	0	0	0	0	0	0	0	0	0	0	0	0	0	0
575	0	1	748	27	S6	0	Outpatient	1	1	1	0	0	0	0	0	0	0	0	0	0	Black or African American	Not Hispanic or Latino	1	0	53	1	71	195	27.194	2	0	0	0	0	1	0	0	0	0	0	0	0	0	0	0	0	0	0	1
576	0	1	749	27	S6	0	Outpatient	0	0	0	0	0	0	0	0	0	0	0	0	0	White	Not Hispanic or Latino	0	0	50	1	67	152	23.804	1	0	0	0	1	0	0	0	0	0	0	0	0	0	0	0	0	0	0	0
577	0	1	758	44	S1	0	Outpatient	0	0	0	0	0	0	0	0	0	0	0	0	0	Hispanic or Latino	Hispanic or Latino	0	1	52	0	58	169	35.317	2	0	0	0	1	0	0	0	0	0	0	0	0	0	0	0	0	0	0	0
578	0	1	759	44	S1	0	Outpatient	0	1	0	0	0	0	0	0	0	0	0	1	0	White	Not Hispanic or Latino	0	0	44	1	72	172	23.325	2	0	0	0	0	0	1	0	0	0	0	0	0	0	0	0	0	0	0	0
579	0	1	760	44	S1	0	Outpatient	0	1	0	1	0	0	0	0	0	0	0	0	0	White		0	0	60	0	62	127	23.226	2	0	0	0	1	0	0	0	0	0	0	0	0	0	0	0	0	0	0	0
580	0	1	761	44	S1	0	Outpatient	0	0	0	0	0	0	0	0	0	0	0	0	0	Hispanic or Latino		0	1	58	0	60	204	39.837	2	0	0	0	1	0	0	0	0	0	0	0	0	0	0	0	0	0	0	0
581	0	1	762	29	S6	0	Outpatient	0	1	0	2	0	0	0	0	0	0	0	0	0	White	Not Hispanic or Latino	0	0	57	0	60	144	28.120	2	0	0	0	1	0	0	0	0	0	0	0	0	0	0	0	0	0	0	0
582	0	1	763	29	S6	0	Outpatient	0	0	0	0	0	0	0	0	0	0	0	0	0	White	Not Hispanic or Latino	0	0	61	0	67	268	41.970	3	0	0	0	1	0	0	0	0	0	0	0	0	0	0	0	0	0	1	1
583	0	1	764	29	S6	0	Outpatient	1	1	0	1	0	0	0	0	0	0	0	0	0	White	Not Hispanic or Latino	0	0	58	1	69	244	36.029	3	0	0	0	0	1	0	0	0	0	0	0	0	0	0	0	0	0	1	1
584	0	1	765	29	S6	0	Outpatient	0	0	0	0	0	0	0	0	0	0	0	0	0	White	Not Hispanic or Latino	0	0	59	0	70	155	22.238	2	0	0	0	1	0	0	0	0	0	0	0	0	0	0	0	0	0	0	1
585	0	1	766	29	S6	0	Outpatient	0	1	0	2	0	0	0	0	0	0	0	0	0	White	Not Hispanic or Latino	0	0	54	0	51	134	36.218	2	0	0	0	1	0	0	0	0	0	0	0	0	0	0	0	0	0	0	0
586	0	1	767	29	S6	0	Outpatient	0	1	2	0	0	0	0	0	0	0	0	0	0	White	Not Hispanic or Latino	0	0	50	1	58	188	39.288	2	0	0	0	1	0	0	0	0	0	0	0	0	0	0	0	0	0	0	1
587	0	1	768	51	S1	0	Outpatient	1	1	0	1	0	0	0	0	0	0	0	0	0	White	Not Hispanic or Latino	0	0	74	1	71	200	27.891	2	0	0	0	0	1	0	0	0	0	0	0	0	0	0	0	0	0	1	1
588	0	1	769	51	S1	0	Outpatient	0	1	2	0	0	0	0	0	0	0	0	0	0	Black or African American	Not Hispanic or Latino	1	0	23	0	68	190	28.886	1	0	0	0	1	0	0	0	0	0	0	0	0	0	0	0	0	0	0	1
589	0	1	770	51	S1	0	Outpatient	0	0	0	0	0	0	0	0	0	0	0	0	0	Black or African American	Not Hispanic or Latino	1	0	51	0	62	147	26.884	1	0	0	0	1	0	0	0	0	0	0	0	0	0	0	0	0	0	0	0
590	0	1	771	51	S1	0	Outpatient	0	0	0	0	0	0	0	0	0	0	0	0	0	Black or African American	Not Hispanic or Latino	1	0	55	1	59	138	27.870	2	0	0	0	1	0	0	0	0	0	0	0	0	0	0	0	0	0	0	0
591	0	1	772	51	S1	0	Outpatient	0	0	0	0	0	0	0	0	0	0	0	0	0	Hispanic or Latino	Hispanic or Latino	0	1	52	0	68	139	21.133	1	0	0	0	1	0	0	0	0	0	0	0	0	0	0	0	0	0	1	1
592	0	1	773	44	S1	0	Outpatient	0	1	0	0	0	0	0	0	0	0	0	1	0	White		0	0	93	0	62	156	28.530	2	0	0	0	0	0	1	0	0	0	0	0	0	0	0	0	0	0	0	0
593	0	1	774	44	S1	0	Outpatient	0	0	0	0	0	0	0	0	0	0	0	0	0	Hispanic or Latino	Hispanic or Latino	0	1	71	0	56	136	30.487	2	0	0	0	1	0	0	0	0	0	0	0	0	0	0	0	0	0	0	0
594	0	1	775	44	S1	0	Outpatient	0	0	0	0	0	0	0	0	0	0	0	0	0	White		0	0	33	1	70	250	35.867	2	0	0	0	0	0	1	0	0	0	0	0	0	0	0	0	0	0	0	0
595	0	1	776	26	S1	0	Outpatient	0	0	0	0	0	0	0	0	0	0	0	0	0	White	Not Hispanic or Latino	0	0	53	0	64	155	26.603	2	0	0	0	1	0	0	0	0	0	0	0	0	0	0	0	0	0	0	0
596	0	1	777	26	S1	0	Outpatient	0	0	0	0	0	0	0	0	0	0	0	0	0	Black or African American	Not Hispanic or Latino	1	0	52	0	67	160	25.057	2	0	0	0	1	0	0	0	0	0	0	0	0	0	0	0	0	0	0	0
597	0	1	778	26	S1	0	Outpatient	0	0	0	0	0	0	0	0	0	0	0	0	0	Other	Hispanic or Latino	0	1	53	1	66	212	34.214	1	0	0	0	1	0	0	0	0	0	0	0	0	0	0	0	0	0	0	1
598	0	1	779	26	S1	0	Outpatient	0	0	0	0	0	0	0	0	0	0	0	0	0	White	Not Hispanic or Latino	0	0	51	1	72	212	28.749	2	0	0	0	1	0	0	0	0	0	0	0	0	0	0	0	0	0	0	0
599	0	1	780	26	S1	0	Outpatient	0	1	0	1	0	0	0	0	0	0	0	0	0	White	Not Hispanic or Latino	0	0	63	1	69	275	40.606	3	0	0	0	1	0	0	0	0	0	0	0	0	0	0	0	0	0	1	1
600	0	1	788	34	S1	0	Outpatient	0	0	0	0	0	0	0	0	0	0	0	0	0	White	Not Hispanic or Latino	0	0	69	1	66	210	33.891	2	0	0	0	1	0	0	0	0	0	0	0	0	0	0	0	0	1	1	1
601	0	1	789	34	S1	0	Outpatient	0	0	0	0	0	0	0	0	0	0	0	0	0	Asian	Not Hispanic or Latino	0	0	53	0	61	139	26.261	2	0	0	0	1	0	0	0	0	0	0	0	0	0	0	0	0	0	1	1
602	0	1	790	19	S6	0	Outpatient	1	1	0	1	0	0	0	0	0	0	0	0	0	White	Not Hispanic or Latino	0	0	65	1	65	161	26.789	2	0	0	0	0	1	0	0	0	0	0	0	0	0	0	0	0	0	1	1
603	0	1	791	19	S6	0	Outpatient	0	0	0	0	0	0	0	0	0	0	0	0	0	White	Not Hispanic or Latino	0	0	72	0	63	130	23.026	2	0	0	0	1	0	0	0	0	0	0	0	0	0	0	0	0	0	0	0
604	0	1	792	19	S6	0	Outpatient	1	1	0	0	0	0	0	0	0	0	0	1	0	White	Not Hispanic or Latino	0	0	60	0	63	177	31.351	2	0	0	0	0	0	1	0	0	0	0	0	0	0	0	0	0	0	0	0
605	0	1	793	19	S6	0	Outpatient	1	1	0	1	0	0	0	0	0	0	0	0	0	White	Not Hispanic or Latino	0	0	56	1	68	153	23.261	2	0	0	0	0	1	0	0	0	0	0	0	0	0	0	0	0	0	0	1
606	0	1	794	55	S1	0	Outpatient	0	0	0	0	0	0	0	0	0	0	0	0	0	White	Not Hispanic or Latino	0	0	54	1	69	196	28.941	2	0	0	0	1	0	0	0	0	0	0	0	0	0	0	0	0	0	0	1
607	0	1	795	55	S1	0	Outpatient	0	0	0	0	0	0	0	0	0	0	0	0	0	Other	Not Hispanic or Latino	0	0	52	0	64	120	20.596	2	0	0	0	1	0	0	0	0	0	0	0	0	0	0	0	0	0	0	0
608	0	1	796	55	S1	0	Outpatient	0	0	0	0	0	0	0	0	0	0	0	0	0	Asian	Not Hispanic or Latino	0	0	52	0	64	120	20.596	2	0	0	0	1	0	0	0	0	0	0	0	0	0	0	0	0	0	0	0
609	0	1	797	55	S1	0	Outpatient	0	0	0	0	0	0	0	0	0	0	0	0	0	White		0	0	72	1	72	172	23.325	2	0	0	0	1	0	0	0	0	0	0	0	0	0	0	0	0	0	1	1
610	0	1	798	63	S1	0	Outpatient	0	0	0	0	0	0	0	0	0	0	0	0	0	Black or African American		1	0	42	0	62	164	29.993	2	0	0	0	1	0	0	0	0	0	0	0	0	0	0	0	0	0	0	0
611	0	1	800	26	S1	0	Outpatient	0	1	0	0	0	0	0	1	0	0	0	0	0	Black or African American	Not Hispanic or Latino	1	0	66	0	63	147	26.037	2	0	0	0	1	0	0	0	0	0	0	0	0	0	0	0	0	0	0	1
612	0	1	801	26	S1	0	Outpatient	1	1	0	1	0	0	0	0	0	0	0	0	0	Other	Not Hispanic or Latino	0	0	76	0	65	125	20.799	2	0	0	0	0	1	0	0	0	0	0	0	0	0	0	0	0	0	1	1
613	0	1	802	26	S1	0	Outpatient	0	0	0	0	0	0	0	0	0	0	0	0	0	White	Not Hispanic or Latino	0	0	61	0	67	120	18.793	1	0	0	0	1	0	0	0	0	0	0	0	0	0	0	0	0	0	0	0
614	0	1	807	14	S6	0	Outpatient	1	1	1	2	0	0	0	0	0	0	0	0	0	White	Not Hispanic or Latino	0	0	59	0	63	185	32.768	2	0	0	0	0	1	0	0	0	0	0	0	0	0	0	0	0	0	0	1
615	0	1	808	14	S6	0	Outpatient	1	1	1	2	0	0	0	0	0	0	0	0	0	White	Not Hispanic or Latino	0	0	53	1	74	192	24.649	1	0	0	0	0	1	0	0	0	0	0	0	0	0	0	0	0	0	1	1
616	0	1	809	14	S6	0	Outpatient	1	1	2	2	0	0	0	0	0	0	0	0	0	White	Not Hispanic or Latino	0	0	55	0	65	121	20.133	1	0	0	0	0	1	0	0	0	0	0	0	0	0	0	0	0	0	0	1
617	0	1	810	14	S6	0	Outpatient	0	0	0	0	0	0	0	0	0	0	0	0	0	White	Not Hispanic or Latino	0	0	50	1	74	232	29.784	1	0	0	0	1	0	0	0	0	0	0	0	0	0	0	0	0	0	0	1
618	0	1	811	14	S6	0	Outpatient	0	1	2	2	0	0	0	0	0	0	0	0	0	White	Not Hispanic or Latino	0	0	52	1	74	232	29.784	1	0	0	0	1	0	0	0	0	0	0	0	0	0	0	0	0	0	0	0
619	0	1	812	14	S6	0	Outpatient	0	1	2	2	0	0	0	0	0	0	0	0	0	Black or African American	Not Hispanic or Latino	1	0	56	1	64	135	23.170	1	0	0	0	1	0	0	0	0	0	0	0	0	0	0	0	0	0	0	1
620	0	1	813	14	S6	0	Outpatient	0	0	0	0	0	0	0	0	0	0	0	0	0	Black or African American	Not Hispanic or Latino	1	0	58	1	74	168	21.568	2	0	0	0	1	0	0	0	0	0	0	0	0	0	0	0	0	0	0	0
621	0	1	817	63	S1	0	Outpatient	0	0	0	0	0	0	0	0	0	0	0	0	0	Black or African American	Not Hispanic or Latino	1	0	67	0	65	196	32.613	2	0	0	0	1	0	0	0	0	0	0	0	0	0	0	0	0	0	0	1
622	0	1	818	63	S1	0	Outpatient	1	1	0	1	0	0	0	0	0	0	0	0	0	White	Not Hispanic or Latino	0	0	55	0	64	132	22.655	2	0	0	0	0	1	0	0	0	0	0	0	0	0	0	0	0	0	0	0
623	0	1	820	26	S1	0	Outpatient	0	0	0	0	0	0	0	0	0	0	0	0	0	White	Not Hispanic or Latino	0	0	51	1	71	240	33.470	1	0	0	0	1	0	0	0	0	0	0	0	0	0	0	0	0	0	1	1
624	0	1	821	26	S1	0	Outpatient	0	0	0	0	0	0	0	0	0	0	0	0	0	White	Not Hispanic or Latino	0	0	55	1	72	180	24.410	2	0	0	0	1	0	0	0	0	0	0	0	0	0	0	0	0	0	1	1
625	0	1	822	26	S1	0	Outpatient	0	0	0	0	0	0	0	0	0	0	0	0	0	Black or African American	Not Hispanic or Latino	1	0	60	0	65	180	29.950	2	0	0	0	1	0	0	0	0	0	0	0	0	0	0	0	0	0	0	1
626	0	1	823	26	S1	0	Outpatient	0	0	0	0	0	0	0	0	0	0	0	0	0	White	Not Hispanic or Latino	0	0	57	0	63	129	22.849	3	0	0	0	1	0	0	0	0	0	0	0	0	0	0	0	0	0	0	0
627	0	1	824	26	S1	0	Outpatient	0	1	0	1	0	0	0	0	0	0	0	0	0	Black or African American		1	0	65	0	64	170	29.177	2	0	0	0	1	0	0	0	0	0	0	0	0	0	0	0	0	0	0	0
628	0	1	825	26	S1	0	Outpatient	0	0	0	0	0	0	0	0	0	0	0	0	0	Unknown	Unknown	0	0	49	0	63	135	23.912	2	0	0	0	1	0	1	0	0	0	0	0	0	0	0	0	0	0	0	0
629	0	1	826	21	S6	0	Outpatient	0	0	0	0	0	0	0	0	0	0	0	0	0	Black or African American	Not Hispanic or Latino	1	0	52	1	72	284	38.513	2	0	0	0	1	0	0	0	0	0	0	0	0	0	0	0	0	0	0	0
630	0	1	827	21	S6	0	Outpatient	0	0	0	0	0	0	0	0	0	0	0	0	0	Black or African American	Not Hispanic or Latino	1	0	57	1	68	181	27.518	2	0	0	0	1	0	0	0	0	0	0	0	0	0	0	0	0	0	1	1
631	0	1	828	21	S6	0	Outpatient	0	0	0	0	0	0	0	0	0	0	0	0	0	Black or African American	Not Hispanic or Latino	1	0	54	0	66	208	33.568	2	0	0	0	1	0	0	0	0	0	0	0	0	0	0	0	0	0	0	0
632	0	1	829	21	S6	0	Outpatient	0	0	0	0	0	0	0	0	0	0	0	0	0	White	Not Hispanic or Latino	0	0	55	1	72	287	38.920	2	0	0	0	1	0	0	0	0	0	0	0	0	0	0	0	0	0	0	1
633	0	1	830	21	S6	0	Outpatient	0	0	0	0	0	0	0	0	0	0	0	0	0	Black or African American	Not Hispanic or Latino	1	0	53	0	71	186	25.939	2	0	0	0	1	0	0	0	0	0	0	0	0	0	0	0	0	0	1	1
634	0	1	831	21	S6	0	Outpatient	1	1	0	1	0	0	0	0	0	0	0	0	0	Unknown	Patient Declined	0	0	63	0	63	153	27.100	2	0	0	0	0	1	0	0	0	0	0	0	0	0	0	0	0	0	1	1
635	0	1	832	60	S1	0	Outpatient	0	0	0	0	0	0	0	0	0	0	0	0	0	Unknown		0	0	80	1	69	145	21.410	2	0	0	0	1	0	0	0	0	0	0	0	0	0	0	0	0	0	0	0
636	0	1	833	14	S6	0	Outpatient	1	1	1	1	0	0	0	0	0	0	0	0	0	White	Not Hispanic or Latino	0	0	42	0	58	186	38.870	2	0	0	0	0	1	0	0	0	0	0	0	0	0	0	0	0	0	1	1
637	0	1	834	14	S6	0	Outpatient	0	1	0	1	0	0	0	0	0	0	0	0	0	White	Not Hispanic or Latino	0	0	62	0	64	186	31.923	1	0	0	0	1	0	0	0	0	0	0	0	0	0	0	0	0	0	1	1
638	0	1	835	14	S6	0	Outpatient	0	1	0	0	0	0	1	0	0	0	0	0	0	White	Not Hispanic or Latino	0	0	55	1	71	267	37.235	2	0	0	0	1	0	0	0	0	0	0	0	0	0	0	0	0	0	1	1
639	0	1	836	14	S6	0	Outpatient	0	0	0	0	0	0	0	0	0	0	0	0	0	White	Not Hispanic or Latino	0	0	54	1				1	0	0	0	1	0	0	0	0	0	0	0	0	0	0	0	0	0	1	1
640	0	1	837	14	S6	0	Outpatient	1	1	3	3	2	0	0	0	0	0	0	0	0	White	Not Hispanic or Latino	0	0	54	0	66	147	23.724	1	0	0	0	0	1	0	0	0	0	0	0	0	0	0	0	0	0	0	1
641	0	1	838	14	S6	0	Outpatient	1	1	1	0	0	0	0	0	0	0	0	0	0	White	Not Hispanic or Latino	0	0	64	1	73	211	27.835	2	0	0	0	0	1	0	0	0	0	0	0	0	0	0	0	0	0	1	1
642	0	1	839	14	S6	0	Outpatient	1	1	0	0	1	0	0	0	0	0	0	0	0	White	Not Hispanic or Latino	0	0	54	0	63	185	32.768	1	0	0	0	0	1	0	0	0	0	0	0	0	0	0	0	0	0	1	1
643	0	1	840	14	S6	0	Outpatient	0	0	0	0	0	0	0	0	0	0	0	0	0	Black or African American	Not Hispanic or Latino	1	0	54	0	63	124	21.963	2	0	0	0	1	0	0	0	0	0	0	0	0	0	0	0	0	0	0	1
644	0	1	841	14	S6	0	Outpatient	1	1	0	2	0	0	0	0	0	0	0	0	0	Black or African American	Not Hispanic or Latino	1	0	59	0	69	183	27.021	2	0	0	0	0	1	0	0	0	0	0	0	0	0	0	0	0	0	1	1
645	0	1	842	14	S6	0	Outpatient	0	0	0	0	0	0	0	0	0	0	0	0	0	White	Not Hispanic or Latino	0	0	59	0	61	138	26.072	1	0	0	0	1	0	0	0	0	0	0	0	0	0	0	0	0	0	0	1
646	0	1	843	34	S1	0	Outpatient	0	0	0	0	0	0	0	0	0	0	0	0	0	White	Not Hispanic or Latino	0	0	62	0	65	204	33.944	2	0	0	0	1	0	0	0	0	0	0	0	0	0	0	0	0	0	0	1
647	0	1	844	34	S1	0	Outpatient	0	0	0	0	0	0	0	0	0	0	0	0	0	Hispanic or Latino	Hispanic or Latino	0	1	65	0	66	151	24.369	2	0	0	0	1	0	0	0	0	0	0	0	0	0	0	0	0	0	0	0
648	0	1	845	34	S1	0	Outpatient	0	0	0	0	0	0	0	0	0	0	0	0	0	White	Not Hispanic or Latino	0	0	51	0	66	147	23.724	2	0	0	0	1	0	0	0	0	0	0	0	0	0	0	0	0	0	0	1
649	0	1	846	34	S1	0	Outpatient	0	0	0	0	0	0	0	0	0	0	0	0	0	Unknown		0	0	62	1	72	170	23.054	2	0	0	0	1	0	0	0	0	0	0	0	0	0	0	0	0	0	1	1
650	0	1	847	34	S1	0	Outpatient	0	0	0	0	0	0	0	0	0	0	0	0	0	Unknown		0	0	62	1	66	132	21.303	2	1	0	0	1	0	0	0	0	0	0	0	0	0	0	0	0	0	1	1
651	0	1	848	34	S1	0	Outpatient	0	0	0	0	0	0	0	0	0	0	0	0	0	White		0	0	37	0	68	192	29.190	2	0	1	0	1	0	0	1	0	0	0	0	0	0	0	0	0	0	0	0
652	0	1	851	17	S6	0	Outpatient	0	1	2	2	0	0	0	0	0	0	0	0	0	White	Not Hispanic or Latino	0	0	40	0	64	192	32.953	2	0	0	0	1	0	0	0	0	0	0	0	0	0	0	0	0	0	0	0
653	0	1	852	17	S6	0	Outpatient	0	0	0	0	0	0	0	0	0	0	0	0	0	White	Not Hispanic or Latino	0	0	63	0	66	124	20.012	2	0	0	0	1	0	0	0	0	0	0	0	0	0	0	0	0	0	0	0
654	0	1	853	17	S6	0	Outpatient	0	0	0	0	0	0	0	0	0	0	0	0	0	Black or African American	Not Hispanic or Latino	1	0	54	1	72	194	26.308	2	0	0	0	1	0	0	0	0	0	0	0	0	0	0	0	0	0	0	1
655	0	1	854	17	S6	0	Outpatient	1	1	0	1	0	0	0	0	0	0	0	0	0	White	Not Hispanic or Latino	0	0	56	0	65	182	30.283	2	0	0	0	0	1	0	0	0	0	0	0	0	0	0	0	0	0	0	0
656	0	1	855	17	S6	0	Outpatient	1	1	0	1	0	0	0	0	0	0	0	0	0	White	Not Hispanic or Latino	0	0	56	1	72	192	26.037	1	0	0	0	0	1	0	0	0	0	0	0	0	0	0	0	0	0	1	1
657	0	1	856	17	S6	0	Outpatient	0	0	0	0	0	0	0	0	0	0	0	0	0	White	Not Hispanic or Latino	0	0	42	1	75	226	28.245	2	0	0	0	1	0	0	0	0	0	0	0	0	0	0	0	0	0	0	0
658	0	1	857	17	S6	0	Outpatient	0	1	3	0	0	0	0	0	0	0	0	0	0	White	Not Hispanic or Latino	0	0	65	1	72	200	27.122	2	0	0	0	1	0	0	0	0	0	0	0	0	0	0	0	0	0	1	1
659	0	1	858	48	S1	0	Outpatient	0	0	0	0	0	0	0	0	0	0	0	0	0	White	Not Hispanic or Latino	0	0	64	0	66	140	22.594	2	0	0	0	1	0	0	0	0	0	0	0	0	0	0	0	0	0	0	1
660	0	1	859	48	S1	0	Outpatient	0	0	0	0	0	0	0	0	0	0	0	0	0	Unknown		0	0	60	1	65	180	29.950	2	0	0	0	1	0	0	0	0	0	0	0	0	0	0	0	0	0	1	1
661	0	1	860	48	S1	0	Outpatient	0	0	0	0	0	0	0	0	0	0	0	0	0	Unknown		0	0	46	1	74	194	24.905	1	0	0	0	1	0	0	0	0	0	0	0	0	0	0	0	0	0	0	0
662	0	1	861	48	S1	0	Outpatient	1	0	0	0	0	0	0	0	0	0	0	0	0	Unknown		0	0	67	0	64	135	23.170	2	0	0	0	0	1	0	0	0	0	0	0	0	0	0	0	0	0	0	0
663	0	1	862	48	S1	0	Outpatient	0	1	0	1	0	0	0	0	0	0	0	0	0	Unknown		0	0	66	0	67	186	29.129	2	0	0	0	1	0	0	0	0	0	0	0	0	0	0	0	0	0	1	1
664	0	1	863	48	S1	0	Outpatient	0	0	0	0	0	0	0	0	0	0	0	0	0	Unknown		0	0	64	1	69	210	31.008	1	0	0	0	1	0	0	0	0	0	0	0	0	0	0	0	0	0	0	1
665	0	1	864	51	S1	0	Outpatient	0	0	0	0	0	0	0	0	0	0	0	0	0	White	Not Hispanic or Latino	0	0	26	0	68	125	19.004	2	0	0	0	1	0	1	0	0	0	0	0	0	0	0	0	0	0	0	0
666	0	1	865	51	S1	0	Outpatient	0	0	0	0	0	0	0	0	0	0	0	0	0	Black or African American	Not Hispanic or Latino	1	0	60	1	75	295	36.868	2	1	0	0	1	0	0	0	0	0	0	0	0	0	0	0	0	0	1	1
667	0	1	866	51	S1	0	Outpatient	0	0	0	0	0	0	0	0	0	0	0	0	0	Unknown		0	0	43	0	64	144	24.715	2	0	0	0	1	0	0	0	0	0	0	0	0	0	0	0	0	1	0	1
668	0	1	867	60	S1	0	Outpatient	0	1	2	0	0	0	0	0	0	0	0	0	0	White	Not Hispanic or Latino	0	0	62	0	64	183	31.408	2	0	0	0	1	0	0	0	0	0	0	0	0	0	0	0	0	0	0	0
669	0	1	868	60	S1	0	Outpatient	1	1	0	1	0	0	0	0	0	0	0	0	0	Black or African American	Not Hispanic or Latino	1	0	65	0	69	162	23.921	3	0	0	0	0	1	0	0	0	0	0	0	0	0	0	0	0	0	1	1
670	0	1	869	60	S1	0	Outpatient	0	0	0	0	0	0	0	0	0	0	0	0	0	Unknown		0	0	59	0	65	169	28.120	2	0	0	0	1	0	0	0	0	0	0	0	0	0	0	0	0	0	0	0
671	0	1	870	60	S1	0	Outpatient	0	0	0	0	0	0	0	0	0	0	0	0	0	Unknown		0	0	54	0	64	125	21.454	2	0	0	0	1	0	0	1	0	0	0	0	0	0	0	0	0	0	0	0
672	0	1	871	60	S1	0	Outpatient	0	0	0	0	0	0	0	0	0	0	0	0	0	Unknown	Unknown	0	0	27	0	65	149	24.792	2	0	0	0	1	0	1	0	0	0	0	0	0	0	0	0	0	0	0	0
673	0	1	872	60	S1	0	Outpatient	0	1	0	1	0	0	0	0	0	0	0	0	0	Unknown		0	0	84	0	62	200	36.576	3	0	0	0	1	0	0	0	0	0	0	0	0	0	0	0	0	0	0	0
674	0	0	879	66	S2	0	Outpatient	0	0	0	0	0	0	0	0	0	0	0	0	0	Unknown		0	0	66	0				2	0	0	0	1	0	0	0	0	0	0	0	0	0	0	0	0	0	0	1
675	0	1	880	34	S1	0	Outpatient	0	0	0	0	0	0	0	0	0	0	0	0	0	Black or African American	Not Hispanic or Latino	1	0	55	1	73	209	27.571	2	0	0	0	1	0	0	0	0	0	0	0	0	0	0	0	0	0	0	0
676	0	1	881	34	S1	0	Outpatient	0	0	0	0	0	0	0	0	0	0	0	0	0	Unknown		0	0	57	0	68	189	28.734	2	0	0	0	1	0	0	0	0	0	0	0	0	0	0	0	0	0	0	0
677	0	1	885	61	S1	0	Outpatient	1	1	0	1	0	0	0	1	0	0	0	0	0	Asian	Not Hispanic or Latino	0	0	61	0	62	115	21.031	3	0	0	0	0	1	0	0	0	0	0	0	0	0	0	0	0	0	1	1
678	0	1	886	61	S1	0	Outpatient	0	0	0	0	0	0	0	0	0	0	0	0	0	White	Not Hispanic or Latino	0	0	52	0	69	140	20.672	2	0	0	0	1	0	0	0	0	0	0	0	0	0	0	0	0	0	1	1
679	0	1	887	27	S6	0	Outpatient	0	0	0	0	0	0	0	0	0	0	0	0	0	White	Not Hispanic or Latino	0	0	50	1	69	235	34.700	2	0	0	0	1	0	0	0	0	0	0	0	0	0	0	0	0	0	0	0
680	0	1	888	27	S6	0	Outpatient	0	1	0	2	0	0	0	0	0	0	0	0	0	White	Not Hispanic or Latino	0	0	58	0	60	188	36.712	2	0	0	0	1	0	0	0	0	0	0	0	0	0	0	0	0	0	1	1
681	0	1	889	27	S6	0	Outpatient	0	0	0	0	0	0	0	0	0	0	0	0	0	White	Not Hispanic or Latino	0	0	51	1	64	209	35.871	2	0	0	0	1	0	0	0	0	0	0	0	0	0	0	0	0	0	0	1
682	0	1	890	27	S6	0	Outpatient	0	0	0	0	0	0	0	0	0	0	0	0	0	Black or African American	Not Hispanic or Latino	1	0	52	0	67	196	30.695	2	0	0	0	1	0	0	0	0	0	0	0	0	0	0	0	0	0	0	1
683	0	1	891	27	S6	0	Outpatient	0	1	2	0	0	0	0	0	0	0	0	0	0	Black or African American	Not Hispanic or Latino	1	0	47	1	69	209	30.861	1	0	0	0	1	0	0	0	0	0	0	0	0	0	0	0	0	0	1	1
684	0	1	892	27	S6	0	Outpatient	0	1	2	2	0	0	0	0	0	0	0	0	0	White	Not Hispanic or Latino	0	0	61	1	69	180	26.578	1	0	0	0	1	0	0	0	0	0	0	0	0	0	0	0	0	0	0	0
685	0	1	893	27	S6	0	Outpatient	0	1	0	2	0	0	0	0	0	0	0	0	0	White	Not Hispanic or Latino	0	0	57	0	64	206	35.356	2	0	0	0	1	0	0	0	0	0	0	0	0	0	0	0	0	0	1	1
686	0	1	894	27	S6	0	Outpatient	1	1	0	1	0	0	0	0	0	0	0	0	0	Black or African American	Not Hispanic or Latino	1	0	60	0	64	172	29.521	1	0	0	0	0	1	0	0	0	0	0	0	0	0	0	0	0	0	0	0
687	0	1	895	44	S1	0	Outpatient	0	0	0	0	0	0	0	0	0	0	0	0	0	White	Not Hispanic or Latino	0	0	54	0	65	158	26.290	1	0	0	0	1	0	0	0	0	0	0	0	0	0	0	0	0	0	0	0
688	0	1	896	44	S1	0	Outpatient	0	0	0	0	0	0	0	0	0	0	0	0	0	White	Not Hispanic or Latino	0	0	59	1	70	194	27.833	2	0	0	0	1	0	0	0	0	0	0	0	0	0	0	0	0	0	0	1
689	0	1	897	44	S1	0	Outpatient	0	1	2	0	0	0	0	0	0	0	0	0	0	Black or African American	Not Hispanic or Latino	1	0	50	1	72	174	23.596	2	0	0	0	1	0	0	0	0	0	0	0	0	0	0	0	0	0	0	0
690	0	1	898	44	S1	0	Outpatient	0	0	0	0	0	0	0	0	0	0	0	0	0	Asian	Not Hispanic or Latino	0	0	57	1	70	176	25.251	2	0	0	0	1	0	0	0	0	0	0	0	0	0	0	0	0	0	0	0
691	0	1	899	44	S1	0	Outpatient	0	0	0	0	0	0	0	0	0	0	0	0	0	White	Not Hispanic or Latino	0	0	52	0	62	131	23.958	1	0	0	0	1	0	0	0	0	0	0	0	0	0	0	0	0	0	0	1
692	0	1	900	44	S1	0	Outpatient	0	0	0	0	0	0	0	0	0	0	0	0	0	Unknown		0	0	48	1	66	168	27.113	2	0	0	0	1	0	0	0	0	0	0	0	0	0	0	0	0	0	0	0
693	0	1	901	44	S1	0	Outpatient	0	0	0	0	0	0	0	0	0	0	0	0	0	Unknown		0	0	54	0	71	163	22.731	2	0	0	0	1	0	0	0	0	0	0	0	0	0	0	0	0	0	0	0
694	0	1	902	44	S1	0	Outpatient	0	0	0	0	0	0	0	0	0	0	0	0	0	Unknown		0	0	67	1	72	192	26.037	2	0	1	0	1	0	0	0	0	0	0	0	0	0	0	0	0	0	0	0
695	0	1	905	51	S1	0	Outpatient	0	0	0	0	0	0	0	0	0	0	0	0	0	Hispanic or Latino	Hispanic or Latino	0	1	68	0	60	120	23.433	2	0	0	0	1	0	0	0	0	0	0	0	0	0	0	0	0	0	1	1
696	0	1	906	51	S1	0	Outpatient	0	0	0	0	0	0	0	0	0	0	0	0	0	Unknown		0	0	45	0	66	205	33.084	2	0	0	0	1	0	0	0	0	0	0	0	0	0	0	0	0	0	1	1
697	0	1	907	27	S6	0	Outpatient	0	0	0	0	0	0	0	0	0	0	0	0	0	Black or African American	Not Hispanic or Latino	1	0	50	0	62	172	31.456	3	0	0	0	1	0	0	0	0	0	0	0	0	0	0	0	0	0	1	1
698	0	1	908	27	S6	0	Outpatient	0	0	0	0	0	0	0	0	0	0	0	0	0	White	Not Hispanic or Latino	0	0	54	1	71	178	24.823	1	0	0	0	1	0	0	0	0	0	0	0	0	0	0	0	0	0	0	1
699	0	1	909	27	S6	0	Outpatient	1	1	2	1	0	0	0	0	0	0	0	0	0	White	Not Hispanic or Latino	0	0	61	1	73	238	31.397	2	0	0	0	0	1	0	0	0	0	0	0	0	0	0	0	0	0	0	1
700	0	1	910	27	S6	0	Outpatient	0	0	0	0	0	0	0	0	0	0	0	0	0	White	Not Hispanic or Latino	0	0	70	0	59	112	22.619	2	0	0	0	1	0	0	0	0	0	0	0	0	0	0	0	0	0	0	0
701	0	1	911	27	S6	0	Outpatient	0	0	0	0	0	0	0	0	0	0	0	0	0	White	Not Hispanic or Latino	0	0	52	1	72	238	32.275	2	0	0	0	1	0	0	0	0	0	0	0	0	0	0	0	0	0	0	0
702	0	1	912	27	S6	0	Outpatient	0	0	0	0	0	0	0	0	0	0	0	0	0	Black or African American	Not Hispanic or Latino	1	0	64	0	59	139	28.072	2	0	0	0	1	0	0	0	0	0	0	0	0	0	0	0	0	0	1	1
703	0	1	913	27	S6	0	Outpatient	1	1	2	3	0	0	0	0	0	0	0	0	0	White	Not Hispanic or Latino	0	0	50	0	66	174	28.081	2	0	0	0	0	1	0	0	0	0	0	0	0	0	0	0	0	0	0	0
704	0	1	914	27	S6	0	Outpatient	1	1	0	1	0	0	0	0	0	0	0	0	0	Black or African American	Not Hispanic or Latino	1	0	55	1	66	190	30.663	2	0	0	0	0	1	0	0	0	0	0	0	0	0	0	0	0	0	0	0
705	0	1	915	27	S6	0	Outpatient	1	1	2	1	0	0	0	0	0	0	0	0	0	White	Not Hispanic or Latino	0	0	44	0	65	147	24.459	2	0	0	0	1	0	0	0	0	0	0	0	0	0	0	0	0	0	0	1
706	0	1	916	44	S1	0	Outpatient	0	0	0	0	0	0	0	0	0	0	0	0	0	White	Not Hispanic or Latino	0	0	52	0	63	254	44.989	1	0	0	0	1	0	0	0	0	0	0	0	0	0	0	0	0	0	0	0
707	0	1	917	44	S1	0	Outpatient	0	0	0	0	0	0	0	0	0	0	0	0	0	Unknown		0	0	51	1	68	140	21.285	2	0	0	0	1	0	0	0	0	0	0	0	0	0	0	0	0	0	0	0
708	0	1	918	44	S1	0	Outpatient	0	0	0	0	0	0	0	0	0	0	0	0	0	Unknown		0	0	49	0	65	154	25.624	2	0	0	0	1	0	0	1	0	0	0	0	0	0	0	0	0	0	0	1
709	0	1	919	26	S1	0	Outpatient	1	1	0	1	0	0	0	0	0	0	0	0	0	Hispanic or Latino	Hispanic or Latino	0	1	65	1	67	123	19.262	2	0	0	0	0	1	0	0	0	0	0	0	0	0	0	0	0	0	0	0
710	0	1	920	26	S1	0	Outpatient	0	0	0	0	0	0	0	0	0	0	0	0	0	White	Not Hispanic or Latino	0	0	56	1	74	225	28.885	2	0	0	0	1	0	0	0	0	0	0	0	0	0	0	0	0	0	1	1
711	0	1	921	26	S1	0	Outpatient	0	0	0	0	0	0	0	0	0	0	0	0	0	White	Not Hispanic or Latino	0	0	52	0	67	250	39.151	2	0	0	0	1	0	0	0	0	0	0	0	0	0	0	0	0	0	0	0
712	0	1	922	26	S1	0	Outpatient	0	0	0	0	0	0	0	0	0	0	0	0	0	Hispanic or Latino		0	1	44	1	68	195	29.646	2	0	0	0	1	0	0	1	0	0	0	0	0	0	0	0	0	0	0	0
713	0	1	923	26	S1	0	Outpatient	0	0	0	0	0	0	0	0	0	0	0	0	0	Unknown		0	0	61	0	54	180	43.395	2	0	0	0	1	0	0	0	0	0	0	0	0	0	0	0	0	0	1	1
714	0	1	924	60	S1	0	Outpatient	0	1	0	0	0	0	0	0	0	0	0	1	0	Unknown		0	0	67	0	63	139	24.620	2	0	0	0	1	0	1	0	0	0	0	0	0	0	0	0	0	0	0	0
715	0	1	925	60	S1	0	Outpatient	0	0	0	0	0	0	0	0	0	0	0	0	0	Unknown		0	0	53	1	68	170	25.846	2	0	0	0	1	0	1	0	0	0	0	0	0	0	0	0	0	0	0	0
716	0	1	935	34	S1	0	Outpatient	0	0	0	0	0	0	0	0	0	0	0	0	0	Black or African American	Not Hispanic or Latino	1	0	52	1	67	220	34.453	2	0	0	0	1	0	0	0	0	0	0	0	0	0	0	0	0	0	1	1
717	0	1	936	34	S1	0	Outpatient	0	0	0	0	0	0	0	0	0	0	0	0	0	White	Not Hispanic or Latino	0	0	62	1	70	180	25.824	2	0	0	0	1	0	0	0	0	0	0	0	0	0	0	0	0	0	0	1
718	0	1	937	34	S1	0	Outpatient	0	0	0	0	0	0	0	0	0	0	0	0	0	Black or African American	Not Hispanic or Latino	1	0	55	1	72	185	25.088	2	0	0	0	1	0	0	0	0	0	0	0	0	0	0	0	0	0	0	1
719	0	1	944	55	S1	0	Outpatient	1	1	0	1	0	0	0	0	0	0	0	0	0	White	Not Hispanic or Latino	0	0	59	1	70	180	25.824	2	0	0	0	0	1	0	0	0	0	0	0	0	0	0	0	0	0	0	1
720	0	1	945	55	S1	0	Outpatient	0	1	2	0	0	0	0	0	0	0	0	0	0	Black or African American	Not Hispanic or Latino	1	0	46	0	62	160	29.261	1	0	0	0	1	0	0	0	0	0	0	0	0	0	0	0	0	0	0	0
721	0	1	946	55	S1	0	Outpatient	0	0	0	0	0	0	0	0	0	0	0	0	0	Black or African American	Not Hispanic or Latino	1	0	61	1	76	215	26.168	2	0	0	0	1	0	0	0	0	0	0	0	0	0	0	0	0	0	1	1
722	0	1	947	55	S1	0	Outpatient	0	0	0	0	0	0	0	0	0	0	0	0	0	Unknown		0	0	26	0	66	160	25.822	1	0	0	0	0	0	0	1	0	0	0	0	0	0	0	0	0	0	0	0
723	0	1	948	60	S1	0	Outpatient	1	1	0	1	0	0	0	0	0	0	0	0	0	White	Not Hispanic or Latino	0	0	62	0	65	235	39.102	3	0	0	0	0	1	0	0	0	0	0	0	0	0	0	0	0	0	0	1
724	0	1	949	60	S1	0	Outpatient	1	1	0	1	0	0	0	0	0	0	0	0	0	White	Not Hispanic or Latino	0	0	63	1	72	215	29.156	1	0	0	0	0	1	0	0	0	0	0	0	0	0	0	0	0	0	0	0
725	0	1	950	60	S1	0	Outpatient	0	0	0	0	0	0	0	0	0	0	0	0	0	Unknown		0	0	38	0	63	126	22.317	2	0	0	0	1	0	0	1	0	0	0	0	0	0	0	0	0	0	0	0
726	0	1	951	60	S1	0	Outpatient	0	1	0	0	0	0	0	0	0	0	0	1	0	Unknown		0	0	79	1	67	151	23.647	3	0	0	0	1	0	1	0	0	0	0	0	0	0	0	0	0	0	0	0
727	0	1	952	60	S1	0	Outpatient	0	0	0	0	0	0	0	0	0	0	0	0	0	Unknown		0	0	30	1	71	184	25.660	1	1	0	0	1	0	0	0	0	0	0	0	0	0	0	0	0	0	0	0
728	0	1	953	60	S1	0	Outpatient	0	0	0	0	0	0	0	0	0	0	0	0	0	Unknown		0	0	61	1	69	178	26.283	2	0	0	0	1	0	0	0	0	0	0	0	0	0	0	0	0	1	0	0
729	0	1	961	17	S6	0	Outpatient	1	1	0	1	0	0	0	0	0	0	0	0	0	Black or African American	Not Hispanic or Latino	1	0	63	0	62	237	43.343	2	0	0	0	0	1	0	0	0	0	0	0	0	0	0	0	0	0	1	1
730	0	1	962	17	S6	0	Outpatient	0	0	0	0	0	0	0	0	0	0	0	0	0	Black or African American	Not Hispanic or Latino	1	0	51	0	59	84	16.964	2	0	0	0	1	0	0	0	0	0	0	0	0	0	0	0	0	0	1	1
731	0	1	963	29	S6	0	Outpatient	0	0	0	0	0	0	0	0	0	0	0	0	0	White	Not Hispanic or Latino	0	0	51	0	61	136	25.694	3	0	0	0	1	0	0	0	0	0	0	0	0	0	0	0	0	0	0	1
732	0	1	964	29	S6	0	Outpatient	0	0	0	0	0	0	0	0	0	0	0	0	0	Black or African American	Not Hispanic or Latino	1	0	52	0	67	228	35.706	3	0	0	0	1	0	0	0	0	0	0	0	0	0	0	0	0	0	1	1
733	0	1	965	29	S6	0	Outpatient	0	0	0	0	0	0	0	0	0	0	0	0	0	White	Not Hispanic or Latino	0	0	50	0	66	192	30.986	2	0	0	0	1	0	0	0	0	0	0	0	0	0	0	0	0	0	0	1
734	0	1	966	29	S6	0	Outpatient	0	0	0	0	0	0	0	0	0	0	0	0	0	White	Not Hispanic or Latino	0	0	67	0	59	136	27.466	2	0	0	0	1	0	0	0	0	0	0	0	0	0	0	0	0	0	1	1
735	0	1	967	29	S6	0	Outpatient	1	1	1	0	0	0	1	0	0	0	0	0	0	White	Not Hispanic or Latino	0	0	56	0	67	202	31.634	3	0	0	0	0	0	0	0	0	0	0	0	0	0	0	0	0	1	0	1
736	0	1	968	29	S6	0	Outpatient	0	0	0	0	0	0	0	0	0	0	0	0	0	White	Not Hispanic or Latino	0	0	53	1	71	213	29.704	2	0	0	0	1	0	0	0	0	0	0	0	0	0	0	0	0	0	1	1
737	0	1	969	29	S6	0	Outpatient	0	0	0	0	0	0	0	0	0	0	0	0	0	White	Not Hispanic or Latino	0	0	50	1	71	203	28.310	1	0	0	0	1	0	0	0	0	0	0	0	0	0	0	0	0	0	1	1
738	0	1	970	29	S6	0	Outpatient	0	0	0	0	0	0	0	0	0	0	0	0	0	White	Not Hispanic or Latino	0	0	56	1	71	214	29.844	1	0	0	0	1	0	0	0	0	0	0	0	0	0	0	0	0	0	0	1
739	0	1	971	29	S6	0	Outpatient	0	0	0	0	0	0	0	0	0	0	0	0	0	Black or African American	Not Hispanic or Latino	1	0	52	1	68	195	29.646	1	0	0	0	1	0	0	0	0	0	0	0	0	0	0	0	0	0	0	0
740	0	1	972	51	S1	0	Outpatient	0	0	0	0	0	0	0	0	0	0	0	0	0	Unknown		0	0	71	1	65	171	28.453	2	0	0	0	1	0	0	1	0	0	0	0	0	0	0	0	0	0	0	1
741	0	1	978	44	S1	0	Outpatient	0	0	0	0	0	0	0	0	0	0	0	0	0	White	Not Hispanic or Latino	0	0	51	1	72	245	33.224	2	0	0	0	1	0	0	0	0	0	0	0	0	0	0	0	0	0	0	0
742	0	1	979	44	S1	0	Outpatient	0	0	0	0	0	0	0	0	0	0	0	0	0	Unknown		0	0	60	0	64	176	30.207	2	0	0	0	1	0	0	0	0	0	0	0	0	0	0	0	0	0	0	0
743	0	1	980	44	S1	0	Outpatient	0	0	0	0	0	0	0	0	0	0	0	0	0	Unknown		0	0	59	0	70	189	27.116	2	0	0	0	1	0	0	0	0	0	0	0	0	0	0	0	0	0	0	0
744	0	1	981	26	S1	0	Outpatient	0	0	0	0	0	0	0	0	0	0	0	0	0	Hispanic or Latino	Hispanic or Latino	0	1	65	1	64	145	24.886	2	0	0	0	1	0	0	0	0	0	0	0	0	0	0	0	0	0	1	1
745	0	1	982	26	S1	0	Outpatient	0	0	0	0	0	0	0	0	0	0	0	0	0	Hispanic or Latino	Hispanic or Latino	0	1	50	1	66	209	33.730	2	0	0	0	1	0	0	0	0	0	0	0	0	0	0	0	0	0	0	0
746	0	1	983	26	S1	0	Outpatient	0	0	0	0	0	0	0	0	0	0	0	0	0	White	Hispanic or Latino	0	1	61	1	68	160	24.325	2	0	0	0	1	0	0	0	0	0	0	0	0	0	0	0	0	0	0	0
747	0	1	984	26	S1	0	Outpatient	0	0	0	0	0	0	0	0	0	0	0	0	0	Black or African American	Not Hispanic or Latino	1	0	65	0	60	147	28.706	2	0	0	0	1	0	0	0	0	0	0	0	0	0	0	0	0	0	1	1
748	0	1	985	26	S1	0	Outpatient	0	0	0	0	0	0	0	0	0	0	0	0	0	Black or African American	Not Hispanic or Latino	1	0	50	0	64	164	28.147	2	0	0	0	1	0	0	0	0	0	0	0	0	0	0	0	0	0	0	0
749	0	1	986	26	S1	0	Outpatient	0	0	0	0	0	0	0	0	0	0	0	0	0	Black or African American	Not Hispanic or Latino	1	0	54	0	62	175	32.004	2	0	0	0	1	0	0	0	0	0	0	0	0	0	0	0	0	0	1	1
750	0	1	987	26	S1	0	Outpatient	0	0	0	0	0	0	0	0	0	0	0	0	0	White	Not Hispanic or Latino	0	0	60	0	66	150	24.208	1	0	0	0	1	0	0	0	0	0	0	0	0	0	0	0	0	0	0	0
751	0	1	988	26	S1	0	Outpatient	0	0	0	0	0	0	0	0	0	0	0	0	0	Black or African American	Not Hispanic or Latino	1	0	51	1	70	190	27.259	2	0	0	0	1	0	0	0	0	0	0	0	0	0	0	0	0	0	0	1
752	0	1	989	26	S1	0	Outpatient	0	0	0	0	0	0	0	0	0	0	0	0	0	White	Hispanic or Latino	0	1	70	0	72	230	31.190	2	0	0	0	1	0	0	0	0	0	0	0	0	0	0	0	0	0	1	1
753	0	1	990	26	S1	0	Outpatient	0	0	0	0	0	0	0	0	0	0	0	0	0	Hispanic or Latino	Hispanic or Latino	0	1	50	1	71	200	27.891	2	0	0	0	1	0	0	0	0	0	0	0	0	0	0	0	0	0	0	0
754	0	1	991	26	S1	0	Outpatient	0	0	0	0	0	0	0	0	0	0	0	0	0	Unknown		0	0	76	0	54	182	43.877	2	0	0	0	1	0	1	0	0	0	0	0	0	0	0	0	0	0	0	0
755	0	1	998	34	S1	0	Outpatient	0	0	0	0	0	0	0	0	0	0	0	0	0	Hispanic or Latino	Hispanic or Latino	0	1	50	0	57	125	27.047	2	0	0	0	1	0	0	0	0	0	0	0	0	0	0	0	0	0	0	0
756	0	1	999	34	S1	0	Outpatient	0	0	0	0	0	0	0	0	0	0	0	0	0	White	Not Hispanic or Latino	0	0	70	1	73	160	21.107	2	0	0	0	1	0	0	0	0	0	0	0	0	0	0	0	0	0	1	1
757	0	1	1000	34	S1	0	Outpatient	0	1	2	0	0	0	0	0	0	0	0	0	0	Unknown		0	0	42	0	64	225	38.617	2	0	1	0	0	0	0	0	0	0	0	0	0	0	0	0	0	0	0	0
758	0	1	1001	48	S1	0	Outpatient	0	0	0	0	0	0	0	0	0	0	0	0	0	White	Not Hispanic or Latino	0	0	55	0	69	175	25.840	2	0	0	0	1	0	0	0	0	0	0	0	0	0	0	0	0	0	0	0
759	0	1	1002	48	S1	0	Outpatient	0	0	0	0	0	0	0	0	0	0	0	0	0	White	Not Hispanic or Latino	0	0	51	0	60	122	23.824	1	0	0	0	1	0	0	0	0	0	0	0	0	0	0	0	0	0	1	1
760	0	1	1003	19	S6	0	Outpatient	0	0	0	0	0	0	0	0	0	0	0	0	0	White	Not Hispanic or Latino	0	0	52	0	64	228	39.132	2	0	0	0	1	0	0	0	0	0	0	0	0	0	0	0	0	0	0	1
761	0	1	1004	19	S6	0	Outpatient	0	1	2	0	0	0	0	0	0	0	0	0	0	White	Not Hispanic or Latino	0	0	52	0	66	210	33.891	2	0	0	0	1	0	0	0	0	0	0	0	0	0	0	0	0	0	0	0
762	0	1	1005	19	S6	0	Outpatient	0	0	0	0	0	0	0	0	0	0	0	0	0	White	Not Hispanic or Latino	0	0	48	0	64	124	21.282	2	0	0	0	1	0	0	0	0	0	0	0	0	0	0	0	0	0	0	0
763	0	1	1015	17	S6	0	Outpatient	0	0	0	0	0	0	0	0	0	0	0	0	0	Black or African American	Not Hispanic or Latino	1	0	62	0	62	172	31.456	2	0	0	0	1	0	0	0	0	0	0	0	0	0	0	0	0	0	1	1
764	0	1	1016	17	S6	0	Outpatient	0	1	2	0	0	0	0	0	0	0	0	0	0	White	Not Hispanic or Latino	0	0	47	1	65	236	39.268	3	0	0	0	1	0	0	0	0	0	0	0	0	0	0	0	0	0	0	0
765	0	1	1017	17	S6	0	Outpatient	1	1	0	2	0	0	0	0	0	0	0	0	0	White	Not Hispanic or Latino	0	0	59	0	63	205	36.310	2	0	0	0	0	1	0	0	0	0	0	0	0	0	0	0	0	0	0	1
766	0	1	1018	17	S6	0	Outpatient	1	1	0	3	0	0	0	0	0	0	0	0	0	Asian	Not Hispanic or Latino	0	0	30	1	68	185	28.126	1	0	0	0	0	1	0	0	0	0	0	0	0	0	0	0	0	0	0	0
767	0	1	1019	17	S6	0	Outpatient	0	0	0	0	0	0	0	0	0	0	0	0	0	Black or African American	Not Hispanic or Latino	1	0	62	1	72	161	21.833	2	0	0	0	1	0	0	0	0	0	0	0	0	0	0	0	0	0	0	0
768	0	1	1020	48	S1	0	Outpatient	0	0	0	0	0	0	0	0	0	0	0	0	0	Black or African American	Not Hispanic or Latino	1	0	56	0	63	225	39.853	2	0	0	0	1	0	0	0	0	0	0	0	0	0	0	0	0	0	0	1
769	0	1	1021	48	S1	0	Outpatient	0	0	0	0	0	0	0	0	0	0	0	0	0	White	Hispanic or Latino	0	1	72	1	63	135	23.912	3	0	0	0	1	0	0	0	0	0	0	0	0	0	0	0	0	0	0	0
770	0	1	1022	48	S1	0	Outpatient	0	0	0	0	0	0	0	0	0	0	0	0	0	White	Not Hispanic or Latino	0	0	64	0	62	105	19.203	2	0	0	0	1	0	0	0	0	0	0	0	0	0	0	0	0	0	0	0
771	0	1	1023	48	S1	0	Outpatient	0	0	0	0	0	0	0	0	0	0	0	0	0	White	Hispanic or Latino	0	1	55	0	58	143	29.884	3	0	0	0	1	0	0	0	0	0	0	0	0	0	0	0	0	0	1	1
772	0	1	1024	48	S1	0	Outpatient	0	0	0	0	0	0	0	0	0	0	0	0	0	White	Hispanic or Latino	0	1	51	1	74	260	33.378	2	0	0	0	1	0	0	0	0	0	0	0	0	0	0	0	0	0	0	0
773	0	0	1026	37	S2	0	Outpatient	0	0	0	0	0	0	0	0	0	0	0	0	0	Unknown		0	0	60	0				2	0	0	0	1	0	0	0	0	0	0	0	0	0	0	0	0	0	1	1
774	0	0	1027	37	S2	0	Outpatient	0	0	0	0	0	0	0	0	0	0	0	0	0	Unknown		0	0	50	1				2	0	0	0	1	0	0	0	0	0	0	0	0	0	0	0	0	0	0	0
775	0	0	1028	37	S2	0	Outpatient	0	0	0	0	0	0	0	0	0	0	0	0	0	Unknown		0	0	75	0				2	0	0	0	1	0	0	0	0	0	0	0	0	0	0	0	0	0	0	0
776	0	0	1029	37	S2	0	Outpatient	1	1	2	1	0	0	0	0	0	0	0	0	0	Unknown		0	0	73	0				2	0	0	0	0	1	0	0	0	0	0	0	0	0	0	0	0	1	1	1
777	0	1	1030	60	S1	0	Outpatient	1	1	1	0	0	0	0	0	0	0	0	0	0	White	Not Hispanic or Latino	0	0	50	0	63	157	27.808	2	0	0	0	0	1	0	0	0	0	0	0	0	0	0	0	0	0	0	0
778	0	1	1031	60	S1	0	Outpatient	1	1	0	0	0	0	0	0	0	0	0	1	0	White	Not Hispanic or Latino	0	0	37	0	69	165	24.364	2	0	0	0	1	0	1	0	0	0	0	0	0	0	0	0	0	0	0	0
779	0	1	1039	28	S6	0	Outpatient	0	0	0	0	0	0	0	0	0	0	0	0	0	Asian	Not Hispanic or Latino	0	0	64	0	59	153	30.899	2	0	0	0	1	0	0	0	0	0	0	0	0	0	0	0	0	0	0	0
780	0	1	1040	28	S6	0	Outpatient	0	0	0	0	0	0	0	0	0	0	0	0	0	Black or African American	Not Hispanic or Latino	1	0	50	1	71	208	29.007	1	0	0	0	1	0	0	0	0	0	0	0	0	0	0	0	0	0	0	1
781	0	1	1041	28	S6	0	Outpatient	0	0	0	0	0	0	0	0	0	0	0	0	0	Black or African American	Not Hispanic or Latino	1	0	56	0	63	152	26.923	3	0	0	0	1	0	0	0	0	0	0	0	0	0	0	0	0	0	0	0
782	0	1	1048	44	S1	0	Outpatient	1	0	0	0	0	0	0	0	0	0	0	0	0	White	Not Hispanic or Latino	0	0	70	1	66	146	23.562	2	0	0	0	0	0	0	0	0	0	0	0	0	0	0	0	0	1	0	0
783	0	0	1053	43	S2	0	Outpatient	1	1	0	1	0	0	0	0	0	0	0	0	0	Unknown		0	0	53	1				2	0	0	0	0	1	0	0	0	0	0	0	0	0	0	0	0	0	1	1
784	0	0	1054	43	S2	0	Outpatient	1	1	0	1	0	0	0	0	0	0	0	0	0	Unknown		0	0	61	1				2	0	0	0	0	1	0	0	0	0	0	0	0	0	0	0	0	0	1	1
785	0	0	1055	43	S2	0	Outpatient	0	0	0	0	0	0	0	0	0	0	0	0	0	Unknown		0	0	68	1				2	0	0	0	1	0	0	0	0	0	0	0	0	0	0	0	0	0	1	1
786	0	1	1056	17	S6	0	Outpatient	0	1	0	2	0	0	0	0	0	0	0	0	0	White	Not Hispanic or Latino	0	0	37	1	72	189	25.630	1	0	0	0	1	0	0	0	0	0	0	0	0	0	0	0	0	1	1	1
787	0	1	1057	17	S6	0	Outpatient	0	0	0	0	0	0	0	0	0	0	0	0	0	White	Not Hispanic or Latino	0	0	50	1	70	211	30.272	1	0	0	0	1	0	0	0	0	0	0	0	0	0	0	0	0	0	1	1
788	0	1	1058	17	S6	0	Outpatient	1	1	0	1	0	0	0	0	0	0	0	0	0	White	Not Hispanic or Latino	0	0	55	1	67	189	29.598	2	0	0	0	0	1	0	0	0	0	0	0	0	0	0	0	0	0	1	1
789	0	1	1059	17	S6	0	Outpatient	0	0	0	0	0	0	0	0	0	0	0	0	0	White	Not Hispanic or Latino	0	0	50	0	65	221	36.772	2	0	0	0	1	0	0	0	0	0	0	0	0	0	0	0	0	0	0	0
790	0	1	1060	29	S6	0	Outpatient	0	1	2	0	0	0	0	0	0	0	0	0	0	White	Not Hispanic or Latino	0	0	59	0	71	190	26.497	2	0	0	0	1	0	0	0	0	0	0	0	0	0	0	0	0	0	1	1
791	0	1	1061	29	S6	0	Outpatient	0	0	0	0	0	0	0	0	0	0	0	0	0	White	Not Hispanic or Latino	0	0	50	1	72	233	31.597	2	0	0	0	1	0	0	0	0	0	0	0	0	0	0	0	0	0	0	1
792	0	1	1062	29	S6	0	Outpatient	0	0	0	0	0	0	0	0	0	0	0	0	0	Black or African American	Not Hispanic or Latino	1	0	60	1	70	134	19.225	1	0	0	0	1	0	0	0	0	0	0	0	0	0	0	0	0	0	0	0
793	0	1	1063	29	S6	0	Outpatient	0	1	0	1	0	0	0	0	0	0	0	0	0	White	Not Hispanic or Latino	0	0	60	0	65	161	26.789	2	0	0	0	0	1	0	0	0	0	0	0	0	0	0	0	0	0	0	0
794	0	1	1064	29	S6	0	Outpatient	0	0	0	0	0	0	0	0	0	0	0	0	0	White	Not Hispanic or Latino	0	0	50	0	63	205	36.310	2	0	0	0	1	0	0	0	0	0	0	0	0	0	0	0	0	0	0	0
795	0	1	1065	29	S6	0	Outpatient	1	0	0	0	0	0	0	0	0	0	0	0	0	White	Not Hispanic or Latino	0	0	56	0	62	146	26.701	1	0	0	0	0	0	0	0	0	0	0	0	0	0	0	0	0	1	0	1
796	0	1	1066	29	S6	0	Outpatient	0	0	0	0	0	0	0	0	0	0	0	0	0	White	Not Hispanic or Latino	0	0	50	0	62	146	26.701	2	0	0	0	1	0	0	0	0	0	0	0	0	0	0	0	0	0	1	1
797	0	1	1067	29	S6	0	Outpatient	1	1	0	1	0	0	0	0	0	0	0	0	0	White	Not Hispanic or Latino	0	0	43	0	68	154	23.413	1	0	0	0	0	1	0	0	0	0	0	0	0	0	0	0	0	1	0	0
798	0	1	1068	29	S6	0	Outpatient	0	1	0	2	0	0	0	0	0	0	0	0	0	White	Not Hispanic or Latino	0	0	58	1	73	177	23.350	1	0	0	0	1	0	0	0	0	0	0	0	0	0	0	0	0	0	0	1
799	0	1	1076	44	S1	0	Outpatient	0	0	0	0	0	0	0	0	0	0	0	0	0	Black or African American	Not Hispanic or Latino	1	0	58	0	63	144	25.506	2	0	0	0	1	0	0	0	0	0	0	0	0	0	0	0	0	0	0	0
800	0	1	1077	26	S1	0	Outpatient	0	0	0	0	0	0	0	0	0	0	0	0	0	Black or African American	Not Hispanic or Latino	1	0	65	0	61	151	28.528	1	0	0	0	1	0	0	0	0	0	0	0	0	0	0	0	0	0	0	0
801	0	1	1078	26	S1	0	Outpatient	0	0	0	0	0	0	0	0	0	0	0	0	0	White	Not Hispanic or Latino	0	0	58	1	71	240	33.470	2	0	0	0	1	0	0	0	0	0	0	0	0	0	0	0	0	0	0	0
802	0	1	1079	26	S1	0	Outpatient	0	0	0	0	0	0	0	0	0	0	0	0	0	White	Not Hispanic or Latino	0	0	53	0	62	190	34.748	2	0	0	0	1	0	0	0	0	0	0	0	0	0	0	0	0	0	1	1
803	0	1	1080	26	S1	0	Outpatient	0	0	0	0	0	0	0	0	0	0	0	0	0	Hispanic or Latino	Hispanic or Latino	0	1	50	1	68	195	29.646	1	0	0	0	1	0	0	0	0	0	0	0	0	0	0	0	0	0	0	1
804	0	0	1093	35	S2	0	Outpatient	0	0	0	0	0	0	0	0	0	0	0	0	0	Unknown		0	0	56	1				2	0	0	0	1	0	0	0	0	0	0	0	0	0	0	0	0	0	1	1
805	0	0	1094	35	S2	0	Outpatient	0	0	0	0	0	0	0	0	0	0	0	0	0	Unknown		0	0	59	1				2	0	0	0	1	0	0	0	0	0	0	0	0	0	0	0	0	0	1	1
806	0	0	1095	35	S2	0	Outpatient	0	0	0	0	0	0	0	0	0	0	0	0	0	Unknown		0	0	44	0				1	0	0	0	1	0	0	0	0	0	0	0	0	0	0	0	0	0	0	0
807	0	0	1096	35	S2	0	Outpatient	0	0	0	0	0	0	0	0	0	0	0	0	0	Unknown		0	0	51	0				3	0	0	0	1	0	0	0	0	0	0	0	0	0	0	0	0	0	0	0
808	0	0	1097	35	S2	0	Outpatient	0	0	0	0	0	0	0	0	0	0	0	0	0	Unknown		0	0	54	0				2	0	0	0	1	0	0	0	0	0	0	0	0	0	0	0	0	0	0	0
809	0	1	1098	34	S1	0	Outpatient	1	1	0	1	0	0	0	0	0	0	0	0	0	Hispanic or Latino	Hispanic or Latino	0	1	73	0	57	158	34.187	3	0	0	0	1	0	0	0	0	0	0	0	0	0	0	0	0	0	1	1
810	0	1	1099	48	S1	0	Outpatient	0	0	0	0	0	0	0	0	0	0	0	0	0	White	Not Hispanic or Latino	0	0	55	0	62	150	27.432	3	0	0	0	1	0	0	0	0	0	0	0	0	0	0	0	0	0	1	1
811	0	1	1100	48	S1	0	Outpatient	0	0	0	0	0	0	0	0	0	0	0	0	0	White	Not Hispanic or Latino	0	0	67	1	70	210	30.129	2	0	0	0	1	0	0	0	0	0	0	0	0	0	0	0	0	0	0	0
812	0	1	1102	63	S1	0	Outpatient	1	1	0	1	0	0	0	0	0	0	0	0	0	White	Not Hispanic or Latino	0	0	56	1	70	180	25.824	2	0	0	0	0	1	0	0	0	0	0	0	0	0	0	0	0	0	1	1
813	0	0	1103	37	S2	0	Outpatient	1	1	0	1	0	0	0	0	0	0	0	0	0	Unknown		0	0	56	1				2	0	0	0	0	1	0	0	0	0	0	0	0	0	0	0	0	0	1	1
814	0	0	1104	37	S2	0	Outpatient	1	1	0	1	0	0	0	0	0	0	0	0	0	Unknown		0	0	61	0				1	0	0	0	0	1	0	0	0	0	0	0	0	0	0	0	0	0	1	1
815	0	0	1105	37	S2	0	Outpatient	0	0	0	0	0	0	0	0	0	0	0	0	0	Unknown		0	0	66	0				2	0	0	0	1	0	0	0	0	0	0	0	0	0	0	0	0	0	0	0
816	0	0	1106	37	S2	0	Outpatient	0	0	0	0	0	0	0	0	0	0	0	0	0	Unknown		0	0	75	1				3	0	0	0	1	0	0	0	0	0	0	0	0	0	0	0	0	0	1	1
817	0	0	1107	37	S2	0	Outpatient	0	0	0	0	0	0	0	0	0	0	0	0	0	Unknown		0	0	58	0				2	0	0	0	1	0	0	0	0	0	0	0	0	0	0	0	0	0	0	0
818	0	0	1108	37	S2	0	Outpatient	0	0	0	0	0	0	0	0	0	0	0	0	0	Unknown		0	0	56	0				1	0	0	0	1	0	0	0	0	0	0	0	0	0	0	0	0	0	0	1
819	0	1	1109	26	S1	0	Outpatient	0	0	0	0	0	0	0	0	0	0	0	0	0	White	Not Hispanic or Latino	0	0	67	1	71	230	32.075	2	0	0	0	1	0	0	0	0	0	0	0	0	0	0	0	0	0	0	0
820	0	1	1110	26	S1	0	Outpatient	0	0	0	0	0	0	0	0	0	0	0	0	0	White	Not Hispanic or Latino	0	0	57	0	62	119	21.763	2	0	0	0	1	0	0	0	0	0	0	0	0	0	0	0	0	0	0	1
821	0	1	1111	21	S6	0	Outpatient	1	1	0	1	0	0	0	0	0	0	0	0	0	Black or African American	Not Hispanic or Latino	1	0	60	0	64	132	22.655	2	0	0	0	0	1	0	0	0	0	0	0	0	0	0	0	0	0	0	0
822	0	1	1112	21	S6	0	Outpatient	1	1	0	1	0	0	0	0	0	0	0	0	0	Black or African American	Not Hispanic or Latino	1	0	58	1	62	236	43.160	2	0	0	0	0	1	0	0	0	0	0	0	0	0	0	0	0	0	1	1
823	0	0	1113	39	S2	0	Outpatient	0	0	0	0	0	0	0	0	0	0	0	0	0	Unknown		0	0	62	1				2	0	0	0	1	0	0	0	0	0	0	0	0	0	0	0	0	0	0	0
824	0	0	1114	39	S2	0	Outpatient	1	1	0	1	0	1	0	0	0	0	0	0	0	Unknown		0	0	47	0				2	0	0	0	0	1	0	0	0	0	0	0	0	0	0	0	0	0	0	1
825	0	0	1115	39	S2	0	Outpatient	0	0	0	0	0	0	0	0	0	0	0	0	0	Unknown		0	0	70	1				2	0	0	0	1	0	0	0	0	0	0	0	0	0	0	0	0	0	0	0
826	0	0	1116	39	S2	0	Outpatient	0	0	0	0	0	0	0	0	0	0	0	0	0	Unknown		0	0	56	1				2	0	0	0	1	0	0	0	0	0	0	0	0	0	0	0	0	0	1	1
827	0	0	1117	39	S2	0	Outpatient	0	0	0	0	0	0	0	0	0	0	0	0	0	Unknown		0	0	53	0				2	0	0	0	1	0	0	0	0	0	0	0	0	0	0	0	0	0	0	0
828	0	0	1118	66	S2	0	Outpatient	0	0	0	0	0	0	0	0	0	0	0	0	0	Unknown		0	0	70	0				1	0	0	0	1	0	0	0	0	0	0	0	0	0	0	0	0	0	0	0
829	0	0	1119	66	S2	0	Outpatient	0	0	0	0	0	0	0	0	0	0	0	0	0	Unknown		0	0	58	1				2	0	0	0	1	0	0	0	0	0	0	0	0	0	0	0	0	0	0	0
830	0	0	1120	66	S2	0	Outpatient	0	0	0	0	0	0	0	0	0	0	0	0	0	Unknown		0	0	51	1				1	0	0	0	1	0	0	0	0	0	0	0	0	0	0	0	0	0	0	0
831	0	1	1126	14	S6	0	Outpatient	1	1	0	1	0	0	0	0	0	0	0	0	0	White	Not Hispanic or Latino	0	0	62	0	66	118	19.044	2	0	0	0	0	1	0	0	0	0	0	0	0	0	0	0	0	0	1	1
832	0	1	1127	14	S6	0	Outpatient	0	1	2	0	0	0	0	0	0	0	0	0	0	White	Not Hispanic or Latino	0	0	46	1	70	210	30.129	1	0	0	0	1	0	0	0	0	0	0	0	0	0	0	0	0	0	0	1
833	0	1	1128	14	S6	0	Outpatient	0	1	0	2	0	0	0	0	0	0	0	0	0	White	Not Hispanic or Latino	0	0	45	0	67	156	24.430	2	0	0	0	1	0	0	0	0	0	0	0	0	0	0	0	0	0	0	0
834	0	1	1129	14	S6	0	Outpatient	0	0	0	0	0	0	0	0	0	0	0	0	0	White	Not Hispanic or Latino	0	0	52	0	63	137	24.266	2	0	0	0	1	0	0	0	0	0	0	0	0	0	0	0	0	0	1	1
835	0	1	1130	14	S6	0	Outpatient	0	1	2	0	0	0	0	0	0	0	0	0	0	White	Not Hispanic or Latino	0	0	61	1	76	258	31.401	2	0	0	0	1	0	0	0	0	0	0	0	0	0	0	0	0	0	0	1
836	0	0	1135	52	S2	0	Outpatient	0	0	0	0	0	0	0	0	0	0	0	0	0	Unknown		0	0	53	0				2	0	0	0	1	0	0	0	0	0	0	0	0	0	0	0	0	0	0	0
837	0	0	1136	52	S2	0	Outpatient	0	0	0	0	0	0	0	0	0	0	0	0	0	Unknown		0	0	41	1				1	0	0	0	1	0	0	0	0	0	0	0	0	0	0	0	0	0	0	0
838	0	1	1137	19	S6	0	Outpatient	0	0	0	0	0	0	0	0	0	0	0	0	0	White	Not Hispanic or Latino	0	0	53	0	57	182	39.380	3	0	0	0	1	0	0	0	0	0	0	0	0	0	0	0	0	0	0	1
839	0	1	1138	19	S6	0	Outpatient	0	0	0	0	0	0	0	0	0	0	0	0	0	White	Not Hispanic or Latino	0	0	61	1	72	201	27.258	2	0	0	0	1	0	0	0	0	0	0	0	0	0	0	0	0	0	0	0
840	0	1	1139	19	S6	0	Outpatient	0	1	2	0	0	0	0	0	0	0	0	0	0	White	Not Hispanic or Latino	0	0	57	0	65	172	28.619	3	0	0	0	1	0	0	0	0	0	0	0	0	0	0	0	0	0	1	1
841	0	1	1140	19	S6	0	Outpatient	0	1	2	0	0	0	0	0	0	0	0	0	0	White	Not Hispanic or Latino	0	0	54	1	71	217	30.262	1	0	0	0	1	0	0	0	0	0	0	0	0	0	0	0	0	0	0	0
842	0	1	1141	19	S6	0	Outpatient	0	0	0	0	0	0	0	0	0	0	0	0	0	White	Not Hispanic or Latino	0	0	54	1	72	202	27.393	1	0	0	0	1	0	0	0	0	0	0	0	0	0	0	0	0	0	1	1
843	0	1	1142	19	S6	0	Outpatient	1	1	0	1	0	0	0	0	0	0	0	0	0	White	Not Hispanic or Latino	0	0	56	1	71	210	29.286	2	0	0	0	0	1	0	0	0	0	0	0	0	0	0	0	0	0	0	0
844	0	1	1143	19	S6	0	Outpatient	1	1	0	1	0	0	0	0	0	0	0	0	0	White	Not Hispanic or Latino	0	0	61	0	65	173	28.786	2	0	0	0	0	1	0	0	0	0	0	0	0	0	0	0	0	0	0	0
845	0	1	1144	19	S6	0	Outpatient	0	0	0	0	0	0	0	0	0	0	0	0	0	Black or African American	Not Hispanic or Latino	1	0	52	1	72	157	21.291	1	0	0	0	1	0	0	0	0	0	0	0	0	0	0	0	0	0	1	1
846	0	1	1149	63	S1	0	Outpatient	0	0	0	0	0	0	0	0	0	0	0	0	0	Black or African American	Not Hispanic or Latino	1	0	50	1	69	185	27.317	1	0	0	0	1	0	0	0	0	0	0	0	0	0	0	0	0	0	0	0
847	0	1	1150	26	S1	0	Outpatient	1	1	0	1	0	0	0	0	0	0	0	0	0	Black or African American	Not Hispanic or Latino	1	0	63	0	58	216	45.139	2	0	0	0	0	1	0	0	0	0	0	0	0	0	0	0	0	0	1	1
848	0	1	1151	26	S1	0	Outpatient	1	1	0	1	0	0	0	0	0	0	0	0	0	White	Not Hispanic or Latino	0	0	79	1	70	206	29.555	3	0	0	0	0	1	0	0	0	0	0	0	0	0	0	0	0	0	1	1
849	0	1	1152	26	S1	0	Outpatient	0	0	0	0	0	0	0	0	0	0	0	0	0	Black or African American	Not Hispanic or Latino	1	0	50	0	70	230	32.998	1	0	0	0	1	0	0	0	0	0	0	0	0	0	0	0	0	0	1	1
850	0	1	1153	21	S6	0	Outpatient	0	0	0	0	0	0	0	0	0	0	0	0	0	Black or African American	Not Hispanic or Latino	1	0	51	0	63	105	18.598	2	0	0	0	1	0	0	0	0	0	0	0	0	0	0	0	0	0	0	0
851	0	1	1154	21	S6	0	Outpatient	0	0	0	0	0	0	0	0	0	0	0	0	0	White	Not Hispanic or Latino	0	0	61	1	72	234	31.733	2	0	0	0	1	0	0	0	0	0	0	0	0	0	0	0	0	0	0	0
852	0	1	1155	21	S6	0	Outpatient	0	0	0	0	0	0	0	0	0	0	0	0	0	Black or African American	Not Hispanic or Latino	1	0	56	0	67	167	26.153	2	0	0	0	1	0	0	0	0	0	0	0	0	0	0	0	0	0	1	1
853	0	1	1156	21	S6	0	Outpatient	0	0	0	0	0	0	0	0	0	0	0	0	0	White	Not Hispanic or Latino	0	0	51	1	69	182	26.874	2	0	0	0	1	0	0	0	0	0	0	0	0	0	0	0	0	0	0	0
854	0	1	1157	21	S6	0	Outpatient	0	0	0	0	0	0	0	0	0	0	0	0	0	White	Not Hispanic or Latino	0	0	51	0	65	183	30.449	2	0	0	0	1	0	0	0	0	0	0	0	0	0	0	0	0	0	0	1
855	0	1	1158	21	S6	0	Outpatient	0	0	0	0	0	0	0	0	0	0	0	0	0	Black or African American	Not Hispanic or Latino	1	0	54	1	69	177	26.135	2	0	0	0	1	0	0	0	0	0	0	0	0	0	0	0	0	0	0	0
856	0	0	1159	39	S2	0	Outpatient	0	0	0	0	0	0	0	0	0	0	0	0	0	Unknown		0	0	59	0				2	0	0	0	1	0	0	0	0	0	0	0	0	0	0	0	0	0	0	1
857	0	0	1160	39	S2	0	Outpatient	1	1	1	0	0	0	0	0	0	0	0	0	0	Unknown		0	0	79	1				2	0	0	0	0	1	0	0	0	0	0	0	0	0	0	0	0	0	1	1
858	0	0	1161	39	S2	0	Outpatient	0	0	0	0	0	0	0	0	0	0	0	0	0	Unknown		0	0	65	0				1	0	0	0	1	0	0	0	0	0	0	0	0	0	0	0	0	0	0	0
859	0	0	1162	39	S2	0	Outpatient	1	1	0	1	0	0	0	0	0	0	0	0	0	Unknown		0	0	65	1				2	0	0	0	0	1	0	0	0	0	0	0	0	0	0	0	0	0	0	0
860	0	1	1168	34	S1	0	Outpatient	0	0	0	0	0	0	0	0	0	0	0	0	0	Hispanic or Latino	Hispanic or Latino	0	1	50	0	57	164	35.485	2	0	0	0	1	0	0	0	0	0	0	0	0	0	0	0	0	0	0	0
861	0	1	1169	34	S1	0	Outpatient	0	0	0	0	0	0	0	0	0	0	0	0	0	White	Not Hispanic or Latino	0	0	56	1	69	190	28.055	1	0	0	0	1	0	0	0	0	0	0	0	0	0	0	0	0	0	1	1
862	0	1	1170	34	S1	0	Outpatient	0	0	0	0	0	0	0	0	0	0	0	0	0	White	Not Hispanic or Latino	0	0	55	0	66	174	28.081	2	0	0	0	1	0	0	0	0	0	0	0	0	0	0	0	0	0	1	1
863	0	1	1171	34	S1	0	Outpatient	1	1	0	0	0	0	0	1	0	0	0	0	0	White	Not Hispanic or Latino	0	0	69	1	75	236	29.495	2	0	0	0	1	0	0	0	0	0	0	0	0	0	0	0	0	0	1	1
864	0	0	1172	52	S2	0	Outpatient	0	0	0	0	0	0	0	0	0	0	0	0	0	Unknown		0	0	60	1				1	0	0	0	1	0	0	0	0	0	0	0	0	0	0	0	0	0	0	0
865	0	0	1173	52	S2	0	Outpatient	0	0	0	0	0	0	0	0	0	0	0	0	0	Unknown		0	0	51	0				1	0	0	0	1	0	0	0	0	0	0	0	0	0	0	0	0	0	0	0
866	0	0	1174	52	S2	0	Outpatient	0	0	0	0	0	0	0	0	0	0	0	0	0	Unknown		0	0	52	0				1	0	0	0	1	0	0	0	0	0	0	0	0	0	0	0	0	0	0	0
867	0	0	1175	52	S2	0	Outpatient	0	0	0	0	0	0	0	0	0	0	0	0	0	Unknown		0	0	35	1				1	0	0	0	1	0	0	0	0	0	0	0	0	0	0	0	0	0	1	1
868	0	0	1176	52	S2	0	Outpatient	0	0	0	0	0	0	0	0	0	0	0	0	0	Unknown		0	0	56	1				2	0	0	0	1	0	0	0	0	0	0	0	0	0	0	0	0	0	0	0
869	0	1	1177	48	S1	0	Outpatient	0	1	0	1	0	0	0	0	0	0	0	0	0	White	Not Hispanic or Latino	0	0	66	1	71	215	29.983	2	0	0	0	1	0	0	0	0	0	0	0	0	0	0	0	0	0	1	1
870	0	1	1178	48	S1	0	Outpatient	1	1	0	1	0	0	0	0	0	0	0	0	0	Black or African American	Hispanic or Latino	1	1	63	1	68	200	30.407	2	0	0	0	0	1	0	0	0	0	0	0	0	0	0	0	0	0	1	1
871	0	1	1179	48	S1	0	Outpatient	0	0	0	0	0	0	0	0	0	0	0	0	0	White	Not Hispanic or Latino	0	0	74	0	68	194	29.494	2	0	0	0	1	0	0	0	0	0	0	0	0	0	0	0	0	0	1	1
872	0	1	1180	28	S6	0	Outpatient	1	1	0	1	0	0	0	0	0	0	0	0	0	White	Not Hispanic or Latino	0	0	53	1	72	205	27.800	2	1	0	0	0	0	0	1	0	0	0	0	0	0	0	0	0	0	0	0
873	0	1	1181	28	S6	0	Outpatient	0	0	0	0	0	0	0	0	0	0	0	0	0	White	Not Hispanic or Latino	0	0	52	1	69	148	21.853	1	0	0	0	1	0	0	0	0	0	0	0	0	0	0	0	0	0	0	0
874	0	1	1182	28	S6	0	Outpatient	1	1	0	1	0	0	0	0	0	0	0	0	0	White	Not Hispanic or Latino	0	0	58	1	68	165	25.085	1	0	0	0	0	1	0	0	0	0	0	0	0	0	0	0	0	0	0	0
875	0	1	1183	28	S6	0	Outpatient	0	0	0	0	0	0	0	0	0	0	0	0	0	White	Not Hispanic or Latino	0	0	57	1	64	226	38.789	3	0	0	0	1	0	0	0	0	0	0	0	0	0	0	0	0	0	1	1
876	0	1	1184	28	S6	0	Outpatient	0	1	2	0	0	0	0	0	0	0	0	0	0	Black or African American	Not Hispanic or Latino	1	0	50	0	64	156	26.774	2	0	0	0	1	0	0	0	0	0	0	0	0	0	0	0	0	0	1	1
877	0	1	1191	51	S1	0	Outpatient	0	0	0	0	0	0	0	0	0	0	0	0	0	Black or African American	Not Hispanic or Latino	1	0	68	1	72	219	29.698	2	0	0	0	1	0	0	0	0	0	0	0	0	0	0	0	0	0	1	1
878	0	0	1192	37	S2	0	Outpatient	0	0	0	0	0	0	0	0	0	0	0	0	0	Unknown		0	0	50	0				2	0	0	0	1	0	0	0	0	0	0	0	0	0	0	0	0	0	0	1
879	0	0	1193	37	S2	0	Outpatient	1	1	0	1	0	0	0	0	0	0	0	0	0	Unknown		0	0	81	1				2	0	0	0	0	1	0	0	0	0	0	0	0	0	0	0	0	0	1	1
880	0	0	1194	37	S2	0	Outpatient	1	1	0	1	0	0	0	0	0	0	0	0	0	Unknown		0	0	55	0				2	0	0	0	0	1	0	0	0	0	0	0	0	0	0	0	0	0	1	1
881	0	0	1195	37	S2	0	Outpatient	1	1	0	1	0	0	0	0	0	0	0	0	0	Unknown		0	0	62	0				2	0	0	0	0	1	0	0	0	0	0	0	0	0	0	0	0	1	0	0
882	0	0	1196	37	S2	0	Outpatient	1	1	2	1	0	0	0	0	0	0	0	0	0	Unknown		0	0	64	1				2	0	0	0	0	1	0	0	0	0	0	0	0	0	0	0	0	1	0	0
883	0	1	1197	60	S1	0	Outpatient	0	1	0	1	0	0	0	0	0	0	0	0	0	White	Not Hispanic or Latino	0	0	68	1	71	185	25.799	3	0	0	0	1	0	0	0	0	0	0	0	0	0	0	0	0	0	0	0
884	0	1	1203	34	S1	0	Outpatient	0	0	0	0	0	0	0	0	0	0	0	0	0	White	Not Hispanic or Latino	0	0	51	1	72	195	26.444	2	0	0	0	1	0	0	0	0	0	0	0	0	0	0	0	0	0	0	0
885	0	1	1204	61	S1	0	Outpatient	0	0	0	0	0	0	0	0	0	0	0	0	0	Other	Hispanic or Latino	0	1	58	0	60	115	22.457	2	0	0	0	1	0	0	0	0	0	0	0	0	0	0	0	0	0	0	0
886	0	0	1210	43	S2	0	Outpatient	1	1	0	1	0	0	0	0	0	0	0	0	0	Unknown		0	0	50	0				2	0	0	0	0	1	0	0	0	0	0	0	0	0	0	0	0	0	0	0
887	0	0	1211	43	S2	0	Outpatient	0	0	0	0	0	0	0	0	0	0	0	0	0	Unknown		0	0	58	0				2	0	0	0	1	0	0	0	0	0	0	0	0	0	0	0	0	0	1	1
888	0	0	1212	43	S2	0	Outpatient	1	1	0	1	0	0	0	0	0	0	0	0	0	Unknown		0	0	72	0				2	0	0	0	0	1	0	0	0	0	0	0	0	0	0	0	0	0	0	0
889	0	1	1213	19	S6	0	Outpatient	0	1	2	0	0	0	0	0	0	0	0	0	0	White	Not Hispanic or Latino	0	0	57	1	71	247	34.446	2	0	0	0	1	0	0	0	0	0	0	0	0	0	0	0	0	0	0	1
890	0	1	1214	19	S6	0	Outpatient	1	1	0	3	0	0	0	0	0	0	0	0	0	Black or African American	Not Hispanic or Latino	1	0	73	1	72	159	21.562	2	0	0	0	0	1	0	0	0	0	0	0	0	0	0	0	0	0	0	1
891	0	1	1215	19	S6	0	Outpatient	0	0	0	0	0	0	0	0	0	0	0	0	0	White	Patient Declined	0	0	52	1	74	274	35.176	2	0	0	0	1	0	0	0	0	0	0	0	0	0	0	0	0	0	0	0
892	0	1	1216	19	S6	0	Outpatient	1	1	0	1	0	0	0	0	0	0	0	0	0	Patient declined to provide	Patient Declined	0	0	73	1	68	159	24.173	2	0	0	0	0	1	0	0	0	0	0	0	0	0	0	0	0	0	1	1
893	0	1	1220	27	S6	0	Outpatient	1	1	0	2	0	0	0	0	0	0	0	0	0	White	Not Hispanic or Latino	0	0	59	0	61	142	26.828	3	0	0	0	0	1	0	0	0	0	0	0	0	0	0	0	0	0	0	1
894	0	1	1221	27	S6	0	Outpatient	0	0	0	0	0	0	0	0	0	0	0	0	0	Black or African American	Not Hispanic or Latino	1	0	50	0	72	150	20.341	1	0	0	0	1	0	0	0	0	0	0	0	0	0	0	0	0	0	0	1
895	0	1	1222	27	S6	0	Outpatient	0	1	0	2	0	0	0	0	0	0	0	0	0	Black or African American	Not Hispanic or Latino	1	0	63	0	64	169	29.006	1	0	0	0	1	0	0	0	0	0	0	0	0	0	0	0	0	0	0	1
896	0	1	1223	27	S6	0	Outpatient	1	1	0	1	0	0	0	0	0	0	0	0	0	White	Not Hispanic or Latino	0	0	57	1	77	242	28.694	3	0	0	0	0	1	0	0	0	0	0	0	0	0	0	0	0	0	1	1
897	0	1	1224	27	S6	0	Outpatient	0	0	0	0	0	0	0	0	0	0	0	0	0	Black or African American	Not Hispanic or Latino	1	0	61	1	71	195	27.194	2	0	0	0	1	0	0	0	0	0	0	0	0	0	0	0	0	0	0	0
898	0	1	1225	27	S6	0	Outpatient	0	0	0	0	0	0	0	0	0	0	0	0	0	White	Not Hispanic or Latino	0	0	50	0	63	150	26.568	2	0	0	0	1	0	0	0	0	0	0	0	0	0	0	0	0	0	0	0
899	0	1	1226	27	S6	0	Outpatient	0	0	0	0	0	0	0	0	0	0	0	0	0	White	Not Hispanic or Latino	0	0	50	0	66	162	26.145	2	0	0	0	1	0	0	0	0	0	0	0	0	0	0	0	0	0	0	0
900	0	1	1227	27	S6	0	Outpatient	0	1	2	0	0	0	0	0	0	0	0	0	0	Black or African American	Not Hispanic or Latino	1	0	57	0	69	152	22.444	2	0	0	0	1	0	0	0	0	0	0	0	0	0	0	0	0	0	0	0
901	0	1	1228	44	S1	0	Outpatient	0	0	0	0	0	0	0	0	0	0	0	0	0	White	Not Hispanic or Latino	0	0	61	0	69	165	24.364	1	0	0	0	1	0	0	0	0	0	0	0	0	0	0	0	0	0	0	0
902	0	1	1229	44	S1	0	Outpatient	0	0	0	0	0	0	0	0	0	0	0	0	0	Hispanic or Latino	Hispanic or Latino	0	1	66	1	66	200	32.277	2	0	0	0	1	0	0	0	0	0	0	0	0	0	0	0	0	0	0	0
903	0	1	1230	44	S1	0	Outpatient	0	0	0	0	0	0	0	0	0	0	0	0	0	Hispanic or Latino	Hispanic or Latino	0	1	42	0	61	130	24.561	2	0	0	0	1	0	0	0	0	0	0	0	0	0	0	0	0	0	1	1
904	0	1	1231	44	S1	0	Outpatient	1	1	1	0	0	0	0	0	0	0	0	0	0	White	Hispanic or Latino	0	1	26	0	65	151	25.125	2	0	0	0	0	1	0	0	0	0	0	0	0	0	0	0	0	0	0	0
905	0	1	1232	44	S1	0	Outpatient	0	0	0	0	0	0	0	0	0	0	0	0	0	Black or African American	Not Hispanic or Latino	1	0	54	0	64	235	40.333	2	0	0	0	1	0	0	0	0	0	0	0	0	0	0	0	0	0	1	1
906	0	0	1233	39	S2	0	Outpatient	0	0	0	0	0	0	0	0	0	0	0	0	0	Unknown		0	0	56	0				2	0	0	0	1	0	0	0	0	0	0	0	0	0	0	0	0	0	0	1
907	0	0	1234	39	S2	0	Outpatient	0	0	0	0	0	0	0	0	0	0	0	0	0	Unknown		0	0	61	1				3	0	0	0	1	0	0	0	0	0	0	0	0	0	0	0	0	0	0	0
908	0	0	1235	39	S2	0	Outpatient	0	0	0	0	0	0	0	0	0	0	0	0	0	Unknown		0	0	68	1				2	0	0	0	1	0	0	0	0	0	0	0	0	0	0	0	0	0	1	1
909	0	0	1236	39	S2	0	Outpatient	0	0	0	0	0	0	0	0	0	0	0	0	0	Unknown		0	0	71	1				2	0	0	0	1	0	0	0	0	0	0	0	0	0	0	0	0	0	1	1
910	0	0	1237	39	S2	0	Outpatient	0	0	0	0	0	0	0	0	0	0	0	0	0	Unknown		0	0	53	0				2	0	0	0	1	0	0	0	0	0	0	0	0	0	0	0	0	0	0	0
911	0	0	1238	39	S2	0	Outpatient	0	0	0	0	0	0	0	0	0	0	0	0	0	Unknown		0	0	52	0				2	0	0	0	1	0	0	0	0	0	0	0	0	0	0	0	0	0	1	1
912	0	1	1248	28	S6	0	Outpatient	1	1	0	1	0	0	0	0	0	0	0	0	0	White	Not Hispanic or Latino	0	0	55	1	75	263	32.869	3	0	0	0	0	1	0	0	0	0	0	0	0	0	0	0	0	0	1	1
913	0	1	1249	28	S6	0	Outpatient	1	1	0	1	0	0	0	0	0	0	0	0	0	White	Not Hispanic or Latino	0	0	60	1	68	183	27.822	3	0	0	0	0	1	0	0	0	0	0	0	0	0	0	0	0	0	0	0
914	0	1	1250	28	S6	0	Outpatient	1	1	0	2	0	0	0	0	0	0	0	0	0	Black or African American	Not Hispanic or Latino	1	0	58	0	62	143	26.152	2	0	0	0	0	1	0	0	0	0	0	0	0	0	0	0	0	0	1	1
915	0	1	1251	29	S6	0	Outpatient	0	0	0	0	0	0	0	0	0	0	0	0	0	Black or African American	Not Hispanic or Latino	1	0	61	1	69	251	37.062	1	0	0	0	1	0	0	0	0	0	0	0	0	0	0	0	0	0	0	1
916	0	1	1252	29	S6	0	Outpatient	0	0	0	0	0	0	0	0	0	0	0	0	0	Black or African American	Not Hispanic or Latino	1	0	75	0	66	159	25.660	2	0	0	0	1	0	0	0	0	0	0	0	0	0	0	0	0	0	0	0
917	0	1	1253	29	S6	0	Outpatient	0	1	0	2	0	0	0	0	0	0	0	0	0	Black or African American	Not Hispanic or Latino	1	0	50	0	65	142	23.627	2	0	0	0	1	0	0	0	0	0	0	0	0	0	0	0	0	0	1	1
918	0	1	1254	29	S6	0	Outpatient	1	1	0	1	0	0	0	0	0	0	0	0	0	White	Not Hispanic or Latino	0	0	55	1	69	265	39.129	2	0	0	0	0	1	0	0	0	0	0	0	0	0	0	0	0	0	1	1
919	0	1	1255	29	S6	0	Outpatient	1	1	0	1	0	0	0	0	0	0	0	0	0	White	Not Hispanic or Latino	0	0	65	1	74	242	31.068	2	0	0	0	0	1	0	0	0	0	0	0	0	0	0	0	0	0	1	1
920	0	1	1256	29	S6	0	Outpatient	0	0	0	0	0	0	0	0	0	0	0	0	0	Black or African American	Not Hispanic or Latino	1	0	52	1	68	242	36.792	2	0	0	0	1	0	0	0	0	0	0	0	0	0	0	0	0	0	0	0
921	0	1	1262	44	S1	0	Outpatient	0	0	0	0	0	0	0	0	0	0	0	0	0	White	Not Hispanic or Latino	0	0	67	0	61	168	31.740	2	0	0	0	1	0	0	0	0	0	0	0	0	0	0	0	0	0	1	1
922	0	1	1263	26	S1	0	Outpatient	1	1	0	1	0	1	0	0	0	0	0	0	0	White	Not Hispanic or Latino	0	0	71	1	71	170	23.708	2	0	0	0	0	1	0	0	0	0	0	0	0	0	0	0	0	0	1	1
923	0	1	1264	26	S1	0	Outpatient	1	1	0	1	0	0	0	0	0	0	0	0	0	Asian	Not Hispanic or Latino	0	0	42	1	71	170	23.708	2	1	0	0	0	1	0	0	0	0	0	0	0	0	0	0	0	0	1	1
924	0	1	1265	26	S1	0	Outpatient	0	0	0	0	0	0	0	0	0	0	0	0	0	White	Not Hispanic or Latino	0	0	57	1	71	207	28.867	1	0	0	0	1	0	0	0	0	0	0	0	0	0	0	0	0	0	0	1
925	0	1	1266	26	S1	0	Outpatient	0	1	0	1	0	0	0	0	0	0	0	0	0	Other	Hispanic or Latino	0	1	62	0	61	196	37.030	2	0	0	0	1	0	0	0	0	0	0	0	0	0	0	0	0	0	0	1
926	0	1	1267	26	S1	0	Outpatient	0	0	0	0	0	0	0	0	0	0	0	0	0	Other	Hispanic or Latino	0	1	66	1	63	150	26.568	2	0	0	0	1	0	0	0	0	0	0	0	0	0	0	0	0	0	0	0
927	0	1	1268	21	S6	0	Outpatient	0	0	0	0	0	0	0	0	0	0	0	0	0	Black or African American	Not Hispanic or Latino	1	0	52	1	69	251	37.062	2	0	0	0	1	0	0	0	0	0	0	0	0	0	0	0	0	0	1	1
928	0	0	1275	39	S2	0	Outpatient	1	1	1	0	0	0	0	0	0	0	0	0	0	Unknown		0	0	83	0				2	0	0	0	0	1	0	0	0	0	0	0	0	0	0	0	0	0	1	1
929	0	0	1276	39	S2	0	Outpatient	0	0	0	0	0	0	0	0	0	0	0	0	0	Unknown		0	0	67	0				2	0	0	0	1	0	0	0	0	0	0	0	0	0	0	0	0	0	0	1
930	0	0	1277	39	S2	0	Outpatient	0	0	0	0	0	0	0	0	0	0	0	0	0	Unknown		0	0	59	1				1	0	0	0	1	0	0	0	0	0	0	0	0	0	0	0	0	0	1	1
931	0	0	1278	39	S2	0	Outpatient	0	0	0	0	0	0	0	0	0	0	0	0	0	Unknown		0	0	52	1				1	0	0	0	1	0	0	0	0	0	0	0	0	0	0	0	0	0	0	0
932	0	1	1284	34	S1	0	Outpatient	0	0	0	0	0	0	0	0	0	0	0	0	0	White	Hispanic or Latino	0	1	50	0	57	169	36.567	2	0	0	0	1	0	0	0	0	0	0	0	0	0	0	0	0	0	0	0
933	0	1	1285	34	S1	0	Outpatient	0	0	0	0	0	0	0	0	0	0	0	0	0	Black or African American	Not Hispanic or Latino	1	0	54	1	69	168	24.807	2	0	0	0	1	0	0	0	0	0	0	0	0	0	0	0	0	0	1	1
934	0	1	1286	34	S1	0	Outpatient	0	0	0	0	0	0	0	0	0	0	0	0	0	Black or African American	Not Hispanic or Latino	1	0	44	1	69	166	24.511	2	0	0	0	1	0	0	0	0	0	0	0	0	0	0	0	0	0	1	1
935	0	0	1290	43	S2	0	Outpatient	0	1	2	0	0	0	0	0	0	0	0	0	0	Unknown		0	0	66	1				2	0	0	0	1	0	0	0	0	0	0	0	0	0	0	0	0	0	0	0
936	0	0	1291	43	S2	0	Outpatient	1	1	0	1	0	0	0	0	0	0	0	0	0	Unknown		0	0	53	0				3	0	0	0	0	1	0	0	0	0	0	0	0	0	0	0	0	0	0	1
937	0	1	1292	48	S1	0	Outpatient	0	0	0	0	0	0	0	0	0	0	0	0	0	Black or African American	Not Hispanic or Latino	1	0	71	0	61	200	37.786	3	0	0	0	1	0	0	0	0	0	0	0	0	0	0	0	0	0	0	0
938	0	1	1293	48	S1	0	Outpatient	0	0	0	0	0	0	0	0	0	0	0	0	0	White	Not Hispanic or Latino	0	0	68	0	60	180	35.150	2	0	0	0	1	0	0	0	0	0	0	0	0	0	0	0	0	0	0	1
939	0	1	1294	55	S1	0	Outpatient	1	1	1	0	0	0	0	0	0	0	0	0	0	Black or African American	Not Hispanic or Latino	1	0	60	0	67	171	26.779	2	0	0	0	0	1	0	0	0	0	0	0	0	0	0	0	0	0	0	0
940	0	1	1301	26	S1	0	Outpatient	0	0	0	0	0	0	0	0	0	0	0	0	0	Black or African American	Not Hispanic or Latino	1	0	57	1	73	249	32.848	2	0	0	0	1	0	0	0	0	0	0	0	0	0	0	0	0	0	1	1
941	0	1	1302	26	S1	0	Outpatient	0	0	0	0	0	0	0	0	0	0	0	0	0	Other	Not Hispanic or Latino	0	0	51	0	67	195	30.538	2	0	0	0	1	0	0	0	0	0	0	0	0	0	0	0	0	0	1	1
942	0	0	1308	35	S2	0	Outpatient	0	0	0	0	0	0	0	0	0	0	0	0	0	Unknown		0	0	61	0				2	0	0	0	1	0	0	0	0	0	0	0	0	0	0	0	0	0	0	0
943	0	0	1309	35	S2	0	Outpatient	0	0	0	0	0	0	0	0	0	0	0	0	0	Unknown		0	0	50	0				2	0	0	0	1	0	0	0	0	0	0	0	0	0	0	0	0	0	0	0
944	0	0	1310	35	S2	0	Outpatient	0	0	0	0	0	0	0	0	0	0	0	0	0	Unknown		0	0	65	0				2	0	0	0	1	0	0	0	0	0	0	0	0	0	0	0	0	0	1	1
945	0	0	1311	35	S2	0	Outpatient	0	0	0	0	0	0	0	0	0	0	0	0	0	Unknown		0	0	51	0				2	0	0	0	1	0	0	0	0	0	0	0	0	0	0	0	0	0	0	0
946	0	0	1312	35	S2	0	Outpatient	1	1	0	1	0	0	0	0	0	0	0	0	0	Unknown		0	0	58	0				2	0	0	0	0	1	0	0	0	0	0	0	0	0	0	0	0	0	0	0
947	0	0	1313	35	S2	0	Outpatient	0	0	0	0	0	0	0	0	0	0	0	0	0	Unknown		0	0	51	0				2	0	0	0	1	0	0	0	0	0	0	0	0	0	0	0	0	0	0	0
948	0	0	1314	35	S2	0	Outpatient	0	0	0	0	0	0	0	0	0	0	0	0	0	Unknown		0	0	51	0				2	0	0	0	1	0	0	0	0	0	0	0	0	0	0	0	0	0	0	0
949	0	0	1315	35	S2	0	Outpatient	0	0	0	0	0	0	0	0	0	0	0	0	0	Unknown		0	0	51	0				2	0	0	0	1	0	0	0	0	0	0	0	0	0	0	0	0	0	0	0
950	0	0	1325	52	S2	0	Outpatient	0	0	0	0	0	0	0	0	0	0	0	0	0	Unknown		0	0	60	1				1	0	0	0	1	0	0	0	0	0	0	0	0	0	0	0	0	0	0	1
951	0	1	1327	19	S6	0	Outpatient	1	1	0	1	0	0	0	0	0	0	0	0	0	White	Not Hispanic or Latino	0	0	56	1	64	219	37.587	2	0	0	0	0	1	0	0	0	0	0	0	0	0	0	0	0	0	1	1
952	0	1	1328	19	S6	0	Outpatient	1	1	1	1	1	0	0	0	0	0	0	0	0	White	Not Hispanic or Latino	0	0	52	1	73	236	31.133	2	0	0	0	0	1	0	0	0	0	0	0	0	0	0	0	0	0	0	0
953	0	1	1329	19	S6	0	Outpatient	0	0	0	0	0	0	0	0	0	0	0	0	0	White	Not Hispanic or Latino	0	0	62	0	67	164	25.683	2	0	0	0	1	0	0	0	0	0	0	0	0	0	0	0	0	0	0	0
954	0	1	1330	19	S6	0	Outpatient	0	0	0	0	0	0	0	0	0	0	0	0	0	White	Not Hispanic or Latino	0	0	51	0	64	185	31.752	3	0	0	0	1	0	0	0	0	0	0	0	0	0	0	0	0	0	0	0
955	0	1	1331	19	S6	0	Outpatient	1	1	0	1	2	0	0	0	0	0	0	0	0	White	Not Hispanic or Latino	0	0	63	0	68	187	28.430	2	0	0	0	0	1	0	0	0	0	0	0	0	0	0	0	0	0	0	0
956	0	1	1332	19	S6	0	Outpatient	0	0	0	0	0	0	0	0	0	0	0	0	0	Black or African American	Not Hispanic or Latino	1	0	56	1	70	141	20.229	2	0	0	0	1	0	0	0	0	0	0	0	0	0	0	0	0	0	0	0
957	0	1	1333	63	S1	0	Outpatient	0	0	0	0	0	0	0	0	0	0	0	0	0	Black or African American	Not Hispanic or Latino	1	0	49	0	62	151	27.615	3	0	0	0	1	0	0	0	0	0	0	0	0	0	0	0	0	0	1	1
958	0	0	1334	37	S2	0	Outpatient	0	0	0	0	0	0	0	0	0	0	0	0	0	Unknown		0	0	59	1				3	0	0	0	1	0	0	0	0	0	0	0	0	0	0	0	0	0	1	1
959	0	0	1335	37	S2	0	Outpatient	0	0	0	0	0	0	0	0	0	0	0	0	0	Unknown		0	0	56	1				2	0	0	0	1	0	0	0	0	0	0	0	0	0	0	0	0	0	1	1
960	0	0	1336	37	S2	0	Outpatient	0	0	0	0	0	0	0	0	0	0	0	0	0	Unknown		0	0	63	1				2	0	0	0	1	0	0	0	0	0	0	0	0	0	0	0	0	0	0	1
961	0	1	1337	26	S1	0	Outpatient	0	0	0	0	0	0	0	0	0	0	0	0	0	Black or African American	Not Hispanic or Latino	1	0	65	0	67	197	30.851	2	0	0	0	1	0	0	0	0	0	0	0	0	0	0	0	0	0	1	1
962	0	1	1338	26	S1	0	Outpatient	1	1	0	1	0	0	0	0	0	0	0	0	0	Black or African American	Not Hispanic or Latino	1	0	76	1	70	190	27.259	2	0	0	0	0	1	0	0	0	0	0	0	0	0	0	0	0	0	0	0
963	0	1	1339	26	S1	0	Outpatient	0	0	0	0	0	0	0	0	0	0	0	0	0	White	Not Hispanic or Latino	0	0	67	1	71	180	25.102	2	0	0	0	1	0	0	0	0	0	0	0	0	0	0	0	0	0	1	1
964	0	1	1340	21	S6	0	Outpatient	0	0	0	0	0	0	0	0	0	0	0	0	0	White	Not Hispanic or Latino	0	0	59	1	71	188	26.218	2	0	0	0	1	0	0	0	0	0	0	0	0	0	0	0	0	0	1	1
965	0	1	1341	21	S6	0	Outpatient	0	1	0	2	0	0	0	0	0	0	0	0	0	White	Not Hispanic or Latino	0	0	50	1	72	218	29.563	2	0	0	0	1	0	0	0	0	0	0	0	0	0	0	0	0	0	0	0
966	0	1	1342	21	S6	0	Outpatient	0	0	0	0	0	0	0	0	0	0	0	0	0	White	Not Hispanic or Latino	0	0	57	1	70	247	35.437	2	0	0	0	1	0	0	0	0	0	0	0	0	0	0	0	0	0	0	0
967	0	1	1343	21	S6	0	Outpatient	0	0	0	0	0	0	0	0	0	0	0	0	0	White	Not Hispanic or Latino	0	0	52	1	69	209	30.861	2	0	0	0	1	0	0	0	0	0	0	0	0	0	0	0	0	0	1	1
968	0	0	1346	66	S2	0	Outpatient	0	0	0	0	0	0	0	0	0	0	0	0	0	Unknown		0	0	53	0				2	0	0	0	1	0	0	0	0	0	0	0	0	0	0	0	0	0	1	1
969	0	0	1347	66	S2	0	Outpatient	0	0	0	0	0	0	0	0	0	0	0	0	0	Unknown		0	0	63	0				2	0	0	0	1	0	0	0	0	0	0	0	0	0	0	0	0	0	0	0
970	0	0	1348	35	S2	0	Outpatient	0	0	0	0	0	0	0	0	0	0	0	0	0	Unknown		0	0	54	0				2	0	0	0	1	0	0	0	0	0	0	0	0	0	0	0	0	0	1	1
971	0	0	1349	35	S2	0	Outpatient	0	0	0	0	0	0	0	0	0	0	0	0	0	Unknown		0	0	55	0				2	0	0	0	1	0	0	0	0	0	0	0	0	0	0	0	0	0	0	0
972	0	0	1350	35	S2	0	Outpatient	1	1	0	1	0	0	0	0	0	0	0	0	0	Unknown		0	0	53	0				2	0	0	0	0	1	0	0	0	0	0	0	0	0	0	0	0	0	0	0
973	0	0	1351	35	S2	0	Outpatient	0	0	0	0	0	0	0	0	0	0	0	0	0	Unknown		0	0	48	0				2	0	0	0	1	0	0	0	0	0	0	0	0	0	0	0	0	0	0	0
974	0	0	1352	35	S2	0	Outpatient	1	1	0	1	0	0	0	0	0	0	0	0	0	Unknown		0	0	55	0				2	0	0	0	0	1	0	0	0	0	0	0	0	0	0	0	0	0	0	0
975	0	1	1354	34	S1	0	Outpatient	1	1	2	1	0	0	0	0	0	0	0	0	0	White	Not Hispanic or Latino	0	0	63	0	64	130	22.312	1	0	0	0	0	1	0	0	0	0	0	0	0	0	0	0	0	0	0	0
976	0	1	1355	34	S1	0	Outpatient	0	0	0	0	0	0	0	0	0	0	0	0	0	Black or African American	Not Hispanic or Latino	1	0	50	0	66	165	26.629	3	0	0	0	1	0	0	0	0	0	0	0	0	0	0	0	0	0	0	0
977	0	1	1356	34	S1	0	Outpatient	0	0	0	0	0	0	0	0	0	0	0	0	0	Hispanic or Latino	Hispanic or Latino	0	1	60	1	65	174	28.952	2	0	0	0	1	0	0	0	0	0	0	0	0	0	0	0	0	0	1	1
978	0	0	1363	52	S2	0	Outpatient	0	0	0	0	0	0	0	0	0	0	0	0	0	Unknown		0	0	79	0				2	0	0	0	1	0	0	0	0	0	0	0	0	0	0	0	0	0	0	0
979	0	0	1364	52	S2	0	Outpatient	0	0	0	0	0	0	0	0	0	0	0	0	0	Unknown		0	0	54	1				1	0	0	0	1	0	0	0	0	0	0	0	0	0	0	0	0	0	0	1
980	0	0	1365	52	S2	0	Outpatient	0	0	0	0	0	0	0	0	0	0	0	0	0	Unknown		0	0	54	0				2	0	0	0	1	0	0	0	0	0	0	0	0	0	0	0	0	0	0	0
981	0	0	1366	52	S2	0	Outpatient	1	1	1	0	0	0	0	0	0	0	0	0	0	Unknown		0	0	61	1				3	0	0	0	0	1	0	0	0	0	0	0	0	0	0	0	0	0	0	1
982	0	0	1367	52	S2	0	Outpatient	0	0	0	0	0	0	0	0	0	0	0	0	0	Unknown		0	0	58	1				2	0	0	0	1	0	0	0	0	0	0	0	0	0	0	0	0	0	1	1
983	0	0	1368	52	S2	0	Outpatient	0	0	0	0	0	0	0	0	0	0	0	0	0	Unknown		0	0	54	0				2	0	0	0	1	0	0	0	0	0	0	0	0	0	0	0	0	0	0	0
984	0	0	1369	52	S2	0	Outpatient	0	0	0	0	0	0	0	0	0	0	0	0	0	Unknown		0	0	44	1				1	0	0	0	1	0	0	0	0	0	0	0	0	0	0	0	0	0	1	1
985	0	1	1370	48	S1	0	Outpatient	0	1	2	0	0	0	0	0	0	0	0	0	0	Black or African American	Not Hispanic or Latino	1	0	49	0	66	182	29.372	2	0	0	0	1	0	0	0	0	0	0	0	0	0	0	0	0	0	0	0
986	0	1	1371	48	S1	0	Outpatient	0	0	0	0	0	0	0	0	0	0	0	0	0	Black or African American	Not Hispanic or Latino	1	0	64	0	62	165	30.176	2	0	0	0	1	0	0	0	0	0	0	0	0	0	0	0	0	0	1	1
987	0	1	1372	48	S1	0	Outpatient	0	0	0	0	0	0	0	0	0	0	0	0	0	Black or African American	Not Hispanic or Latino	1	0	75	1	68	175	26.606	2	0	0	0	1	0	0	0	0	0	0	0	0	0	0	0	0	0	1	1
988	0	1	1373	48	S1	0	Outpatient	0	0	0	0	0	0	0	0	0	0	0	0	0	Unknown	Unknown	0	0	60	0	61	109	20.593	2	0	0	0	1	0	0	0	0	0	0	0	0	0	0	0	0	0	1	1
989	0	1	1374	48	S1	0	Outpatient	1	1	0	1	0	0	0	0	0	0	0	0	0	Black or African American	Not Hispanic or Latino	1	0	76	0	61	195	36.841	2	0	0	0	0	1	0	0	0	0	0	0	0	0	0	0	0	0	1	1
990	0	1	1375	48	S1	0	Outpatient	0	0	0	0	0	0	0	0	0	0	0	0	0	White	Not Hispanic or Latino	0	0	74	1	69	245	36.176	2	0	0	0	1	0	0	0	0	0	0	0	0	0	0	0	0	0	0	0
991	0	1	1376	48	S1	0	Outpatient	0	0	0	0	0	0	0	0	0	0	0	0	0	Black or African American	Not Hispanic or Latino	1	0	71	0	62	250	45.721	2	0	0	0	1	0	0	0	0	0	0	0	0	0	0	0	0	0	0	0
992	0	1	1377	28	S6	0	Outpatient	0	0	0	0	0	0	0	0	0	0	0	0	0	Black or African American	Not Hispanic or Latino	1	0	52	0	63	135	23.912	3	0	0	0	1	0	0	0	0	0	0	0	0	0	0	0	0	0	1	1
993	0	1	1378	28	S6	0	Outpatient	0	0	0	0	0	0	0	0	0	0	0	0	0	Black or African American	Not Hispanic or Latino	1	0	60	1	69	189	27.907	3	0	0	0	1	0	0	0	0	0	0	0	0	0	0	0	0	0	0	0
994	0	1	1379	28	S6	0	Outpatient	0	0	0	0	0	0	0	0	0	0	0	0	0	Asian	Not Hispanic or Latino	0	0	63	1	65	175	29.118	2	0	0	0	1	0	0	0	0	0	0	0	0	0	0	0	0	0	1	1
995	0	1	1380	27	S6	0	Outpatient	1	1	0	1	0	0	0	0	0	0	0	0	0	Black or African American	Not Hispanic or Latino	1	0	50	0	64	243	41.706	2	0	0	0	0	1	0	0	0	0	0	0	0	0	0	0	0	0	0	1
996	0	1	1381	27	S6	0	Outpatient	0	1	2	0	0	0	0	0	0	0	0	0	0	Black or African American	Not Hispanic or Latino	1	0	47	0	66	183	29.534	2	0	0	0	1	0	0	0	0	0	0	0	0	0	0	0	0	0	0	0
997	0	1	1382	27	S6	0	Outpatient	0	0	0	0	0	0	0	0	0	0	0	0	0	White	Not Hispanic or Latino	0	0	57	1	68	240	36.488	3	0	0	0	1	0	0	0	0	0	0	0	0	0	0	0	0	0	0	0
998	0	1	1383	27	S6	0	Outpatient	0	0	0	0	0	0	0	0	0	0	0	0	0	White	Not Hispanic or Latino	0	0	51	0	68	154	23.413	2	0	0	0	1	0	0	0	0	0	0	0	0	0	0	0	0	0	0	0
999	0	1	1384	27	S6	0	Outpatient	1	1	0	1	0	0	0	0	0	0	0	0	0	White	Not Hispanic or Latino	0	0	66	1	73	203	26.780	2	0	0	0	0	1	0	0	0	0	0	0	0	0	0	0	0	0	0	0
1000	0	1	1385	60	S1	0	Outpatient	1	1	0	1	0	0	0	0	0	0	0	0	0	Black or African American	Not Hispanic or Latino	1	0	62	0	63	197	34.893	3	0	0	0	0	1	0	0	0	0	0	0	0	0	0	0	0	0	1	1
1001	0	1	1386	60	S1	0	Outpatient	0	0	0	0	0	0	0	0	0	0	0	0	0	White	Not Hispanic or Latino	0	0	64	0	69	146	21.558	2	0	0	0	1	0	0	0	0	0	0	0	0	0	0	0	0	0	1	1
1002	0	1	1393	34	S1	0	Outpatient	0	0	0	0	0	0	0	0	0	0	0	0	0	Black or African American	Not Hispanic or Latino	1	0	59	0	60	290	56.631	3	0	0	0	1	0	0	0	0	0	0	0	0	0	0	0	0	0	0	0
1003	0	1	1394	34	S1	0	Outpatient	1	1	0	1	0	0	0	0	0	0	0	0	0	Black or African American	Not Hispanic or Latino	1	0	72	0	62	156	28.530	2	0	0	0	1	0	0	0	0	0	0	0	0	0	0	0	0	0	1	1
1004	0	1	1395	61	S1	0	Outpatient	0	0	0	0	0	0	0	0	0	0	0	0	0	Other	Hispanic or Latino	0	1	77	0	60	170	33.197	2	0	0	0	1	0	0	0	0	0	0	0	0	0	0	0	0	0	0	0
1005	0	1	1396	61	S1	0	Outpatient	0	0	0	0	0	0	0	0	0	0	0	0	0	Black or African American	Not Hispanic or Latino	1	0	64	0	61	273	51.577	2	0	0	0	1	0	0	0	0	0	0	0	0	0	0	0	0	0	0	1
1006	0	0	1404	43	S2	0	Outpatient	0	0	0	0	0	0	0	0	0	0	0	0	0	Unknown		0	0	52	1				2	0	0	0	1	0	0	0	0	0	0	0	0	0	0	0	0	0	0	0
1007	0	0	1405	43	S2	0	Outpatient	0	0	0	0	0	0	0	0	0	0	0	0	0	Unknown		0	0	66	1				2	0	0	0	1	0	0	0	0	0	0	0	0	0	0	0	0	0	1	1
1008	0	0	1406	43	S2	0	Outpatient	1	1	0	1	0	0	0	0	0	0	0	0	0	Unknown		0	0	69	1				2	0	0	0	0	1	0	0	0	0	0	0	0	0	0	0	0	0	1	0
1009	0	0	1407	43	S2	0	Outpatient	0	0	0	0	0	0	0	0	0	0	0	0	0	Unknown		0	0	63	0				1	0	0	0	1	0	0	0	0	0	0	0	0	0	0	0	0	0	0	1
1010	0	0	1408	43	S2	0	Outpatient	0	0	0	0	0	0	0	0	0	0	0	0	0	Unknown		0	0	74	0				2	0	0	0	1	0	0	0	0	0	0	0	0	0	0	0	0	0	0	0
1011	0	0	1409	43	S2	0	Outpatient	0	0	0	0	0	0	0	0	0	0	0	0	0	Unknown		0	0	50	1				2	0	0	0	1	0	0	0	0	0	0	0	0	0	0	0	0	0	0	1
1012	0	0	1410	43	S2	0	Outpatient	1	1	0	1	0	0	0	0	0	0	0	0	0	Unknown		0	0	58	0				2	0	0	0	0	1	0	0	0	0	0	0	0	0	0	0	0	0	1	1
1013	0	1	1411	19	S6	0	Outpatient	0	0	0	0	0	0	0	0	0	0	0	0	0	White	Not Hispanic or Latino	0	0	53	1	68	232	35.272	2	0	0	0	1	0	0	0	0	0	0	0	0	0	0	0	0	0	1	1
1014	0	1	1412	27	S6	0	Outpatient	0	0	0	0	0	0	0	0	0	0	0	0	0	White	Not Hispanic or Latino	0	0	59	1	75	244	30.495	2	0	0	0	1	0	0	0	0	0	0	0	0	0	0	0	0	0	0	1
1015	0	1	1413	27	S6	0	Outpatient	0	0	0	0	0	0	0	0	0	0	0	0	0	Black or African American	Not Hispanic or Latino	1	0	52	0	65	147	24.459	1	0	0	0	1	0	0	0	0	0	0	0	0	0	0	0	0	0	0	0
1016	0	1	1414	27	S6	0	Outpatient	0	0	0	0	0	0	0	0	0	0	0	0	0	White	Not Hispanic or Latino	0	0	52	0	70	165	23.672	2	0	0	0	1	0	0	0	0	0	0	0	0	0	0	0	0	0	1	1
1017	0	1	1415	27	S6	0	Outpatient	1	1	0	1	0	0	0	0	0	0	0	0	0	White	Not Hispanic or Latino	0	0	58	0	76	350	42.599	3	0	0	0	0	1	0	0	0	0	0	0	0	0	0	0	0	0	1	1
1018	0	1	1416	27	S6	0	Outpatient	1	1	1	0	0	0	0	0	0	0	0	0	0	White	Not Hispanic or Latino	0	0	62	1	65	199	33.112	2	0	0	0	0	1	0	0	0	0	0	0	0	0	0	0	0	0	1	1
1019	0	1	1417	27	S6	0	Outpatient	1	1	1	0	0	0	0	0	0	0	0	0	0	White	Not Hispanic or Latino	0	0	50	1	71	237	33.051	1	0	0	0	0	1	0	0	0	0	0	0	0	0	0	0	0	0	0	1
1020	0	1	1418	27	S6	0	Outpatient	0	1	2	0	0	0	0	0	0	0	0	0	0	Black or African American	Not Hispanic or Latino	1	0	46	0	65	130	21.631	1	0	0	0	1	0	0	0	0	0	0	0	0	0	0	0	0	0	1	1
1021	0	0	1419	37	S2	0	Outpatient	0	0	0	0	0	0	0	0	0	0	0	0	0	Unknown		0	0	57	1				1	0	0	0	1	0	0	0	0	0	0	0	0	0	0	0	0	0	0	0
1022	0	0	1420	37	S2	0	Outpatient	0	0	0	0	0	0	0	0	0	0	0	0	0	Unknown		0	0	52	0				1	0	0	0	1	0	0	0	0	0	0	0	0	0	0	0	0	0	1	1
1023	0	0	1421	37	S2	0	Outpatient	1	1	0	1	0	0	0	0	0	0	0	0	0	Unknown		0	0	26	0				1	0	0	0	0	1	0	0	0	0	0	0	0	0	0	0	0	1	0	0
1024	0	0	1422	37	S2	0	Outpatient	0	0	0	0	0	0	0	0	0	0	0	0	0	Unknown		0	0	71	0				2	0	0	0	1	0	0	0	0	0	0	0	0	0	0	0	0	0	0	0
1025	0	0	1423	37	S2	0	Outpatient	1	1	0	1	0	0	0	0	0	0	0	0	0	Unknown		0	0	62	1				2	0	0	0	0	1	0	0	0	0	0	0	0	0	0	0	0	0	0	0
1026	0	0	1424	37	S2	0	Outpatient	1	1	0	1	0	0	0	0	0	0	0	0	0	Unknown		0	0	62	1				2	0	0	0	0	1	0	0	0	0	0	0	0	0	0	0	0	0	1	1
1027	0	0	1425	37	S2	0	Outpatient	1	1	2	1	0	0	0	0	0	0	0	0	0	Unknown		0	0	68	1				2	0	0	0	0	1	0	0	0	0	0	0	0	0	0	0	0	1	0	1
1028	0	1	1433	44	S1	0	Outpatient	0	0	0	0	0	0	0	0	0	0	0	0	0	White	Not Hispanic or Latino	0	0	51	1	74	225	28.885	2	0	0	0	1	0	0	0	0	0	0	0	0	0	0	0	0	0	0	1
1029	0	1	1434	44	S1	0	Outpatient	0	0	0	0	0	0	0	0	0	0	0	0	0	White	Not Hispanic or Latino	0	0	58	0	68	234	35.576	2	0	0	0	1	0	0	0	0	0	0	0	0	0	0	0	0	0	1	1
1030	0	1	1435	44	S1	0	Outpatient	1	1	1	0	0	0	0	0	0	0	0	0	0	Black or African American	Not Hispanic or Latino	1	0	39	1	70	170	24.390	1	0	0	0	0	1	0	0	0	0	0	0	0	0	0	0	0	0	0	0
1031	0	1	1436	44	S1	0	Outpatient	0	0	0	0	0	0	0	0	0	0	0	0	0	White	Not Hispanic or Latino	0	0	63	1	71	215	29.983	1	0	0	0	1	0	0	0	0	0	0	0	0	0	0	0	0	0	0	0
1032	0	1	1437	44	S1	0	Outpatient	0	0	0	0	0	0	0	0	0	0	0	0	0	Black or African American	Not Hispanic or Latino	1	0	51	1	74	170	21.824	2	0	0	0	1	0	0	0	0	0	0	0	0	0	0	0	0	0	0	0
1033	0	1	1438	44	S1	0	Outpatient	0	0	0	0	0	0	0	0	0	0	0	0	0	White	Not Hispanic or Latino	0	0	50	0	64	119	20.424	2	0	0	0	1	0	0	0	0	0	0	0	0	0	0	0	0	0	0	0
1034	0	1	1439	44	S1	0	Outpatient	0	0	0	0	0	0	0	0	0	0	0	0	0	White	Not Hispanic or Latino	0	0	51	1	76	225	27.385	2	0	0	0	1	0	0	0	0	0	0	0	0	0	0	0	0	0	1	1
1035	0	0	1440	39	S2	0	Outpatient	1	1	0	1	0	0	0	0	0	0	0	0	0	Unknown		0	0	62	1				2	0	0	0	0	1	0	0	0	0	0	0	0	0	0	0	0	0	0	1
1036	0	0	1441	39	S2	0	Outpatient	0	0	0	0	0	0	0	0	0	0	0	0	0	Unknown		0	0	69	0				2	0	0	0	1	0	0	0	0	0	0	0	0	0	0	0	0	0	0	0
1037	0	0	1442	39	S2	0	Outpatient	0	0	0	0	0	0	0	0	0	0	0	0	0	Unknown		0	0	50	1				3	0	0	0	1	0	0	0	0	0	0	0	0	0	0	0	0	0	0	0
1038	0	0	1443	39	S2	0	Outpatient	1	1	0	1	0	0	0	0	0	0	0	0	0	Unknown		0	0	69	1				2	0	0	0	0	1	0	0	0	0	0	0	0	0	0	0	0	0	0	1
1039	0	0	1444	39	S2	0	Outpatient	0	0	0	0	0	0	0	0	0	0	0	0	0	Unknown		0	0	72	0				2	0	0	0	1	0	0	0	0	0	0	0	0	0	0	0	0	0	0	0
1040	0	0	1445	39	S2	0	Outpatient	0	0	0	0	0	0	0	0	0	0	0	0	0	Unknown		0	0	59	0				1	0	0	0	1	0	0	0	0	0	0	0	0	0	0	0	0	0	0	0
1041	0	0	1446	39	S2	0	Outpatient	0	0	0	0	0	0	0	0	0	0	0	0	0	Unknown		0	0	64	0				2	0	0	0	1	0	0	0	0	0	0	0	0	0	0	0	0	0	0	1
1042	0	0	1463	43	S2	0	Outpatient	0	0	0	0	0	0	0	0	0	0	0	0	0	Unknown		0	0	70	1				2	0	0	0	1	0	0	0	0	0	0	0	0	0	0	0	0	0	0	1
1043	0	0	1464	43	S2	0	Outpatient	0	0	0	0	0	0	0	0	0	0	0	0	0	Unknown		0	0	55	0				1	0	0	0	1	0	0	0	0	0	0	0	0	0	0	0	0	0	0	0
1044	0	0	1465	43	S2	0	Outpatient	1	1	1	0	0	0	0	0	0	0	0	0	0	Unknown		0	0	69	1				3	0	0	0	0	1	0	0	0	0	0	0	0	0	0	0	0	0	0	0
1045	0	0	1466	43	S2	0	Outpatient	0	0	0	0	0	0	0	0	0	0	0	0	0	Unknown		0	0	51	0				2	0	0	0	1	0	0	0	0	0	0	0	0	0	0	0	0	0	1	1
1046	0	1	1467	28	S6	0	Outpatient	0	0	0	0	0	0	0	0	0	0	0	0	0	White	Not Hispanic or Latino	0	0	54	1	72	218	29.563	2	0	0	0	1	0	0	0	0	0	0	0	0	0	0	0	0	0	0	1
1047	0	1	1468	28	S6	0	Outpatient	0	0	0	0	0	0	0	0	0	0	0	0	0	White	Not Hispanic or Latino	0	0	65	1	70	170	24.390	2	0	0	0	1	0	0	0	0	0	0	0	0	0	0	0	0	0	0	0
1048	0	1	1469	29	S6	0	Outpatient	1	1	0	1	0	0	0	0	0	0	0	0	0	Black or African American	Not Hispanic or Latino	1	0	55	1	77	234	27.745	2	0	0	0	0	1	0	0	0	0	0	0	0	0	0	0	0	0	1	1
1049	0	1	1470	29	S6	0	Outpatient	1	1	0	1	0	0	0	0	0	0	0	0	0	White	Not Hispanic or Latino	0	0	62	1	74	253	32.480	2	0	0	0	0	1	0	0	0	0	0	0	0	0	0	0	0	0	1	1
1050	0	1	1471	29	S6	0	Outpatient	0	1	0	2	0	0	0	0	0	0	0	0	0	White	Not Hispanic or Latino	0	0	46	0	68	150	22.805	1	0	0	0	1	0	0	0	0	0	0	0	0	0	0	0	0	0	0	0
1051	0	1	1472	29	S6	0	Outpatient	0	0	0	0	0	0	0	0	0	0	0	0	0	White	Not Hispanic or Latino	0	0	53	1	73	358	47.227	2	0	0	0	1	0	0	0	0	0	0	0	0	0	0	0	0	0	0	1
1052	0	1	1473	29	S6	0	Outpatient	0	0	0	0	0	0	0	0	0	0	0	0	0	White	Patient Declined	0	0	65	1	67	141	22.081	1	0	0	0	1	0	0	0	0	0	0	0	0	0	0	0	0	0	0	1
1053	0	1	1474	29	S6	0	Outpatient	0	1	0	2	0	0	0	0	0	0	0	0	0	White	Not Hispanic or Latino	0	0	46	0	64	234	40.162	1	0	0	0	1	0	0	0	0	0	0	0	0	0	0	0	0	0	1	1
1054	0	1	1475	51	S1	0	Outpatient	0	0	0	0	0	0	0	0	0	0	0	0	0	White	Not Hispanic or Latino	0	0	72	1	67	174	27.249	2	0	0	0	1	0	0	0	0	0	0	0	0	0	0	0	0	0	1	1
1055	0	1	1476	51	S1	0	Outpatient	0	1	2	0	0	0	0	0	0	0	0	0	0	White	Not Hispanic or Latino	0	0	35	0	69	183	27.021	1	0	0	0	1	0	0	0	0	0	0	0	0	0	0	0	0	1	0	1
1056	0	1	1480	44	S1	0	Outpatient	0	0	0	0	0	0	0	0	0	0	0	0	0	White	Hispanic or Latino	0	1	62	0	61	128	24.183	2	0	0	0	1	0	0	0	0	0	0	0	0	0	0	0	0	0	0	0
1057	0	1	1481	44	S1	0	Outpatient	1	0	0	0	0	0	0	0	0	0	0	0	0	White	Not Hispanic or Latino	0	0	39	1	64	94	16.133	2	0	0	0	0	0	1	0	0	0	0	0	0	0	0	0	0	0	0	0
1058	0	1	1482	44	S1	0	Outpatient	1	0	0	0	0	0	0	0	0	0	0	0	0	White	Not Hispanic or Latino	0	0	59	0	63	113	20.015	2	0	0	0	0	0	1	0	0	0	0	0	0	0	0	0	0	0	0	0
1059	0	1	1483	26	S1	0	Outpatient	0	0	0	0	0	0	0	0	0	0	0	0	0	Black or African American	Not Hispanic or Latino	1	0	55	0	64	255	43.766	2	1	0	0	1	0	0	0	0	0	0	0	0	0	0	0	0	0	0	0
1060	0	1	1484	26	S1	0	Outpatient	0	1	0	1	0	0	0	0	0	0	0	0	0	White	Not Hispanic or Latino	0	0	67	1	67	155	24.274	2	0	0	0	1	0	0	0	0	0	0	0	0	0	0	0	0	0	0	0
1061	0	1	1485	26	S1	0	Outpatient	0	1	0	1	0	0	0	0	0	0	0	0	0	White	Not Hispanic or Latino	0	0	79	0	65	129	21.464	2	0	0	0	1	0	0	0	0	0	0	0	0	0	0	0	0	0	0	1
1062	0	1	1486	26	S1	0	Outpatient	0	0	0	0	0	0	0	0	0	0	0	0	0	White	Hispanic or Latino	0	1	55	0	66	172	27.758	1	0	0	0	1	0	0	0	0	0	0	0	0	0	0	0	0	0	0	0
1063	0	1	1487	26	S1	0	Outpatient	1	0	0	0	0	0	0	0	0	0	0	0	0	Black or African American	Not Hispanic or Latino	1	0	52	0	63	140	24.797	2	0	0	0	0	0	1	0	0	0	0	0	0	0	0	0	0	1	0	0
1064	0	0	1504	66	S2	0	Outpatient	0	0	0	0	0	0	0	0	0	0	0	0	0	Unknown		0	0	53	0				2	0	0	0	1	0	0	0	0	0	0	0	0	0	0	0	0	0	1	1
1065	0	0	1505	66	S2	0	Outpatient	0	0	0	0	0	0	0	0	0	0	0	0	0	Unknown		0	0	51	1				2	0	0	0	1	0	0	0	0	0	0	0	0	0	0	0	0	0	0	0
1066	0	0	1506	66	S2	0	Outpatient	0	0	0	0	0	0	0	0	0	0	0	0	0	Unknown		0	0	58	0				2	0	0	0	1	0	0	0	0	0	0	0	0	0	0	0	0	0	0	0
1067	0	1	1516	48	S1	0	Outpatient	0	0	0	0	0	0	0	0	0	0	0	0	0	White	Not Hispanic or Latino	0	0	76	0	64	129	22.140	3	0	0	0	1	0	0	0	0	0	0	0	0	0	0	0	0	0	0	1
1068	0	1	1517	55	S1	0	Outpatient	0	0	0	0	0	0	0	0	0	0	0	0	0	White	Not Hispanic or Latino	0	0	66	1	70	184	26.398	2	0	0	0	1	0	0	0	0	0	0	0	0	0	0	0	0	0	0	1
1069	0	1	1518	55	S1	0	Outpatient	0	0	0	0	0	0	0	0	0	0	0	0	0	Black or African American	Not Hispanic or Latino	1	0	63	1	74	215	27.601	2	0	0	0	1	0	0	0	0	0	0	0	0	0	0	0	0	0	0	1
1070	0	0	1523	37	S2	0	Outpatient	0	0	0	0	0	0	0	0	0	0	0	0	0	Unknown		0	0	56	1				2	0	0	0	1	0	0	0	0	0	0	0	0	0	0	0	0	0	1	1
1071	0	0	1524	37	S2	0	Outpatient	1	1	2	1	0	0	0	0	0	0	0	0	0	Unknown		0	0	49	0				2	0	0	0	0	1	0	0	0	0	0	0	0	0	0	0	0	1	0	0
1072	0	0	1525	37	S2	0	Outpatient	0	0	0	0	0	0	0	0	0	0	0	0	0	Unknown		0	0	51	0				1	0	0	0	1	0	0	0	0	0	0	0	0	0	0	0	0	0	0	1
1073	0	0	1526	37	S2	0	Outpatient	0	0	0	0	0	0	0	0	0	0	0	0	0	Unknown		0	0	56	1				2	0	0	0	1	0	0	0	0	0	0	0	0	0	0	0	0	0	1	1
1074	0	0	1527	37	S2	0	Outpatient	0	0	0	0	0	0	0	0	0	0	0	0	0	Unknown		0	0	55	0				2	0	0	0	1	0	0	0	0	0	0	0	0	0	0	0	0	0	0	0
1075	0	1	1534	26	S1	0	Outpatient	0	0	0	0	0	0	0	0	0	0	0	0	0	White	Not Hispanic or Latino	0	0	59	1	70	215	30.846	1	0	0	0	1	0	0	0	0	0	0	0	0	0	0	0	0	0	0	1
1076	0	1	1535	26	S1	0	Outpatient	0	1	0	1	0	0	0	0	0	0	0	0	0	White	Not Hispanic or Latino	0	0	55	0	68	230	34.968	1	0	0	0	1	0	0	0	0	0	0	0	0	0	0	0	0	0	1	1
1077	0	1	1545	14	S6	0	Outpatient	1	1	0	3	0	0	1	0	0	0	0	0	0	Patient declined to provide	Patient Declined	0	0	51	0	67	227	35.549	2	0	0	0	0	1	0	0	0	0	0	0	0	0	0	0	0	0	1	1
1078	0	1	1546	14	S6	0	Outpatient	0	1	2	0	0	0	0	0	0	0	0	0	0	Black or African American	Not Hispanic or Latino	1	0	41	0	63	125	22.140	2	0	0	0	1	0	0	0	0	0	0	0	0	0	0	0	0	0	0	0
1079	0	1	1547	14	S6	0	Outpatient	0	1	0	2	0	0	0	0	0	0	0	0	0	White	Not Hispanic or Latino	0	0	60	1	66	191	30.825	1	0	0	0	1	0	0	0	0	0	0	0	0	0	0	0	0	1	0	1
1080	0	1	1548	14	S6	0	Outpatient	1	1	0	1	0	0	0	0	0	0	0	0	0	White	Not Hispanic or Latino	0	0	58	1	71	222	30.959	3	0	0	0	0	1	0	0	0	0	0	0	0	0	0	0	0	0	1	1
1081	0	1	1549	14	S6	0	Outpatient	0	0	0	0	0	0	0	0	0	0	0	0	0	White	Patient Declined	0	0	62	1	61	172	32.496	1	0	0	0	1	0	0	0	0	0	0	0	0	0	0	0	0	0	1	1
1082	0	1	1550	14	S6	0	Outpatient	0	0	0	0	0	0	0	0	0	0	0	0	0	White	Not Hispanic or Latino	0	0	63	1	70	185	26.542	1	0	0	0	1	0	0	0	0	0	0	0	0	0	0	0	0	0	1	1
1083	0	1	1551	14	S6	0	Outpatient	1	1	0	1	0	1	0	0	0	0	0	0	0	White	Not Hispanic or Latino	0	0	70	1	64	180	30.894	3	0	0	0	0	1	0	0	0	0	0	0	0	0	0	0	0	0	1	1
1084	0	1	1552	14	S6	0	Outpatient	0	0	0	0	0	0	0	0	0	0	0	0	0	Black or African American	Not Hispanic or Latino	1	0	70	1	69	213	31.451	2	0	0	0	1	0	0	0	0	0	0	0	0	0	0	0	0	0	0	1
1085	0	0	1557	52	S2	0	Outpatient	0	0	0	0	0	0	0	0	0	0	0	0	0	Unknown		0	0	65	0				2	0	0	0	1	0	0	0	0	0	0	0	0	0	0	0	0	0	1	1
1086	0	1	1558	19	S6	0	Outpatient	1	1	0	1	0	0	0	0	0	0	0	0	0	Patient declined to provide	Patient Declined	0	0	57	0	68	151	22.957	2	0	0	0	0	1	0	0	0	0	0	0	0	0	0	0	0	0	0	0
1087	0	1	1559	19	S6	0	Outpatient	1	1	1	0	0	0	0	1	0	0	0	0	0	White	Not Hispanic or Latino	0	0	57	0	61	154	29.095	2	0	0	0	0	1	0	0	0	0	0	0	0	0	0	0	0	0	0	0
1088	0	1	1560	19	S6	0	Outpatient	0	1	2	0	0	0	0	0	0	0	0	0	0	White	Not Hispanic or Latino	0	0	43	1	72	207	28.071	2	0	0	0	1	0	0	0	0	0	0	0	0	0	0	0	0	0	0	1
1089	0	1	1561	19	S6	0	Outpatient	1	1	0	1	0	0	0	0	0	0	0	0	0	White	Not Hispanic or Latino	0	0	61	0	66	154	24.854	2	0	0	0	0	1	0	0	0	0	0	0	0	0	0	0	0	0	0	0
1090	0	1	1562	19	S6	0	Outpatient	0	0	0	0	0	0	0	0	0	0	0	0	0	White	Not Hispanic or Latino	0	0	52	0	61	193	36.463	2	0	0	0	1	0	0	0	0	0	0	0	0	0	0	0	0	0	0	0
1091	0	1	1563	19	S6	0	Outpatient	0	0	0	0	0	0	0	0	0	0	0	0	0	Black or African American	Not Hispanic or Latino	1	0	48	1	70	216	30.989	1	0	0	0	1	0	0	0	0	0	0	0	0	0	0	0	0	0	0	1
1092	0	1	1564	55	S1	0	Outpatient	0	1	0	1	0	0	0	0	0	0	0	0	0	White	Not Hispanic or Latino	0	0	57	1	64	192	32.953	2	0	0	0	1	0	0	0	0	0	0	0	0	0	0	0	0	0	1	1
1093	0	1	1565	55	S1	0	Outpatient	0	0	0	0	0	0	0	0	0	0	0	0	0	Other	Unknown	0	0	54	1	65	172	28.619	1	0	0	0	1	0	0	0	0	0	0	0	0	0	0	0	0	0	0	0
1094	0	1	1567	63	S1	0	Outpatient	0	0	0	0	0	0	0	0	0	0	0	0	0	Black or African American	Not Hispanic or Latino	1	0	58	0	66	236	38.087	2	0	0	0	1	0	0	0	0	0	0	0	0	0	0	0	0	0	0	0
1095	0	1	1568	63	S1	0	Outpatient	0	0	0	0	0	0	0	0	0	0	0	0	0	Black or African American	Not Hispanic or Latino	1	0	61	1	71	150	20.918	3	0	0	0	1	0	0	0	0	0	0	0	0	0	0	0	0	0	0	0
1096	0	1	1569	21	S6	0	Outpatient	1	1	0	1	0	0	0	0	0	0	0	0	0	Black or African American	Not Hispanic or Latino	1	0	52	0	64	153	26.260	2	0	0	0	0	1	0	0	0	0	0	0	0	0	0	0	0	0	0	0
1097	0	1	1570	21	S6	0	Outpatient	1	1	2	1	0	0	1	0	0	0	0	0	0	White	Not Hispanic or Latino	0	0	50	1	68	245	37.248	3	0	0	0	0	1	0	0	0	0	0	0	0	0	0	0	0	0	1	1
1098	0	1	1571	21	S6	0	Outpatient	1	1	1	0	0	0	0	0	0	0	0	0	0	Black or African American	Not Hispanic or Latino	1	0	55	1	74	184	23.622	2	0	0	0	0	1	0	0	0	0	0	0	0	0	0	0	0	0	0	0
1099	0	0	1572	39	S2	0	Outpatient	0	0	0	0	0	0	0	0	0	0	0	0	0	Unknown		0	0	62	1				1	0	0	0	1	0	0	0	0	0	0	0	0	0	0	0	0	0	0	1
1100	0	0	1573	39	S2	0	Outpatient	0	0	0	0	0	0	0	0	0	0	0	0	0	Unknown		0	0	67	0				2	0	0	0	1	0	0	0	0	0	0	0	0	0	0	0	0	0	0	1
1101	0	0	1579	35	S2	0	Outpatient	1	1	0	1	0	0	0	0	0	0	0	0	0	Unknown		0	0	55	0				2	0	0	0	0	1	0	0	0	0	0	0	0	0	0	0	0	0	1	1
1102	0	0	1580	35	S2	0	Outpatient	1	1	1	0	0	0	0	0	0	0	0	0	0	Unknown		0	0	74	1				2	0	0	0	0	1	0	0	0	0	0	0	0	0	0	0	0	0	1	1
1103	0	0	1587	52	S2	0	Outpatient	0	0	0	0	0	0	0	0	0	0	0	0	0	Unknown		0	0	58	1				2	0	0	0	1	0	0	0	0	0	0	0	0	0	0	0	0	0	1	1
1104	0	1	1588	17	S6	0	Outpatient	0	0	0	0	0	0	0	0	0	0	0	0	0	White	Patient Declined	0	0	53	0	65	160	26.622	2	0	0	0	1	0	0	0	0	0	0	0	0	0	0	0	0	0	0	0
1105	0	1	1589	17	S6	0	Outpatient	0	0	0	0	0	0	0	0	0	0	0	0	0	White	Not Hispanic or Latino	0	0	50	0	66	167	26.952	2	0	0	0	1	0	0	0	0	0	0	0	0	0	0	0	0	0	0	0
1106	0	1	1590	17	S6	0	Outpatient	0	1	2	2	0	0	0	0	0	0	0	0	0	White	Not Hispanic or Latino	0	0	61	1	70	197	28.263	2	0	0	0	1	0	0	0	0	0	0	0	0	0	0	0	0	0	0	0
1107	0	1	1591	17	S6	0	Outpatient	0	1	0	1	0	1	0	0	0	0	0	0	0	White	Not Hispanic or Latino	0	0	64	1	68	215	32.687	2	0	0	0	0	1	0	0	0	0	0	0	0	0	0	0	0	0	0	0
1108	0	1	1592	28	S6	0	Outpatient	1	1	0	0	0	0	0	0	0	0	0	1	0	White	Not Hispanic or Latino	0	0	23	1	73	217	28.627	2	0	0	0	0	0	1	0	0	0	0	0	0	0	0	0	0	0	0	0
1109	0	1	1598	51	S1	0	Outpatient	0	1	1	0	0	0	0	0	0	0	0	0	0	Black or African American	Not Hispanic or Latino	1	0	45	0	69	248	36.619	2	0	0	0	1	0	0	0	0	0	0	0	0	0	0	0	0	0	0	0
1110	0	1	1599	51	S1	0	Outpatient	0	0	0	0	0	0	0	0	0	0	0	0	0	White	Not Hispanic or Latino	0	0	55	1	72	170	23.054	2	0	0	0	1	0	0	0	0	0	0	0	0	0	0	0	0	0	1	1
1111	0	0	1600	37	S2	0	Outpatient	1	1	0	1	0	0	0	0	0	0	0	0	0	Unknown		0	0	58	0				2	0	0	0	0	1	0	0	0	0	0	0	0	0	0	0	0	0	1	1
1112	0	0	1601	37	S2	0	Outpatient	0	0	0	0	0	0	0	0	0	0	0	0	0	Unknown		0	0	53	1				2	0	0	0	1	0	0	0	0	0	0	0	0	0	0	0	0	0	1	1
1113	0	0	1602	37	S2	0	Outpatient	0	0	0	0	0	0	0	0	0	0	0	0	0	Unknown		0	0	50	1				3	0	0	0	1	0	0	0	0	0	0	0	0	0	0	0	0	0	0	1
1114	0	0	1603	37	S2	0	Outpatient	0	0	0	0	0	0	0	0	0	0	0	0	0	Unknown		0	0	77	1				2	0	0	0	1	0	0	0	0	0	0	0	0	0	0	0	0	0	0	0
1115	0	0	1604	37	S2	0	Outpatient	0	0	0	0	0	0	0	0	0	0	0	0	0	Unknown		0	0	68	1				2	0	0	0	1	0	0	0	0	0	0	0	0	0	0	0	0	0	1	1
1116	0	0	1605	37	S2	0	Outpatient	0	0	0	0	0	0	0	0	0	0	0	0	0	Unknown		0	0	51	0				1	0	0	0	1	0	0	0	0	0	0	0	0	0	0	0	0	0	0	0
1117	0	0	1606	37	S2	0	Outpatient	0	0	0	0	0	0	0	0	0	0	0	0	0	Unknown		0	0	67	0				2	0	0	0	1	0	0	0	0	0	0	0	0	0	0	0	0	0	0	1
1118	0	1	1607	60	S1	0	Outpatient	0	1	0	1	0	0	0	0	0	0	0	0	0	White	Not Hispanic or Latino	0	0	59	0	68	190	28.886	2	0	0	0	1	0	0	0	0	0	0	0	0	0	0	0	0	0	1	1
1119	0	1	1608	60	S1	0	Outpatient	0	0	0	0	0	0	0	0	0	0	0	0	0	Other	Hispanic or Latino	0	1	70	1	67	176	27.562	2	0	0	0	1	0	0	0	0	0	0	0	0	0	0	0	0	0	1	1
1120	0	1	1609	60	S1	0	Outpatient	0	1	1	0	0	0	0	0	0	0	0	0	0	White	Not Hispanic or Latino	0	0	64	1	72	295	40.005	2	0	0	0	1	0	0	0	0	0	0	0	0	0	0	0	0	0	0	1
1121	0	1	1610	60	S1	0	Outpatient	1	1	0	1	0	0	0	0	0	0	0	0	0	White	Not Hispanic or Latino	0	0	40	1	71	178	24.823	2	0	0	0	0	1	0	0	0	0	0	0	0	0	0	0	0	0	0	0
1122	0	1	1618	61	S1	0	Outpatient	0	0	0	0	0	0	0	0	0	0	0	0	0	Black or African American	Not Hispanic or Latino	1	0	53	0	61	138	26.072	2	0	0	0	1	0	0	0	0	0	0	0	0	0	0	0	0	0	0	0
1123	0	1	1619	61	S1	0	Outpatient	0	0	0	0	0	0	0	0	0	0	0	0	0	Black or African American	Not Hispanic or Latino	1	0	52	1	66	136	21.949	1	0	0	0	1	0	0	0	0	0	0	0	0	0	0	0	0	0	0	1
1124	0	1	1624	28	S6	0	Outpatient	0	0	0	0	0	0	0	0	0	0	0	0	0	White	Not Hispanic or Latino	0	0	51	1	66	186	30.018	2	0	0	0	1	0	0	0	0	0	0	0	0	0	0	0	0	0	1	1
1125	0	1	1625	28	S6	0	Outpatient	1	1	0	1	0	0	0	0	0	0	0	0	0	Black or African American	Not Hispanic or Latino	1	0	58	1	69	245	36.176	2	0	0	0	0	1	0	0	0	0	0	0	0	0	0	0	0	0	1	1
1126	0	1	1626	28	S6	0	Outpatient	0	0	0	0	0	0	0	0	0	0	0	0	0	White	Not Hispanic or Latino	0	0	53	1	74	221	28.372	1	0	0	0	1	0	0	0	0	0	0	0	0	0	0	0	0	0	0	0
1127	0	1	1627	28	S6	0	Outpatient	0	1	2	2	0	0	0	0	0	0	0	0	0	Black or African American	Not Hispanic or Latino	1	0	52	1	72	229	31.055	2	0	0	0	1	0	0	0	0	0	0	0	0	0	0	0	0	0	0	0
1128	0	1	1628	28	S6	0	Outpatient	0	0	0	0	0	0	0	0	0	0	0	0	0	White	Not Hispanic or Latino	0	0	57	0	63	182	32.236	3	0	0	0	1	0	0	0	0	0	0	0	0	0	0	0	0	0	1	1
1129	0	1	1629	28	S6	0	Outpatient	1	1	0	1	0	0	0	0	0	0	0	0	0	White	Not Hispanic or Latino	0	0	52	0	65	163	27.122	2	0	0	0	0	1	0	0	0	0	0	0	0	0	0	0	0	0	0	0
1130	0	1	1630	28	S6	0	Outpatient	0	1	0	2	0	0	0	0	0	0	0	0	0	Black or African American	Not Hispanic or Latino	1	0	60	0	67	229	35.863	2	0	0	0	1	0	0	0	0	0	0	0	0	0	0	0	0	0	1	1
1131	0	1	1633	44	S1	0	Outpatient	0	0	0	0	0	0	0	0	0	0	0	0	0	White	Not Hispanic or Latino	0	0	60	1	67	190	29.755	2	0	0	0	1	0	0	0	0	0	0	0	0	0	0	0	0	0	1	1
1132	0	1	1634	44	S1	0	Outpatient	0	0	0	0	0	0	0	0	0	0	0	0	0	White	Not Hispanic or Latino	0	0	65	0	62	155	28.347	2	0	0	0	1	0	0	0	0	0	0	0	0	0	0	0	0	0	1	1
1133	0	1	1635	44	S1	0	Outpatient	0	0	0	0	0	0	0	0	0	0	0	0	0	Other	Not Hispanic or Latino	0	0	61	1	63	142	25.151	2	0	0	0	1	0	0	0	0	0	0	0	0	0	0	0	0	0	0	1
1134	0	1	1636	44	S1	0	Outpatient	0	0	0	0	0	0	0	0	0	0	0	0	0	Hispanic or Latino	Hispanic or Latino	0	1	55	0	62	244	44.623	2	0	0	0	1	0	0	0	0	0	0	0	0	0	0	0	0	0	0	0
1135	0	1	1637	44	S1	0	Outpatient	0	0	0	0	0	0	0	0	0	0	0	0	0	Black or African American	Not Hispanic or Latino	1	0	78	0	63	138	24.443	2	0	0	0	1	0	0	0	0	0	0	0	0	0	0	0	0	0	0	0
1136	0	0	1638	39	S2	0	Outpatient	0	0	0	0	0	0	0	0	0	0	0	0	0	Unknown		0	0	52	1				1	0	0	0	1	0	0	0	0	0	0	0	0	0	0	0	0	0	0	1
1137	0	0	1639	39	S2	0	Outpatient	0	0	0	0	0	0	0	0	0	0	0	0	0	Unknown		0	0	68	1				2	0	0	0	1	0	0	0	0	0	0	0	0	0	0	0	0	0	0	0
1138	0	0	1640	39	S2	0	Outpatient	1	1	0	1	0	0	0	0	0	0	0	0	0	Unknown		0	0	73	1				3	0	0	0	0	1	0	0	0	0	0	0	0	0	0	0	0	0	1	1
1139	0	0	1641	39	S2	0	Outpatient	0	0	0	0	0	0	0	0	0	0	0	0	0	Unknown		0	0	73	0				2	0	0	0	1	0	0	0	0	0	0	0	0	0	0	0	0	0	1	1
1140	0	0	1642	39	S2	0	Outpatient	0	0	0	0	0	0	0	0	0	0	0	0	0	Unknown		0	0	66	0				2	0	0	0	1	0	0	0	0	0	0	0	0	0	0	0	0	0	1	1
1141	0	1	1649	29	S6	0	Outpatient	0	0	0	0	0	0	0	0	0	0	0	0	0	White	Not Hispanic or Latino	0	0	49	1	72	203	27.529	1	0	0	0	1	0	0	0	0	0	0	0	0	0	0	0	0	0	0	1
1142	0	0	1650	52	S2	0	Outpatient	0	0	0	0	0	0	0	0	0	0	0	0	0	Unknown		0	0	55	1				2	0	0	0	1	0	0	0	0	0	0	0	0	0	0	0	0	0	0	0
1143	0	0	1651	52	S2	0	Outpatient	0	0	0	0	0	0	0	0	0	0	0	0	0	Unknown		0	0	51	0				2	0	0	0	1	0	0	0	0	0	0	0	0	0	0	0	0	0	0	0
1144	0	0	1652	52	S2	0	Outpatient	1	1	0	1	0	0	0	0	0	0	0	0	0	Unknown		0	0	57	0				2	0	0	0	0	1	0	0	0	0	0	0	0	0	0	0	0	0	0	1
1145	0	0	1653	52	S2	0	Outpatient	0	0	0	0	0	0	0	0	0	0	0	0	0	Unknown		0	0	70	1				2	0	0	0	1	0	0	0	0	0	0	0	0	0	0	0	0	1	0	0
1146	0	0	1654	52	S2	0	Outpatient	0	0	0	0	0	0	0	0	0	0	0	0	0	Unknown		0	0	50	1				2	0	0	0	1	0	0	0	0	0	0	0	0	0	0	0	0	0	0	0
1147	0	0	1655	52	S2	0	Outpatient	0	0	0	0	0	0	0	0	0	0	0	0	0	Unknown		0	0	68	0				2	0	0	0	1	0	0	0	0	0	0	0	0	0	0	0	0	0	0	1
1148	0	1	1656	51	S1	0	Outpatient	0	1	1	0	0	0	0	0	0	0	0	0	0	White	Not Hispanic or Latino	0	0	72	1	69	165	24.364	2	0	0	0	1	0	0	0	0	0	0	0	0	0	0	0	0	0	0	0
1149	0	0	1657	37	S2	0	Outpatient	1	1	2	1	0	0	0	0	0	0	0	0	0	Unknown		0	0	61	0				2	0	0	0	0	1	0	0	0	0	0	0	0	0	0	0	0	1	0	0
1150	0	0	1658	37	S2	0	Outpatient	1	1	0	1	0	0	0	0	0	0	0	0	0	Unknown		0	0	65	1				2	0	0	0	0	1	0	0	0	0	0	0	0	0	0	0	0	0	1	1
1151	0	0	1659	37	S2	0	Outpatient	0	0	0	0	0	0	0	0	0	0	0	0	0	Unknown		0	0	51	0				2	0	0	0	1	0	0	0	0	0	0	0	0	0	0	0	0	0	0	0
1152	0	0	1660	37	S2	0	Outpatient	0	0	0	0	0	0	0	0	0	0	0	0	0	Unknown		0	0	59	1				2	0	0	0	1	0	0	0	0	0	0	0	0	0	0	0	0	0	1	1
1153	0	0	1661	37	S2	0	Outpatient	0	0	0	0	0	0	0	0	0	0	0	0	0	Unknown		0	0	53	1				1	0	0	0	1	0	0	0	0	0	0	0	0	0	0	0	0	0	1	1
1154	0	0	1662	37	S2	0	Outpatient	1	1	0	1	0	0	0	0	0	0	0	0	0	Unknown		0	0	66	1				2	0	0	0	0	1	0	0	0	0	0	0	0	0	0	0	0	0	0	0
1155	0	0	1663	37	S2	0	Outpatient	0	0	0	0	0	0	0	0	0	0	0	0	0	Unknown		0	0	58	0				2	0	0	0	1	0	0	0	0	0	0	0	0	0	0	0	0	0	1	1
1156	0	0	1664	37	S2	0	Outpatient	1	1	0	1	0	0	0	0	0	0	0	0	0	Unknown		0	0	73	1				2	0	0	0	0	1	0	0	0	0	0	0	0	0	0	0	0	0	1	1
1157	0	0	1665	37	S2	0	Outpatient	1	1	0	1	0	0	0	0	0	0	0	0	0	Unknown		0	0	55	0				2	0	0	0	0	1	0	0	0	0	0	0	0	0	0	0	0	0	1	1
1158	0	0	1666	37	S2	0	Outpatient	1	1	0	1	0	0	0	0	0	0	0	0	0	Unknown		0	0	55	1				3	0	0	0	0	1	0	0	0	0	0	0	0	0	0	0	0	0	0	0
1159	0	1	1673	44	S1	0	Outpatient	0	0	0	0	0	0	0	0	0	0	0	0	0	White	Not Hispanic or Latino	0	0	56	1	67	234	36.646	2	0	0	0	1	0	0	0	0	0	0	0	0	0	0	0	0	0	1	1
1160	0	1	1674	26	S1	0	Outpatient	0	0	0	0	0	0	0	0	0	0	0	0	0	White	Not Hispanic or Latino	0	0	65	0	61	167	31.551	2	0	0	0	1	0	0	0	0	0	0	0	0	0	0	0	0	0	0	1
1161	0	1	1675	26	S1	0	Outpatient	0	0	0	0	0	0	0	0	0	0	0	0	0	White	Not Hispanic or Latino	0	0	76	0	61	105	19.837	2	0	0	0	1	0	0	0	0	0	0	0	0	0	0	0	0	0	0	0
1162	0	1	1676	26	S1	0	Outpatient	0	0	0	0	0	0	0	0	0	0	0	0	0	Other	Hispanic or Latino	0	1	61	0	61	274	51.766	2	0	0	0	1	0	0	0	0	0	0	0	0	0	0	0	0	0	1	1
1163	0	1	1677	26	S1	0	Outpatient	0	0	0	0	0	0	0	0	0	0	0	0	0	White	Not Hispanic or Latino	0	0	54	1	66	230	37.119	2	0	0	0	1	0	0	0	0	0	0	0	0	0	0	0	0	0	0	0
1164	0	1	1678	26	S1	0	Outpatient	0	0	0	0	0	0	0	0	0	0	0	0	0	White	Not Hispanic or Latino	0	0	67	1	70	199	28.550	2	0	0	0	1	0	0	0	0	0	0	0	0	0	0	0	0	0	1	1
1165	0	1	1691	14	S6	0	Outpatient	1	1	2	1	0	0	1	0	0	0	0	0	0	Black or African American	Not Hispanic or Latino	1	0	62	0	60	175	34.174	2	0	0	0	0	1	0	0	0	0	0	0	0	0	0	0	0	0	1	1
1166	0	1	1692	14	S6	0	Outpatient	0	0	0	0	0	0	0	0	0	0	0	0	0	Black or African American	Patient Declined	1	0	55	0	67	168	26.310	2	0	0	0	1	0	0	0	0	0	0	0	0	0	0	0	0	0	1	1
1167	0	1	1693	14	S6	0	Outpatient	1	1	0	1	0	0	0	1	0	0	0	0	0	White	Not Hispanic or Latino	0	0	64	1	59	232	46.853	1	0	0	0	0	1	0	0	0	0	0	0	0	0	0	0	0	0	1	1
1168	0	1	1694	14	S6	0	Outpatient	0	0	0	0	0	0	0	0	0	0	0	0	0	White	Not Hispanic or Latino	0	0	60	1	69	190	28.055	2	0	0	0	1	0	0	0	0	0	0	0	0	0	0	0	0	0	1	1
1169	0	1	1695	14	S6	0	Outpatient	1	1	0	3	0	0	0	0	0	0	0	0	0	Black or African American	Not Hispanic or Latino	1	0	59	1	69	224	33.075	3	0	0	0	0	1	0	0	0	0	0	0	0	0	0	0	0	0	1	1
1170	0	1	1696	14	S6	0	Outpatient	0	1	0	2	0	0	0	0	0	0	0	0	0	White	Not Hispanic or Latino	0	0	55	1	70	165	23.672	1	0	0	0	1	0	0	0	0	0	0	0	0	0	0	0	0	0	0	0
1171	0	1	1697	14	S6	0	Outpatient	0	0	0	0	0	0	0	0	0	0	0	0	0	White	Patient Declined	0	0	62	1	69	238	35.143	2	0	0	0	1	0	0	0	0	0	0	0	0	0	0	0	0	0	0	0
1172	0	1	1698	14	S6	0	Outpatient	0	1	2	0	0	0	0	0	0	0	0	0	0	White	Not Hispanic or Latino	0	0	48	1	71	289	40.303	2	0	0	0	1	0	0	0	0	0	0	0	0	0	0	0	0	0	1	1
1173	0	1	1699	34	S1	0	Outpatient	1	0	0	0	0	0	0	0	0	0	0	0	0	Hispanic or Latino	Hispanic or Latino	0	1	59	1	64	177	30.379	1	0	0	0	0	1	0	0	0	0	0	0	0	0	0	0	0	0	0	0
1174	0	0	1706	22	S5	0	Outpatient	0	0	0	0	0	0	0	0	0	0	0	0	0	Other		0	0	57	1				2	0	0	0	1	0	0	0	0	0	0	0	0	0	0	0	0	0	0	0
1175	0	0	1707	22	S5	0	Outpatient	0	0	0	0	0	0	0	0	0	0	0	0	0	White		0	0	57	0				2	0	0	0	1	0	0	0	0	0	0	0	0	0	0	0	0	0	0	0
1176	0	0	1708	22	S5	0	Outpatient	0	0	0	0	0	0	0	0	0	0	0	0	0	White	Not Hispanic or Latino	0	0	76	1				2	0	0	0	1	0	0	0	0	0	0	0	0	0	0	0	0	0	1	1
1177	0	0	1709	22	S5	0	Outpatient	0	0	0	0	0	0	0	0	0	0	0	0	0	Other		0	0	62	1				1	0	0	0	1	0	0	0	0	0	0	0	0	0	0	0	0	0	0	1
1178	0	0	1710	22	S5	0	Outpatient	0	0	0	0	0	0	0	0	0	0	0	0	0	White	Not Hispanic or Latino	0	0	51	1				1	0	0	0	1	0	0	0	0	0	0	0	0	0	0	0	0	0	0	0
1179	0	0	1711	22	S5	0	Outpatient	1	1	0	1	0	1	0	0	0	0	0	1	0	White	Patient Declined	0	0	73	0				2	0	0	0	0	1	0	0	0	0	0	0	0	0	0	0	0	0	0	1
1180	0	0	1712	52	S2	0	Outpatient	0	0	0	0	0	0	0	0	0	0	0	0	0	Unknown		0	0	50	0				2	0	0	0	1	0	0	0	0	0	0	0	0	0	0	0	0	0	0	1
1181	0	0	1713	43	S2	0	Outpatient	0	0	0	0	0	0	0	0	0	0	0	0	0	Unknown		0	0	60	0				2	0	0	0	1	0	0	0	0	0	0	0	0	0	0	0	0	0	0	0
1182	0	0	1714	43	S2	0	Outpatient	1	1	0	1	0	0	0	0	0	0	0	0	0	Unknown		0	0	68	1				2	0	0	0	0	1	0	0	0	0	0	0	0	0	0	0	0	0	0	0
1183	0	0	1715	33	S5	0	Outpatient	0	0	0	0	0	0	0	0	0	0	0	0	0	White	Not Hispanic or Latino	0	0	68	1				2	0	0	0	1	0	0	0	0	0	0	0	0	0	0	0	0	0	1	1
1184	0	1	1716	28	S6	0	Outpatient	0	0	0	0	0	0	0	0	0	0	0	0	0	White	Not Hispanic or Latino	0	0	65	0	63	174	30.819	2	0	0	0	1	0	0	0	0	0	0	0	0	0	0	0	0	0	0	0
1185	0	1	1717	28	S6	0	Outpatient	0	0	0	0	0	0	0	0	0	0	0	0	0	Black or African American	Not Hispanic or Latino	1	0	52	0	64	191	32.781	1	0	0	0	1	0	0	0	0	0	0	0	0	0	0	0	0	0	0	0
1186	0	1	1718	28	S6	0	Outpatient	0	0	0	0	0	0	0	0	0	0	0	0	0	Black or African American	Not Hispanic or Latino	1	0	50	1	74	336	43.135	3	0	0	0	1	0	0	0	0	0	0	0	0	0	0	0	0	0	1	1
1187	0	1	1719	28	S6	0	Outpatient	0	0	0	0	0	0	0	0	0	0	0	0	0	Black or African American	Not Hispanic or Latino	1	0	60	0	65	184	30.616	2	0	0	0	1	0	0	0	0	0	0	0	0	0	0	0	0	0	0	1
1188	0	1	1720	28	S6	0	Outpatient	0	1	0	2	0	0	0	0	0	0	0	0	0	Black or African American	Not Hispanic or Latino	1	0	53	0	67	192	30.068	2	0	0	0	1	0	0	0	0	0	0	0	0	0	0	0	0	0	0	1
1189	0	1	1721	55	S1	0	Outpatient	0	0	0	0	0	0	0	0	0	0	0	0	0	White	Not Hispanic or Latino	0	0	52	0	67	130	20.359	2	0	0	0	1	0	0	0	0	0	0	0	0	0	0	0	0	0	0	0
1190	0	1	1728	27	S6	0	Outpatient	0	0	0	0	0	0	0	0	0	0	0	0	0	Patient declined to provide	Patient Declined	0	0	58	0	66	129	20.819	2	0	0	0	1	0	0	0	0	0	0	0	0	0	0	0	0	0	0	0
1191	0	1	1729	27	S6	0	Outpatient	0	1	2	0	0	0	0	0	0	0	0	0	0	Black or African American	Patient Declined	1	0	43	1	68	269	40.897	2	0	0	0	1	0	0	0	0	0	0	0	0	0	0	0	0	0	0	0
1192	0	1	1730	27	S6	0	Outpatient	1	1	0	2	0	0	0	0	0	0	0	0	0	Black or African American	Not Hispanic or Latino	1	0	56	0	64	174	29.864	2	0	0	0	0	1	0	0	0	0	0	0	0	0	0	0	0	0	0	1
1193	0	1	1731	27	S6	0	Outpatient	1	1	0	1	0	0	0	0	0	0	0	0	0	White	Not Hispanic or Latino	0	0	61	1	70	243	34.863	3	0	0	0	0	1	0	0	0	0	0	0	0	0	0	0	0	0	0	0
1194	0	1	1732	27	S6	0	Outpatient	0	0	0	0	0	0	0	0	0	0	0	0	0	White	Not Hispanic or Latino	0	0	59	0	64	186	31.923	2	0	0	0	1	0	0	0	0	0	0	0	0	0	0	0	0	0	1	1
1195	0	1	1733	27	S6	0	Outpatient	1	1	2	1	0	0	0	0	0	0	0	0	0	White	Not Hispanic or Latino	0	0	57	1	70	181	25.968	1	0	0	0	0	1	0	0	0	0	0	0	0	0	0	0	0	0	1	1
1196	0	1	1742	26	S1	0	Outpatient	0	0	0	0	0	0	0	0	0	0	0	0	0	Hispanic or Latino:White	Hispanic or Latino	0	1	50	1	64	214	36.729	2	0	0	0	1	0	0	0	0	0	0	0	0	0	0	0	0	0	0	0
1197	0	1	1743	26	S1	0	Outpatient	0	0	0	0	0	0	0	0	0	0	0	0	0	Black or African American	Not Hispanic or Latino	1	0	54	1	72	240	32.546	2	0	0	0	1	0	0	0	0	0	0	0	0	0	0	0	0	0	0	0
1198	0	0	1746	35	S2	0	Outpatient	0	0	0	0	0	0	0	0	0	0	0	0	0	Unknown		0	0	57	0				2	0	0	0	1	0	0	0	0	0	0	0	0	0	0	0	0	0	0	0
1199	0	0	1747	35	S2	0	Outpatient	0	0	0	0	0	0	0	0	0	0	0	0	0	Unknown		0	0	53	0				2	0	0	0	1	0	0	0	0	0	0	0	0	0	0	0	0	0	0	0
1200	0	0	1748	35	S2	0	Outpatient	0	0	0	0	0	0	0	0	0	0	0	0	0	Unknown		0	0	51	1				2	0	0	0	1	0	0	0	0	0	0	0	0	0	0	0	0	0	1	1
1201	0	0	1749	35	S2	0	Outpatient	1	1	0	1	0	0	0	0	0	0	0	0	0	Unknown		0	0	59	0				2	0	0	0	0	1	0	0	0	0	0	0	0	0	0	0	0	0	0	0
1202	0	0	1750	35	S2	0	Outpatient	0	0	0	0	0	0	0	0	0	0	0	0	0	Unknown		0	0	58	0				2	0	0	0	1	0	0	0	0	0	0	0	0	0	0	0	0	0	0	1
1203	0	1	1751	14	S6	0	Outpatient	0	0	0	0	0	0	0	0	0	0	0	0	0	Black or African American	Not Hispanic or Latino	1	0	61	0	63	149	26.391	2	0	0	0	1	0	0	0	0	0	0	0	0	0	0	0	0	0	0	0
1204	0	0	1752	30	S5	0	Outpatient	1	1	0	1	0	0	0	0	0	0	0	0	0	Patient declined to provide		0	0	57	0				1	0	0	0	0	1	0	0	0	0	0	0	0	0	0	0	0	0	0	0
1205	0	0	1753	30	S5	0	Outpatient	0	0	0	0	0	0	0	0	0	0	0	0	0	White	Not Hispanic or Latino	0	0	67	0				2	0	0	0	1	0	0	0	0	0	0	0	0	0	0	0	0	0	1	1
1206	0	0	1754	22	S5	0	Outpatient	0	0	0	0	0	0	0	0	0	0	0	0	0	White	Not Hispanic or Latino	0	0	70	1				2	0	0	0	1	0	0	0	0	0	0	0	0	0	0	0	0	0	0	1
1207	0	0	1755	22	S5	0	Outpatient	0	0	0	0	0	0	0	0	0	0	0	0	0	White	Not Hispanic or Latino	0	0	53	1				2	0	0	0	1	0	0	0	0	0	0	0	0	0	0	0	0	0	0	1
1208	0	0	1756	22	S5	0	Outpatient	0	0	0	0	0	0	0	0	0	0	0	0	0	White	Not Hispanic or Latino	0	0	50	1				2	0	0	0	1	0	0	0	0	0	0	0	0	0	0	0	0	0	0	0
1209	0	0	1757	22	S5	0	Outpatient	1	1	0	1	0	0	0	1	0	0	0	0	0	White	Not Hispanic or Latino	0	0	70	0				2	0	0	0	0	1	0	0	0	0	0	0	0	0	0	0	0	0	0	0
1210	0	0	1758	22	S5	0	Outpatient	1	1	0	1	0	0	0	1	0	0	0	0	0	White	Not Hispanic or Latino	0	0	49	0				1	0	0	0	0	1	0	0	0	0	0	0	0	0	0	0	0	0	0	0
1211	0	0	1759	22	S5	0	Outpatient	0	0	0	0	0	0	0	0	0	0	0	0	0	White	Not Hispanic or Latino	0	0	68	1				2	0	0	0	1	0	0	0	0	0	0	0	0	0	0	0	0	0	0	0
1212	0	0	1760	47	S5	0	Outpatient	0	0	0	0	0	0	0	0	0	0	0	0	0	White	Not Hispanic or Latino	0	0	55	0				1	0	0	0	1	0	0	0	0	0	0	0	0	0	0	0	0	0	0	1
1213	0	0	1761	47	S5	0	Outpatient	0	0	0	0	0	0	0	0	0	0	0	0	0	White	Not Hispanic or Latino	0	0	65	1				2	0	0	0	1	0	0	0	0	0	0	0	0	0	0	0	0	0	0	0
1214	0	1	1762	26	S1	0	Outpatient	0	1	0	1	0	0	0	0	0	0	0	0	0	Hispanic or Latino	Hispanic or Latino	0	1	57	1	66	170	27.436	2	0	0	0	1	0	0	0	0	0	0	0	0	0	0	0	0	0	1	1
1215	0	1	1763	26	S1	0	Outpatient	0	1	0	1	0	0	0	0	0	0	0	0	0	White	Not Hispanic or Latino	0	0	67	0	66	186	30.018	1	0	0	0	1	0	0	0	0	0	0	0	0	0	0	0	0	0	0	1
1216	0	0	1764	39	S2	0	Outpatient	0	0	0	0	0	0	0	0	0	0	0	0	0	Unknown		0	0	57	0				2	0	0	0	1	0	0	0	0	0	0	0	0	0	0	0	0	0	0	0
1217	0	0	1765	39	S2	0	Outpatient	0	0	0	0	0	0	0	0	0	0	0	0	0	Unknown		0	0	62	1				3	0	0	0	1	0	0	0	0	0	0	0	0	0	0	0	0	0	0	0
1218	0	0	1766	39	S2	0	Outpatient	0	0	0	0	0	0	0	0	0	0	0	0	0	Unknown		0	0	64	1				2	0	0	0	1	0	0	0	0	0	0	0	0	0	0	0	0	0	1	1
1219	0	0	1767	39	S2	0	Outpatient	0	0	0	0	0	0	0	0	0	0	0	0	0	Unknown		0	0	62	1				2	0	0	0	1	0	0	0	0	0	0	0	0	0	0	0	0	0	1	1
1220	0	0	1768	39	S2	0	Outpatient	1	1	0	1	0	0	0	1	0	0	0	0	0	Unknown		0	0	70	0				3	0	0	0	0	1	0	0	0	0	0	0	0	0	0	0	0	0	1	1
1221	0	0	1769	66	S2	0	Outpatient	0	0	0	0	0	0	0	0	0	0	0	0	0	Unknown		0	0	65	1				2	0	0	0	1	0	0	0	0	0	0	0	0	0	0	0	0	0	0	0
1222	0	1	1775	34	S1	0	Outpatient	1	1	1	0	0	0	0	0	0	0	0	0	0	White	Not Hispanic or Latino	0	0	58	0	67	138	21.611	2	0	0	0	0	1	0	0	0	0	0	0	0	0	0	0	0	0	1	1
1223	0	1	1776	34	S1	0	Outpatient	1	1	0	1	0	0	0	0	0	0	0	0	0	White	Not Hispanic or Latino	0	0	65	0	63	162	28.694	2	0	0	0	0	1	0	0	0	0	0	0	0	0	0	0	0	0	0	1
1224	0	0	1779	22	S5	0	Outpatient	0	0	0	0	0	0	0	0	0	0	0	0	0	White	Not Hispanic or Latino	0	0	53	0				2	0	0	0	1	0	0	0	0	0	0	0	0	0	0	0	0	0	0	0
1225	0	0	1780	22	S5	0	Outpatient	0	0	0	0	0	0	0	0	0	0	0	0	0	White	Not Hispanic or Latino	0	0	63	1				1	0	0	0	1	0	0	0	0	0	0	0	0	0	0	0	0	0	0	0
1226	0	0	1781	22	S5	0	Outpatient	0	0	0	0	0	0	0	0	0	0	0	0	0	Other	Hispanic or Latino	0	1	53	0				2	0	0	0	1	0	0	0	0	0	0	0	0	0	0	0	0	0	0	0
1227	0	0	1782	43	S2	0	Outpatient	0	0	0	0	0	0	0	0	0	0	0	0	0	Unknown		0	0	67	1				2	0	0	0	1	0	0	0	0	0	0	0	0	0	0	0	0	0	1	1
1228	0	0	1783	33	S5	0	Outpatient	0	0	0	0	0	0	0	0	0	0	0	0	0	Asian	Not Hispanic or Latino	0	0	56	1				2	0	0	0	1	0	0	0	0	0	0	0	0	0	0	0	0	0	0	1
1229	0	0	1784	33	S5	0	Outpatient	1	1	0	1	0	0	0	1	0	0	0	0	0	White		0	0	63	1				2	0	0	0	0	1	0	0	0	0	0	0	0	0	0	0	0	0	1	1
1230	0	1	1785	48	S1	0	Outpatient	1	1	0	0	0	0	0	0	0	0	0	1	0	White	Not Hispanic or Latino	0	0	67	1	67	150	23.491	2	0	0	0	0	0	1	0	0	0	0	0	0	0	0	0	0	0	0	1
1231	0	1	1786	48	S1	0	Outpatient	0	1	0	1	0	0	0	0	0	0	0	0	0	White	Not Hispanic or Latino	0	0	65	0	63	120	21.255	2	0	0	0	1	0	0	0	0	0	0	0	0	0	0	0	0	0	1	1
1232	0	1	1787	48	S1	0	Outpatient	0	0	0	0	0	0	0	0	0	0	0	0	0	White	Not Hispanic or Latino	0	0	59	1	67	155	24.274	2	0	0	0	1	0	0	0	0	0	0	0	0	0	0	0	0	0	0	0
1233	0	1	1788	48	S1	0	Outpatient	0	0	0	0	0	0	0	0	0	0	0	0	0	Hispanic or Latino	Hispanic or Latino	0	1	72	0	60	150	29.292	2	0	0	0	1	0	0	0	0	0	0	0	0	0	0	0	0	0	1	1
1234	0	1	1789	48	S1	0	Outpatient	0	1	2	0	0	0	0	0	0	0	0	0	0	Black or African American	Not Hispanic or Latino	1	0	55	1	68	162	24.629	2	0	0	0	1	0	0	0	0	0	0	0	0	0	0	0	0	1	0	0
1235	0	1	1790	28	S6	0	Outpatient	0	0	0	0	0	0	0	0	0	0	0	0	0	White	Not Hispanic or Latino	0	0	56	0	54	152	36.645	1	0	0	0	1	0	0	0	0	0	0	0	0	0	0	0	0	0	0	1
1236	0	1	1791	28	S6	0	Outpatient	1	1	0	1	0	0	0	0	0	0	0	0	0	Black or African American	Not Hispanic or Latino	1	0	57	1	68	222	33.751	3	0	0	0	0	1	0	0	0	0	0	0	0	0	0	0	0	0	1	1
1237	0	1	1792	28	S6	0	Outpatient	0	0	0	0	0	0	0	0	0	0	0	0	0	White	Not Hispanic or Latino	0	0	53	0	64	192	32.953	2	0	0	0	1	0	0	0	0	0	0	0	0	0	0	0	0	0	0	1
1238	0	0	1795	47	S5	0	Outpatient	0	0	0	0	0	0	0	0	0	0	0	0	0	Other		0	0	51	0				2	0	0	0	1	0	0	0	0	0	0	0	0	0	0	0	0	0	0	1
1239	0	0	1796	47	S5	0	Outpatient	0	0	0	0	0	0	0	0	0	0	0	0	0	White	Not Hispanic or Latino	0	0	51	0				2	0	0	0	1	0	0	0	0	0	0	0	0	0	0	0	0	0	0	0
1240	0	1	1797	51	S1	0	Outpatient	0	0	0	0	0	0	0	0	0	0	0	0	0	Black or African American	Not Hispanic or Latino	1	0	68	1	74	190	24.392	1	0	0	0	1	0	0	0	0	0	0	0	0	0	0	0	0	0	1	1
1241	0	1	1798	51	S1	0	Outpatient	0	1	0	1	0	0	0	0	0	0	0	0	0	White	Not Hispanic or Latino	0	0	61	1	72	210	28.478	2	0	0	0	1	0	0	0	0	0	0	0	0	0	0	0	0	0	1	1
1242	0	1	1799	51	S1	0	Outpatient	0	0	0	0	0	0	0	0	0	0	0	0	0	White	Not Hispanic or Latino	0	0	66	0	60	220	42.961	2	0	0	0	1	0	0	0	0	0	0	0	0	0	0	0	0	0	1	1
1243	0	1	1800	51	S1	0	Outpatient	1	1	0	0	0	0	0	1	0	0	0	0	0	Black or African American	Not Hispanic or Latino	1	0	64	1	71	242	33.748	3	0	0	0	0	1	0	0	0	0	0	0	0	0	0	0	0	0	0	1
1244	0	1	1801	60	S1	0	Outpatient	0	1	0	1	0	0	0	0	0	0	0	0	0	Black or African American	Not Hispanic or Latino	1	0	80	0	70	165	23.672	2	0	0	0	1	0	0	0	0	0	0	0	0	0	0	0	0	0	1	1
1245	0	0	1809	35	S2	0	Outpatient	0	0	0	0	0	0	0	0	0	0	0	0	0	Unknown		0	0	50	0				2	0	0	0	1	0	0	0	0	0	0	0	0	0	0	0	0	0	0	0
1246	0	0	1810	35	S2	0	Outpatient	0	0	0	0	0	0	0	0	0	0	0	0	0	Unknown		0	0	55	0				2	0	0	0	1	0	0	0	0	0	0	0	0	0	0	0	0	0	0	0
1247	0	0	1811	35	S2	0	Outpatient	0	0	0	0	0	0	0	0	0	0	0	0	0	Unknown		0	0	58	0				2	0	0	0	1	0	0	0	0	0	0	0	0	0	0	0	0	0	0	0
1248	0	0	1812	35	S2	0	Outpatient	1	1	0	1	0	0	0	0	0	0	0	0	0	Unknown		0	0	57	0				2	0	0	0	0	1	0	0	0	0	0	0	0	0	0	0	0	0	1	1
1249	0	0	1813	35	S2	0	Outpatient	0	0	0	0	0	0	0	0	0	0	0	0	0	Unknown		0	0	65	0				2	0	0	0	1	0	0	0	0	0	0	0	0	0	0	0	0	0	0	0
1250	0	0	1814	30	S5	0	Outpatient	0	0	0	0	0	0	0	0	0	0	0	0	0	White	Unknown	0	0	68	0				1	0	0	0	1	0	0	0	0	0	0	0	0	0	0	0	0	0	1	1
1251	0	0	1815	30	S5	0	Outpatient	0	0	0	0	0	0	0	0	0	0	0	0	0	Patient declined to provide		0	0	53	1				1	0	0	0	1	0	0	0	0	0	0	0	0	0	0	0	0	0	0	1
1252	0	1	1816	34	S1	0	Outpatient	0	1	0	1	0	0	0	0	0	0	0	0	0	Black or African American	Not Hispanic or Latino	1	0	57	1	74	225	28.885	2	0	0	0	1	0	0	0	0	0	0	0	0	0	0	0	0	0	0	0
1253	0	1	1817	34	S1	0	Outpatient	1	1	0	0	0	0	0	1	1	0	0	0	0	White	Not Hispanic or Latino	0	0	75	1	69	169	24.954	2	0	0	0	0	1	0	0	0	0	0	0	0	0	0	0	0	0	0	1
1254	0	1	1818	61	S1	0	Outpatient	0	0	0	0	0	0	0	0	0	0	0	0	0	Black or African American	Not Hispanic or Latino	1	0	50	0	67	160	25.057	1	0	0	0	1	0	0	0	0	0	0	0	0	0	0	0	0	0	0	0
1255	0	0	1823	22	S5	0	Outpatient	1	1	0	1	0	0	0	0	0	0	0	0	0	White	Not Hispanic or Latino	0	0	56	0				2	0	0	0	0	1	0	0	0	0	0	0	0	0	0	0	0	0	0	0
1256	0	0	1824	22	S5	0	Outpatient	0	0	0	0	0	0	0	0	0	0	0	0	0	Other	Not Hispanic or Latino	0	0	59	1				2	0	0	0	1	0	0	0	0	0	0	0	0	0	0	0	0	0	0	1
1257	0	0	1825	22	S5	0	Outpatient	1	1	2	1	0	0	0	0	0	0	0	0	0	White	Not Hispanic or Latino	0	0	61	0				2	0	0	0	0	1	0	0	0	0	0	0	0	0	0	0	0	0	0	0
1258	0	0	1826	22	S5	0	Outpatient	0	0	0	0	0	0	0	0	0	0	0	0	0	Other	Patient Declined	0	0	51	1				1	0	0	0	1	0	0	0	0	0	0	0	0	0	0	0	0	0	0	0
1259	0	0	1827	22	S5	0	Outpatient	1	1	0	1	0	1	0	0	0	0	0	0	0	White	Not Hispanic or Latino	0	0	63	1				3	0	0	0	0	1	0	0	0	0	0	0	0	0	0	0	0	0	0	0
1260	0	0	1828	33	S5	0	Outpatient	0	0	0	0	0	0	0	0	0	0	0	0	0	White	Not Hispanic or Latino	0	0	50	1				1	0	0	0	1	0	0	0	0	0	0	0	0	0	0	0	0	0	0	0
1261	0	0	1829	33	S5	0	Outpatient	0	0	0	0	0	0	0	0	0	0	0	0	0	White	Not Hispanic or Latino	0	0	61	1				1	0	0	0	1	0	0	0	0	0	0	0	0	0	0	0	0	0	1	1
1262	0	0	1830	33	S5	0	Outpatient	0	0	0	0	0	0	0	0	0	0	0	0	0	White	Not Hispanic or Latino	0	0	62	0				1	0	0	0	1	0	0	0	0	0	0	0	0	0	0	0	0	0	0	0
1263	0	1	1831	17	S6	0	Outpatient	1	1	0	3	0	0	0	1	1	0	0	0	0	White	Not Hispanic or Latino	0	0	35	1	72	243	32.953	2	0	0	0	0	1	0	0	0	0	0	0	0	0	0	0	0	0	0	1
1264	0	1	1832	17	S6	0	Outpatient	0	0	0	0	0	0	0	0	0	0	0	0	0	Black or African American	Not Hispanic or Latino	1	0	50	1	68	195	29.646	1	0	0	0	1	0	0	0	0	0	0	0	0	0	0	0	0	0	0	1
1265	0	1	1833	17	S6	0	Outpatient	0	0	0	0	0	0	0	0	0	0	0	0	0	White	Not Hispanic or Latino	0	0	50	1	74	206	26.446	2	0	0	0	1	0	0	0	0	0	0	0	0	0	0	0	0	0	1	1
1266	0	1	1834	17	S6	0	Outpatient	0	1	0	2	0	0	0	0	0	0	0	0	0	White	Not Hispanic or Latino	0	0	50	1	72	257	34.852	2	0	0	0	1	0	0	0	0	0	0	0	0	0	0	0	0	0	0	0
1267	0	1	1835	17	S6	0	Outpatient	0	0	0	0	0	0	0	0	0	0	0	0	0	Black or African American	Not Hispanic or Latino	1	0	46	1	73	305	40.236	2	0	0	0	1	0	0	0	0	0	0	0	0	0	0	0	0	0	0	0
1268	0	1	1836	17	S6	0	Outpatient	1	1	0	1	0	0	0	0	0	0	0	0	0	White	Not Hispanic or Latino	0	0	61	1	69	210	31.008	2	0	0	0	0	1	0	0	0	0	0	0	0	0	0	0	0	0	0	0
1269	0	0	1850	47	S5	0	Outpatient	0	0	0	0	0	0	0	0	0	0	0	0	0	White	Not Hispanic or Latino	0	0	50	0				1	0	0	0	1	0	0	0	0	0	0	0	0	0	0	0	0	0	0	1
1270	0	1	1851	44	S1	0	Outpatient	0	0	0	0	0	0	0	0	0	0	0	0	0	Other	Not Hispanic or Latino	0	0	72	1	65	186	30.949	2	0	0	0	1	0	0	0	0	0	0	0	0	0	0	0	0	1	1	1
1271	0	1	1852	44	S1	0	Outpatient	0	0	0	0	0	0	0	0	0	0	0	0	0	Black or African American	Not Hispanic or Latino	1	0	52	0	63	130	23.026	1	0	0	0	1	0	0	0	0	0	0	0	0	0	0	0	0	0	0	0
1272	0	0	1853	39	S2	0	Outpatient	1	1	0	1	0	0	0	0	0	0	0	0	0	Unknown		0	0	52	0				2	0	0	0	0	1	0	0	0	0	0	0	0	0	0	0	0	0	0	0
1273	0	0	1854	39	S2	0	Outpatient	0	0	0	0	0	0	0	0	0	0	0	0	0	Unknown		0	0	51	0				2	0	0	0	1	0	0	0	0	0	0	0	0	0	0	0	0	0	0	0
1274	0	0	1855	39	S2	0	Outpatient	0	0	0	0	0	0	0	0	0	0	0	0	0	Unknown		0	0	59	0				2	0	0	0	1	0	0	0	0	0	0	0	0	0	0	0	0	0	0	0
1275	0	0	1856	39	S2	0	Outpatient	0	0	0	0	0	0	0	0	0	0	0	0	0	Unknown		0	0	50	1				2	0	0	0	1	0	0	0	0	0	0	0	0	0	0	0	0	0	0	1
1276	0	0	1857	66	S2	0	Outpatient	0	0	0	0	0	0	0	0	0	0	0	0	0	Unknown		0	0	60	0				2	0	0	0	1	0	0	0	0	0	0	0	0	0	0	0	0	0	0	1
1277	0	0	1858	66	S2	0	Outpatient	0	0	0	0	0	0	0	0	0	0	0	0	0	Unknown		0	0	61	0				2	0	0	0	1	0	0	0	0	0	0	0	0	0	0	0	0	0	0	0
1278	0	0	1859	66	S2	0	Outpatient	0	0	0	0	0	0	0	0	0	0	0	0	0	Unknown		0	0	70	0				2	0	0	0	1	0	0	0	0	0	0	0	0	0	0	0	0	0	1	1
1279	0	0	1861	30	S5	0	Outpatient	0	0	0	0	0	0	0	0	0	0	0	0	0	White		0	0	48	1				1	0	0	0	1	0	0	0	0	0	0	0	0	0	0	0	0	0	0	1
1280	0	0	1862	30	S5	0	Outpatient	0	0	0	0	0	0	0	0	0	0	0	0	0	White		0	0	56	0				1	0	0	0	1	0	0	0	0	0	0	0	0	0	0	0	0	0	0	0
1281	0	0	1863	30	S5	0	Outpatient	0	0	0	0	0	0	0	0	0	0	0	0	0	Patient declined to provide		0	0	50	1				1	0	0	0	1	0	0	0	0	0	0	0	0	0	0	0	0	0	0	0
1282	0	0	1864	30	S5	0	Outpatient	0	0	0	0	0	0	0	0	0	0	0	0	0	Patient declined to provide		0	0	72	1				2	0	0	0	1	0	0	0	0	0	0	0	0	0	0	0	0	0	1	1
1283	0	0	1865	30	S5	0	Outpatient	0	0	0	0	0	0	0	0	0	0	0	0	0	Patient declined to provide		0	0	65	0				1	0	0	0	1	0	0	0	0	0	0	0	0	0	0	0	0	0	0	0
1284	0	0	1866	30	S5	0	Outpatient	1	1	0	1	0	0	0	0	0	0	0	0	0	Patient declined to provide		0	0	79	0				2	0	0	0	0	1	0	0	0	0	0	0	0	0	0	0	0	0	0	1
1285	0	0	1874	62	S2	0	Outpatient	0	0	0	0	0	0	0	0	0	0	0	0	0	Unknown		0	0	56	0				2	0	0	0	1	0	0	0	0	0	0	0	0	0	0	0	0	0	0	1
1286	0	0	1875	62	S2	0	Outpatient	0	0	0	0	0	0	0	0	0	0	0	0	0	Unknown		0	0	58	0				2	0	0	0	1	0	0	0	0	0	0	0	0	0	0	0	0	0	0	0
1287	0	0	1876	43	S2	0	Outpatient	0	0	0	0	0	0	0	0	0	0	0	0	0	Unknown		0	0	51	0				1	0	0	0	1	0	0	0	0	0	0	0	0	0	0	0	0	0	0	0
1288	0	0	1877	43	S2	0	Outpatient	1	1	0	1	0	0	0	0	0	0	0	0	0	Unknown		0	0	56	1				2	0	0	0	0	1	0	0	0	0	0	0	0	0	0	0	0	0	1	1
1289	0	0	1878	43	S2	0	Outpatient	1	1	0	1	0	0	0	0	0	0	0	0	0	Unknown		0	0	68	1				2	0	0	0	0	1	0	0	0	0	0	0	0	0	0	0	0	0	0	1
1290	0	0	1879	33	S5	0	Outpatient	0	0	0	0	0	0	0	0	0	0	0	0	0	White		0	0	60	1				1	0	0	0	1	0	0	0	0	0	0	0	0	0	0	0	0	0	0	1
1291	0	0	1880	33	S5	0	Outpatient	0	0	0	0	0	0	0	0	0	0	0	0	0	White	Not Hispanic or Latino	0	0	76	0				1	0	0	0	1	0	0	0	0	0	0	0	0	0	0	0	0	0	1	1
1292	0	0	1881	33	S5	0	Outpatient	0	0	0	0	0	0	0	0	0	0	0	0	0	White	Not Hispanic or Latino	0	0	71	0				1	0	0	0	1	0	0	0	0	0	0	0	0	0	0	0	0	0	1	1
1293	0	0	1882	33	S5	0	Outpatient	0	0	0	0	0	0	0	0	0	0	0	0	0	White	Not Hispanic or Latino	0	0	50	0				1	0	0	0	1	0	0	0	0	0	0	0	0	0	0	0	0	0	1	1
1294	0	1	1883	29	S6	0	Outpatient	0	1	2	2	0	0	0	0	0	0	0	0	0	White	Not Hispanic or Latino	0	0	64	1	70	205	29.411	2	0	0	0	1	0	0	0	0	0	0	0	0	0	0	0	0	0	1	1
1295	0	1	1884	29	S6	0	Outpatient	0	0	0	0	0	0	0	0	0	0	0	0	0	Black or African American	Not Hispanic or Latino	1	0	60	1	71	194	27.055	3	0	0	0	1	0	0	0	0	0	0	0	0	0	0	0	0	0	1	1
1296	0	1	1885	29	S6	0	Outpatient	1	1	0	1	0	0	0	0	0	0	0	0	0	White	Not Hispanic or Latino	0	0	50	1	67	220	34.453	2	0	0	0	0	1	0	0	0	0	0	0	1	0	0	0	0	1	0	1
1297	0	0	1886	25	S5	0	Outpatient	1	1	0	1	0	0	0	0	0	0	0	0	0	White	Not Hispanic or Latino	0	0	71	1				2	0	0	0	0	1	0	0	0	0	0	0	0	0	0	0	0	0	0	0
1298	0	0	1887	25	S5	0	Outpatient	0	0	0	0	0	0	0	0	0	0	0	0	0	White	Not Hispanic or Latino	0	0	62	0				2	0	0	0	1	0	0	0	0	0	0	0	0	0	0	0	0	0	0	0
1299	0	0	1888	25	S5	0	Outpatient	0	0	0	0	0	0	0	0	0	0	0	0	0	White	Not Hispanic or Latino	0	0	50	1				2	0	0	0	1	0	0	0	0	0	0	0	0	0	0	0	0	0	0	1
1300	0	0	1889	25	S5	0	Outpatient	0	0	0	0	0	0	0	0	0	0	0	0	0	Other		0	0	51	0				1	0	0	0	1	0	0	0	0	0	0	0	0	0	0	0	0	0	0	0
1301	0	0	1890	25	S5	0	Outpatient	0	0	0	0	0	0	0	0	0	0	0	0	0	White	Not Hispanic or Latino	0	0	52	1				1	0	0	0	1	0	0	0	0	0	0	0	0	0	0	0	0	0	0	0
1302	0	0	1891	25	S5	0	Outpatient	0	1	2	0	0	0	0	0	0	0	0	0	0	White	Not Hispanic or Latino	0	0	47	0				1	0	0	0	1	0	0	0	0	0	0	0	0	0	0	0	0	0	0	0
1303	0	0	1892	25	S5	0	Outpatient	0	0	0	0	0	0	0	0	0	0	0	0	0	Other		0	0	67	1				2	0	0	0	1	0	0	0	0	0	0	0	0	0	0	0	0	0	0	0
1304	0	0	1893	25	S5	0	Outpatient	1	1	0	1	0	0	0	0	0	0	0	0	0	White	Not Hispanic or Latino	0	0	69	0				1	0	0	0	0	1	0	0	0	0	0	0	0	0	0	0	0	0	0	0
1305	0	0	1894	25	S5	0	Outpatient	1	1	0	1	0	0	0	0	0	0	0	0	0	White	Not Hispanic or Latino	0	0	59	1				1	0	0	0	0	1	0	0	0	0	0	0	0	0	0	0	0	0	0	1
1306	0	1	1896	51	S1	0	Outpatient	0	0	0	0	0	0	0	0	0	0	0	0	0	Black or African American	Not Hispanic or Latino	1	0	57	0	64	220	37.759	2	0	0	0	1	0	0	0	0	0	0	0	0	0	0	0	0	0	0	0
1307	0	1	1897	51	S1	0	Outpatient	0	0	0	0	0	0	0	0	0	0	0	0	0	Hispanic or Latino	Hispanic or Latino	0	1	55	1	66	179	28.888	2	0	0	0	1	0	0	1	0	0	0	0	0	0	0	0	0	1	0	0
1308	0	1	1903	26	S1	0	Outpatient	0	1	0	2	0	0	0	0	0	0	0	0	0	White	Not Hispanic or Latino	0	0	50	0	60	145	28.315	2	0	0	0	1	0	0	0	0	0	0	0	0	0	0	0	0	0	0	1
1309	0	1	1904	26	S1	0	Outpatient	0	0	0	0	0	0	0	0	0	0	0	0	0	White	Not Hispanic or Latino	0	0	60	0	64	260	44.624	2	0	0	0	1	0	0	0	0	0	0	0	0	0	0	0	0	0	0	1
1310	0	1	1905	60	S1	0	Outpatient	1	0	0	0	0	0	0	0	0	0	0	0	0	White	Not Hispanic or Latino	0	0	24	0	64	104	17.850	3	0	0	0	0	0	1	0	0	0	0	0	0	0	0	0	0	0	0	0
1311	0	1	1906	60	S1	0	Outpatient	1	1	0	1	0	0	1	0	0	0	0	0	0	White	Not Hispanic or Latino	0	0	57	1	71	220	30.680	2	0	0	0	0	0	1	0	0	0	0	0	0	0	0	0	0	0	0	0
1312	0	0	1914	39	S2	0	Outpatient	0	0	0	0	0	0	0	0	0	0	0	0	0	Unknown		0	0	60	1				3	0	0	0	1	0	0	0	0	0	0	0	0	0	0	0	0	0	0	0
1313	0	0	1920	35	S2	0	Outpatient	1	1	0	1	0	0	0	0	0	0	0	0	0	Unknown		0	0	46	0				2	0	0	0	0	1	0	0	0	0	0	0	0	0	0	0	0	0	0	0
1314	0	0	1921	35	S2	0	Outpatient	1	1	0	1	0	0	0	0	0	0	0	0	0	Unknown		0	0	57	0				2	0	0	0	0	1	0	0	0	0	0	0	0	0	0	0	0	0	0	0
1315	0	0	1922	35	S2	0	Outpatient	0	0	0	0	0	0	0	0	0	0	0	0	0	Unknown		0	0	44	0				2	0	0	0	1	0	0	0	0	0	0	0	0	0	0	0	0	0	1	1
1316	0	0	1923	35	S2	0	Outpatient	0	0	0	0	0	0	0	0	0	0	0	0	0	Unknown		0	0	62	0				2	0	0	0	1	0	0	0	0	0	0	0	0	0	0	0	0	0	0	0
1317	0	0	1924	35	S2	0	Outpatient	0	0	0	0	0	0	0	0	0	0	0	0	0	Unknown		0	0	56	0				2	0	0	0	1	0	0	0	0	0	0	0	0	0	0	0	0	0	0	0
1318	0	0	1925	35	S2	0	Outpatient	0	0	0	0	0	0	0	0	0	0	0	0	0	Unknown		0	0	51	0				2	0	0	0	1	0	0	0	0	0	0	0	0	0	0	0	0	0	0	0
1319	0	0	1926	35	S2	0	Outpatient	0	0	0	0	0	0	0	0	0	0	0	0	0	Unknown		0	0	50	0				2	0	0	0	1	0	0	0	0	0	0	0	0	0	0	0	0	0	0	0
1320	0	1	1927	14	S6	0	Outpatient	0	0	0	0	0	0	0	0	0	0	0	0	0	Black or African American	Not Hispanic or Latino	1	0	55	0	63	222	39.321	2	0	0	0	1	0	0	0	0	0	0	0	0	0	0	0	0	0	0	0
1321	0	1	1928	14	S6	0	Outpatient	0	0	0	0	0	0	0	0	0	0	0	0	0	Black or African American	Not Hispanic or Latino	1	0	52	1	65	193	32.113	2	0	0	0	1	0	0	0	0	0	0	0	0	0	0	0	0	0	0	0
1322	0	1	1929	14	S6	0	Outpatient	0	0	0	0	0	0	0	0	0	0	0	0	0	White	Not Hispanic or Latino	0	0	51	1	70	252	36.154	2	0	0	0	1	0	0	0	0	0	0	0	0	0	0	0	0	0	1	1
1323	0	1	1930	14	S6	0	Outpatient	0	0	0	0	0	0	0	0	0	0	0	0	0	White	Not Hispanic or Latino	0	0	56	0	66	154	24.854	2	0	0	0	1	0	0	0	0	0	0	0	0	0	0	0	0	0	1	1
1324	0	1	1931	14	S6	0	Outpatient	0	0	0	0	0	0	0	0	0	0	0	0	0	Black or African American	Not Hispanic or Latino	1	0	60	1	66	179	28.888	2	0	0	0	1	0	0	0	0	0	0	0	0	0	0	0	0	0	0	1
1325	0	1	1934	34	S1	0	Outpatient	0	0	0	0	0	0	0	0	0	0	0	0	0	Black or African American	Not Hispanic or Latino	1	0	60	0	66	200	32.277	2	0	0	0	1	0	0	0	0	0	0	0	0	0	0	0	0	0	0	0
1326	0	1	1935	34	S1	0	Outpatient	1	1	0	1	0	0	0	0	0	0	0	0	0	Black or African American	Not Hispanic or Latino	1	0	58	1	70	220	31.563	2	0	0	0	1	0	0	0	0	0	0	0	0	0	0	0	0	0	1	1
1327	0	1	1937	34	S1	0	Outpatient	1	1	0	1	0	1	0	0	0	0	0	0	0	Black or African American	Not Hispanic or Latino	1	0	54	1	71	239	33.330	1	0	0	0	1	0	0	0	0	0	0	0	0	0	0	0	0	0	0	1
1328	0	1	1938	34	S1	0	Outpatient	1	0	0	0	0	0	0	0	0	0	0	0	0	White	Not Hispanic or Latino	0	0	43	1	71	171	23.847	2	0	0	0	0	0	1	0	0	0	0	0	0	0	0	0	0	0	0	0
1329	0	0	1942	22	S5	0	Outpatient	0	0	0	0	0	0	0	0	0	0	0	0	0	White	Not Hispanic or Latino	0	0	66	1				2	0	0	0	1	0	0	0	0	0	0	0	0	0	0	0	0	0	1	1
1330	0	0	1943	22	S5	0	Outpatient	0	0	0	0	0	0	0	0	0	0	0	0	0	White	Not Hispanic or Latino	0	0	50	1				2	0	0	0	1	0	0	0	0	0	0	0	0	0	0	0	0	0	0	0
1331	0	0	1944	33	S5	0	Outpatient	1	1	0	1	0	1	0	0	0	0	0	0	0	White	Not Hispanic or Latino	0	0	72	0				1	0	0	0	0	1	0	0	0	0	0	0	0	0	0	0	0	0	0	0
1332	0	0	1945	33	S5	0	Outpatient	0	0	0	0	0	0	0	0	0	0	0	0	0	White	Not Hispanic or Latino	0	0	51	1				2	0	0	0	1	0	0	0	0	0	0	0	0	0	0	0	0	0	0	0
1333	0	0	1946	33	S5	0	Outpatient	0	1	2	0	0	0	0	0	0	0	0	0	0	White		0	0	62	0				1	0	0	0	1	0	0	0	0	0	0	0	0	0	0	0	0	0	0	0
1334	0	0	1947	33	S5	0	Outpatient	1	1	0	1	0	0	0	1	0	0	0	0	0	White	Not Hispanic or Latino	0	0	70	1				1	0	0	0	0	1	0	0	0	0	0	0	0	0	0	0	0	0	1	1
1335	0	0	1948	33	S5	0	Outpatient	0	0	0	0	0	0	0	0	0	0	0	0	0	White	Patient Declined	0	0	60	0				1	0	0	0	1	0	0	0	0	0	0	0	0	0	0	0	0	0	0	0
1336	0	0	1949	33	S5	0	Outpatient	0	0	0	0	0	0	0	0	0	0	0	0	0	White	Not Hispanic or Latino	0	0	57	0				1	0	0	0	1	0	0	0	0	0	0	0	0	0	0	0	0	0	0	1
1337	0	0	1951	25	S5	0	Outpatient	0	0	0	0	0	0	0	0	0	0	0	0	0	White	Not Hispanic or Latino	0	0	51	0				1	0	0	0	1	0	0	0	0	0	0	0	0	0	0	0	0	0	0	0
1338	0	0	1952	25	S5	0	Outpatient	0	0	0	0	0	0	0	0	0	0	0	0	0	White	Not Hispanic or Latino	0	0	66	0				1	0	0	0	1	0	0	0	0	0	0	0	0	0	0	0	0	0	0	0
1339	0	0	1953	25	S5	0	Outpatient	0	0	0	0	0	0	0	0	0	0	0	0	0	White	Not Hispanic or Latino	0	0	50	1				1	0	0	0	1	0	0	0	0	0	0	0	0	0	0	0	0	0	1	1
1340	0	0	1954	37	S2	0	Outpatient	1	1	0	1	0	0	0	0	0	0	0	0	0	Unknown		0	0	57	0				2	0	0	0	0	1	0	0	0	0	0	0	0	0	0	0	0	1	1	1
1341	0	0	1955	37	S2	0	Outpatient	0	0	0	0	0	0	0	0	0	0	0	0	0	Unknown		0	0	58	1				2	0	0	0	1	0	0	0	0	0	0	0	0	0	0	0	0	0	0	0
1342	0	1	1960	26	S1	0	Outpatient	1	0	0	0	0	0	0	0	0	0	0	0	0	White	Not Hispanic or Latino	0	0	32	0	65	198	32.945	1	0	0	0	0	0	0	0	0	0	0	0	0	0	0	0	0	1	0	0
1343	0	0	1968	39	S2	0	Outpatient	0	0	0	0	0	0	0	0	0	0	0	0	0	Unknown		0	0	51	1				1	0	0	0	1	0	0	0	0	0	0	0	0	0	0	0	0	0	0	0
1344	0	0	1969	39	S2	0	Outpatient	1	1	0	1	0	0	0	0	0	0	0	0	0	Unknown		0	0	63	0				2	0	0	0	0	1	0	0	0	0	0	0	0	0	0	0	0	0	0	1
1345	0	0	1970	39	S2	0	Outpatient	0	0	0	0	0	0	0	0	0	0	0	0	0	Unknown		0	0	58	0				2	0	0	0	1	0	0	0	0	0	0	0	0	0	0	0	0	0	1	1
1346	0	0	1971	39	S2	0	Outpatient	0	0	0	0	0	0	0	0	0	0	0	0	0	Unknown		0	0	50	0				2	0	0	0	1	0	0	0	0	0	0	0	0	0	0	0	0	0	0	1
1347	0	1	1977	14	S6	0	Outpatient	0	0	0	0	0	0	0	0	0	0	0	0	0	White	Not Hispanic or Latino	0	0	60	0	62	132	24.140	1	0	0	0	1	0	0	0	0	0	0	0	0	0	0	0	0	0	1	1
1348	0	1	1978	14	S6	0	Outpatient	0	1	0	2	0	0	0	0	0	0	0	0	0	White	Not Hispanic or Latino	0	0	55	0	66	137	22.110	2	0	0	0	1	0	0	0	0	0	0	0	0	0	0	0	0	0	0	1
1349	0	1	1979	14	S6	0	Outpatient	1	0	0	0	0	0	0	0	0	0	0	0	0	White	Not Hispanic or Latino	0	0	52	1	72	216	29.292	2	0	0	0	0	0	1	0	0	0	0	0	0	0	0	0	0	0	0	0
1350	0	1	1980	14	S6	0	Outpatient	1	1	0	2	0	0	0	0	0	0	0	0	0	Black or African American	Not Hispanic or Latino	1	0	55	1	68	192	29.190	2	0	0	0	0	0	1	0	0	0	0	0	0	0	0	0	0	0	0	0
1351	0	1	1981	14	S6	0	Outpatient	1	1	0	1	0	0	0	0	0	0	0	0	0	White	Not Hispanic or Latino	0	0	56	0	66	147	23.724	2	0	0	0	0	1	0	0	0	0	0	0	0	0	0	0	0	0	1	1
1352	0	1	1982	14	S6	0	Outpatient	1	1	0	1	0	0	0	0	0	0	0	0	0	Black or African American	Not Hispanic or Latino	1	0	46	1	71	258	35.980	3	0	0	0	0	1	0	0	0	0	0	0	0	0	0	0	0	0	1	1
1353	0	1	1983	14	S6	0	Outpatient	0	0	0	0	0	0	0	0	0	0	0	0	0	White	Not Hispanic or Latino	0	0	54	1	70	249	35.724	2	0	0	0	1	0	0	0	0	0	0	0	0	0	0	0	0	0	1	1
1354	0	1	1984	14	S6	0	Outpatient	0	0	0	0	0	0	0	0	0	0	0	0	0	White	Not Hispanic or Latino	0	0	55	1	72	193	26.173	2	0	0	0	1	0	0	0	0	0	0	0	0	0	0	0	0	0	0	1
1355	0	1	1985	14	S6	0	Outpatient	0	0	0	0	0	0	0	0	0	0	0	0	0	Black or African American	Not Hispanic or Latino	1	0	58	0	63	142	25.151	2	0	0	0	1	0	0	0	0	0	0	0	0	0	0	0	0	0	0	1
1356	0	0	1991	30	S5	0	Outpatient	0	0	0	0	0	0	0	0	0	0	0	0	0	White		0	0	66	0				2	0	0	0	1	0	0	0	0	0	0	0	0	0	0	0	0	0	0	1
1357	0	0	1992	30	S5	0	Outpatient	0	0	0	0	0	0	0	0	0	0	0	0	0	Patient declined to provide		0	0	66	1				2	0	0	0	1	0	0	0	0	0	0	0	0	0	0	0	0	0	0	0
1358	0	0	1993	30	S5	0	Outpatient	1	1	0	1	0	0	0	0	0	0	0	0	0	Patient declined to provide	Unknown	0	0	62	0				1	0	0	0	0	1	0	0	0	0	0	0	0	0	0	0	0	0	0	1
1359	0	0	1994	30	S5	0	Outpatient	0	0	0	0	0	0	0	0	0	0	0	0	0	White		0	0	50	0				1	0	0	0	1	0	0	0	0	0	0	0	0	0	0	0	0	0	0	0
1360	0	0	1998	22	S5	0	Outpatient	1	1	0	1	0	0	0	0	0	0	0	0	0	White		0	0	76	1				2	0	0	0	0	1	0	0	0	0	0	0	0	0	0	0	0	0	0	0
1361	0	0	1999	22	S5	0	Outpatient	0	0	0	0	0	0	0	0	0	0	0	0	0	Asian	Not Hispanic or Latino	0	0	62	0				2	0	0	0	1	0	0	0	0	0	0	0	0	0	0	0	0	0	0	0
1362	0	0	2000	22	S5	0	Outpatient	0	0	0	0	0	0	0	0	0	0	0	0	0	White	Not Hispanic or Latino	0	0	51	0				1	0	0	0	1	0	0	0	0	0	0	0	0	0	0	0	0	0	0	0
1363	0	0	2001	22	S5	0	Outpatient	0	0	0	0	0	0	0	0	0	0	0	0	0	White	Not Hispanic or Latino	0	0	74	1				2	0	0	0	1	0	0	0	0	0	0	0	0	0	0	0	0	0	0	0
1364	0	0	2002	22	S5	0	Outpatient	0	0	0	0	0	0	0	0	0	0	0	0	0	Asian	Not Hispanic or Latino	0	0	54	0				1	0	0	0	1	0	0	0	0	0	0	0	0	0	0	0	0	0	0	0
1365	0	0	2003	22	S5	0	Outpatient	0	0	0	0	0	0	0	0	0	0	0	0	0	White	Not Hispanic or Latino	0	0	61	0				2	0	0	0	1	0	0	0	0	0	0	0	0	0	0	0	0	0	0	1
1366	0	1	2007	28	S6	0	Outpatient	0	1	2	0	0	0	0	0	0	0	0	0	0	White	Not Hispanic or Latino	0	0	59	1	74	204	26.189	1	0	0	0	1	0	0	0	0	0	0	0	0	0	0	0	0	0	0	1
1367	0	1	2008	28	S6	0	Outpatient	0	1	2	0	0	0	0	0	0	0	0	0	0	Asian	Hispanic or Latino	0	1	60	0	61	109	20.593	2	0	0	0	1	0	0	0	0	0	0	0	0	0	0	0	0	0	0	0
1368	0	1	2009	28	S6	0	Outpatient	1	1	0	1	0	0	0	0	0	0	0	0	0	White	Not Hispanic or Latino	0	0	56	1	69	173	25.545	2	0	0	0	0	1	0	0	0	0	0	0	0	0	0	0	0	0	0	1
1369	0	1	2010	28	S6	0	Outpatient	0	1	2	2	0	0	0	0	0	0	0	0	0	White	Not Hispanic or Latino	0	0	37	1	76	198	24.099	1	0	0	0	1	0	0	0	0	0	0	0	0	0	0	0	0	0	1	1
1370	0	0	2011	25	S5	0	Outpatient	0	0	0	0	0	0	0	0	0	0	0	0	0	White	Not Hispanic or Latino	0	0	75	0				2	0	0	0	1	0	0	0	0	0	0	0	0	0	0	0	0	0	0	0
1371	0	0	2012	25	S5	0	Outpatient	1	1	1	0	0	0	0	0	0	0	0	0	0	White	Not Hispanic or Latino	0	0	66	0				2	0	0	0	0	1	0	0	0	0	0	0	0	0	0	0	0	0	0	0
1372	0	0	2013	25	S5	0	Outpatient	0	0	0	0	0	0	0	0	0	0	0	0	0	White	Not Hispanic or Latino	0	0	59	1				1	0	0	0	1	0	0	0	0	0	0	0	0	0	0	0	0	0	0	0
1373	0	0	2014	25	S5	0	Outpatient	1	1	0	1	0	0	0	0	0	0	0	0	0	White	Not Hispanic or Latino	0	0	70	0				2	0	0	0	0	1	0	0	0	0	0	0	0	0	0	0	0	0	0	0
1374	0	0	2015	25	S5	0	Outpatient	0	0	0	0	0	0	0	0	0	0	0	0	0	White	Not Hispanic or Latino	0	0	62	0				1	0	0	0	1	0	0	0	0	0	0	0	0	0	0	0	0	0	0	0
1375	0	1	2016	55	S1	0	Outpatient	0	0	0	0	0	0	0	0	0	0	0	0	0	White	Not Hispanic or Latino	0	0	65	1	76	140	17.039	2	0	0	0	1	0	0	0	0	0	0	0	0	0	0	0	0	0	1	1
1376	0	0	2018	47	S5	0	Outpatient	0	0	0	0	0	0	0	0	0	0	0	0	0	White	Not Hispanic or Latino	0	0	52	1				2	0	0	0	1	0	0	0	0	0	0	0	0	0	0	0	0	0	0	0
1377	0	1	2019	26	S1	0	Outpatient	0	0	0	0	0	0	0	0	0	0	0	0	0	White	Hispanic or Latino	0	1	50	1	62	162	29.627	2	0	0	0	1	0	0	0	0	0	0	0	0	0	0	0	0	0	0	0
1378	0	1	2020	26	S1	0	Outpatient	0	1	2	0	0	0	0	0	0	0	0	0	0	White	Not Hispanic or Latino	0	0	67	0	62	110	20.117	2	0	0	0	1	0	0	0	0	0	0	0	0	0	0	0	0	0	1	1
1379	0	1	2021	26	S1	0	Outpatient	0	0	0	0	0	0	0	0	0	0	0	0	0	White	Not Hispanic or Latino	0	0	51	0	63	125	22.140	2	0	0	0	1	0	0	0	0	0	0	0	0	0	0	0	0	0	0	0
1380	0	1	2022	26	S1	0	Outpatient	0	0	0	0	0	0	0	0	0	0	0	0	0	Black or African American	Not Hispanic or Latino	1	0	50	0	67	156	24.430	3	0	0	0	1	0	0	0	0	0	0	0	0	0	0	0	0	0	0	0
1381	0	1	2023	21	S6	0	Outpatient	0	0	0	0	0	0	0	0	0	0	0	0	0	Black or African American	Not Hispanic or Latino	1	0	52	0	64	151	25.916	2	0	0	0	1	0	0	0	0	0	0	0	0	0	0	0	0	0	0	0
1382	0	1	2024	21	S6	0	Outpatient	1	1	1	0	0	0	0	0	0	0	0	0	0	White	Not Hispanic or Latino	0	0	63	1	67	157	24.587	2	0	0	0	0	1	0	0	0	0	0	0	0	0	0	0	0	0	0	1
1383	0	1	2025	21	S6	0	Outpatient	0	0	0	0	0	0	0	0	0	0	0	0	0	Black or African American	Not Hispanic or Latino	1	0	58	1	71	139	19.384	1	0	0	0	1	0	0	0	0	0	0	0	0	0	0	0	0	0	1	1
1384	0	1	2026	21	S6	0	Outpatient	0	0	0	0	0	0	0	0	0	0	0	0	0	White	Not Hispanic or Latino	0	0	53	1	69	237	34.995	2	0	0	0	1	0	0	0	0	0	0	0	0	0	0	0	0	0	0	1
1385	0	0	2032	66	S2	0	Outpatient	0	0	0	0	0	0	0	0	0	0	0	0	0	Unknown		0	0	73	1				2	0	0	0	1	0	0	0	0	0	0	0	0	0	0	0	0	0	0	1
1386	0	0	2033	66	S2	0	Outpatient	0	0	0	0	0	0	0	0	0	0	0	0	0	Unknown		0	0	50	0				1	0	0	0	1	0	0	0	0	0	0	0	0	0	0	0	0	0	0	0
1387	0	0	2034	35	S2	0	Outpatient	0	0	0	0	0	0	0	0	0	0	0	0	0	Unknown		0	0	50	1				2	0	0	0	1	0	0	0	0	0	0	0	0	0	0	0	0	0	0	1
1388	0	0	2035	35	S2	0	Outpatient	0	0	0	0	0	0	0	0	0	0	0	0	0	Unknown		0	0	57	0				2	0	0	0	1	0	0	0	0	0	0	0	0	0	0	0	0	0	0	0
1389	0	0	2036	35	S2	0	Outpatient	0	0	0	0	0	0	0	0	0	0	0	0	0	Unknown		0	0	56	0				1	0	0	0	1	0	0	0	0	0	0	0	0	0	0	0	0	0	0	0
1390	0	1	2042	34	S1	0	Outpatient	0	0	0	0	0	0	0	0	0	0	0	0	0	White	Not Hispanic or Latino	0	0	52	1	70	208	29.842	2	0	0	0	1	0	0	0	0	0	0	0	0	0	0	0	0	0	0	1
1391	0	1	2044	34	S1	0	Outpatient	1	1	0	1	0	0	0	0	0	1	0	0	0	Black or African American	Not Hispanic or Latino	1	0	79	1	60	169	33.002	2	0	0	0	1	0	0	0	0	0	0	0	0	0	0	0	0	0	1	1
1392	0	1	2045	34	S1	0	Outpatient	1	1	0	1	0	0	0	1	0	0	0	0	0	Black or African American	Not Hispanic or Latino	1	0	55	0	66	124	20.012	2	0	0	0	1	0	0	0	0	0	0	0	0	0	0	0	0	0	1	1
1393	0	0	2049	52	S2	0	Outpatient	0	0	0	0	0	0	0	0	0	0	0	0	0	Unknown		0	0	53	0				2	0	0	0	1	0	0	0	0	0	0	0	0	0	0	0	0	0	0	0
1394	0	0	2050	52	S2	0	Outpatient	0	0	0	0	0	0	0	0	0	0	0	0	0	Unknown		0	0	55	1				2	0	0	0	1	0	0	0	0	0	0	0	0	0	0	0	0	0	0	0
1395	0	0	2052	62	S2	0	Outpatient	0	0	0	0	0	0	0	0	0	0	0	0	0	Unknown		0	0	61	0				2	0	0	0	1	0	0	0	0	0	0	0	0	0	0	0	0	0	0	0
1396	0	0	2053	62	S2	0	Outpatient	0	0	0	0	0	0	0	0	0	0	0	0	0	Unknown		0	0	68	0				2	0	0	0	1	0	0	0	0	0	0	0	0	0	0	0	0	0	1	1
1397	0	1	2054	17	S6	0	Outpatient	0	1	2	2	0	0	0	0	0	0	0	0	0	White	Not Hispanic or Latino	0	0	43	0	66	146	23.562	2	0	0	0	1	0	0	0	0	0	0	0	0	0	0	0	0	0	1	1
1398	0	1	2055	17	S6	0	Outpatient	1	1	2	1	0	0	0	0	0	0	0	0	0	White	Not Hispanic or Latino	0	0	61	1	69	217	32.042	2	0	0	0	0	1	0	0	0	0	0	0	0	0	0	0	0	0	1	1
1399	0	1	2056	17	S6	0	Outpatient	0	0	0	0	0	0	0	0	0	0	0	0	0	White	Not Hispanic or Latino	0	0	51	1	66	172	27.758	2	0	0	0	1	0	0	0	0	0	0	0	0	0	0	0	0	0	1	1
1400	0	1	2057	17	S6	0	Outpatient	0	0	0	0	0	0	0	0	0	0	0	0	0	Black or African American	Not Hispanic or Latino	1	0	52	1	71	174	24.265	1	0	0	0	1	0	0	0	0	0	0	0	0	0	0	0	0	0	0	0
1401	0	1	2058	17	S6	0	Outpatient	0	0	0	0	0	0	0	0	0	0	0	0	0	White	Not Hispanic or Latino	0	0	50	0	67	217	33.983	2	0	0	0	1	0	0	0	0	0	0	0	0	0	0	0	0	0	0	0
1402	0	1	2059	17	S6	0	Outpatient	1	1	0	1	0	0	0	0	0	0	0	0	0	White	Not Hispanic or Latino	0	0	57	1	68	190	28.886	2	0	0	0	0	1	0	0	0	0	0	0	0	0	0	0	0	0	0	1
1403	0	1	2060	48	S1	0	Outpatient	0	0	0	0	0	0	0	0	0	0	0	0	0	Other	Hispanic or Latino	0	1	52	0	60	140	27.339	2	0	0	0	1	0	0	0	0	0	0	0	0	0	0	0	0	0	0	0
1404	0	1	2061	48	S1	0	Outpatient	0	0	0	0	0	0	0	0	0	0	0	0	0	White	Not Hispanic or Latino	0	0	76	0	61	121	22.860	2	0	0	0	1	0	0	0	0	0	0	0	0	0	0	0	0	0	1	1
1405	0	1	2062	48	S1	0	Outpatient	0	0	0	0	0	0	0	0	0	0	0	0	0	White	Hispanic or Latino	0	1	56	0	66	138	22.271	2	0	0	0	1	0	0	0	0	0	0	0	0	0	0	0	0	0	1	1
1406	0	1	2063	48	S1	0	Outpatient	0	0	0	0	0	0	0	0	0	0	0	0	0	White	Not Hispanic or Latino	0	0	60	0	64	250	42.908	2	0	1	0	0	0	0	0	0	0	0	0	0	0	0	0	0	0	0	0
1407	0	1	2064	48	S1	0	Outpatient	0	0	0	0	0	0	0	0	0	0	0	0	0	Other	Hispanic or Latino	0	1	66	0	66	227	36.635	2	0	0	0	1	0	0	0	0	0	0	0	0	0	0	0	0	0	0	0
1408	0	0	2065	25	S5	0	Outpatient	0	0	0	0	0	0	0	0	0	0	0	0	0	White	Not Hispanic or Latino	0	0	59	0				2	0	0	0	1	0	0	0	0	0	0	0	0	0	0	0	0	0	0	0
1409	0	0	2066	25	S5	0	Outpatient	0	0	0	0	0	0	0	0	0	0	0	0	0	White	Not Hispanic or Latino	0	0	51	1				2	0	0	0	1	0	0	0	0	0	0	0	0	0	0	0	0	0	0	0
1410	0	0	2067	25	S5	0	Outpatient	0	0	0	0	0	0	0	0	0	0	0	0	0	White	Not Hispanic or Latino	0	0	65	0				1	0	0	0	1	0	0	0	0	0	0	0	0	0	0	0	0	0	0	0
1411	0	0	2068	25	S5	0	Outpatient	0	0	0	0	0	0	0	0	0	0	0	0	0	Other		0	0	64	1				2	0	0	0	1	0	0	0	0	0	0	0	0	0	0	0	0	0	0	0
1412	0	0	2072	47	S5	0	Outpatient	0	0	0	0	0	0	0	0	0	0	0	0	0	White	Patient Declined	0	0	72	0				2	0	0	0	1	0	0	0	0	0	0	0	0	0	0	0	0	0	1	1
1413	0	0	2073	47	S5	0	Outpatient	0	0	0	0	0	0	0	0	0	0	0	0	0	White	Not Hispanic or Latino	0	0	50	0				1	0	0	0	1	0	0	0	0	0	0	0	0	0	0	0	0	0	0	1
1414	0	0	2074	47	S5	0	Outpatient	1	1	0	1	0	0	0	0	0	0	0	0	0	Asian	Not Hispanic or Latino	0	0	76	0				2	0	0	0	0	1	0	0	0	0	0	0	0	0	0	0	0	0	1	1
1415	0	0	2075	47	S5	0	Outpatient	0	0	0	0	0	0	0	0	0	0	0	0	0	Asian	Not Hispanic or Latino	0	0	51	0				1	0	0	0	1	0	0	0	0	0	0	0	0	0	0	0	0	0	1	1
1416	0	1	2076	51	S1	0	Outpatient	0	0	0	0	0	0	0	0	0	0	0	0	0	White	Not Hispanic or Latino	0	0	67	0	61	150	28.339	3	0	0	0	1	0	0	0	0	0	0	0	0	0	0	0	0	0	1	1
1417	0	1	2078	60	S1	0	Outpatient	0	0	0	0	0	0	0	0	0	0	0	0	0	White	Not Hispanic or Latino	0	0	49	0	65	125	20.799	2	0	0	0	1	0	0	0	0	0	0	0	0	0	0	0	0	0	0	0
1418	0	1	2079	60	S1	0	Outpatient	1	1	0	1	0	0	0	0	1	0	0	0	0	White	Hispanic or Latino	0	1	44	0	64	220	37.759	2	0	0	0	1	1	0	0	0	0	0	0	0	0	0	0	0	0	1	1
1419	0	1	2080	60	S1	0	Outpatient	0	0	0	0	0	0	0	0	0	0	0	0	0	White	Not Hispanic or Latino	0	0	50	1	72	265	35.937	2	0	0	0	1	0	1	0	0	0	0	0	0	0	0	0	0	0	0	0
1420	0	0	2097	30	S5	0	Outpatient	1	1	0	1	0	0	0	0	0	0	0	0	0	Patient declined to provide		0	0	78	0				2	0	0	0	0	1	0	0	0	0	0	0	0	0	0	0	0	0	0	1
1421	0	0	2098	30	S5	0	Outpatient	1	1	0	1	0	0	0	0	0	0	0	0	0	Patient declined to provide		0	0	46	1				2	0	0	0	0	1	0	0	0	0	0	0	0	0	0	0	0	0	0	1
1422	0	0	2099	30	S5	0	Outpatient	0	0	0	0	0	0	0	0	0	0	0	0	0	Other		0	0	51	1				1	0	0	0	1	0	0	0	0	0	0	0	0	0	0	0	0	0	1	1
1423	0	1	2100	61	S1	0	Outpatient	0	0	0	0	0	0	0	0	0	0	0	0	0	Black or African American	Not Hispanic or Latino	1	0	53	1	71	500	69.728	2	0	0	0	1	0	0	0	0	0	0	0	0	0	0	0	0	0	0	0
1424	0	0	2110	22	S5	0	Outpatient	0	0	0	0	0	0	0	0	0	0	0	0	0	White	Not Hispanic or Latino	0	0	51	1				1	0	0	0	1	0	0	0	0	0	0	0	0	0	0	0	0	0	0	1
1425	0	0	2111	22	S5	0	Outpatient	0	0	0	0	0	0	0	0	0	0	0	0	0	Asian	Not Hispanic or Latino	0	0	56	0				2	0	0	0	1	0	0	0	0	0	0	0	0	0	0	0	0	0	0	0
1426	0	0	2115	25	S5	0	Outpatient	1	1	0	1	0	0	0	0	0	0	0	0	0	White	Not Hispanic or Latino	0	0	72	1				2	0	0	0	0	1	0	0	0	0	0	0	0	0	0	0	0	0	1	1
1427	0	0	2116	25	S5	0	Outpatient	0	0	0	0	0	0	0	0	0	0	0	0	0	Other	Hispanic or Latino	0	1	52	1				1	0	0	0	1	0	0	0	0	0	0	0	0	0	0	0	0	0	0	0
1428	0	0	2117	25	S5	0	Outpatient	1	1	0	1	0	0	0	0	0	0	0	0	0	White		0	0	52	0				1	0	0	0	0	1	0	0	0	0	0	0	0	0	0	0	0	0	0	1
1429	0	0	2118	25	S5	0	Outpatient	1	1	0	1	0	0	0	0	0	0	0	0	0	White	Not Hispanic or Latino	0	0	72	0				1	0	0	0	0	1	0	0	0	0	0	0	0	0	0	0	0	0	1	1
1430	0	0	2119	25	S5	0	Outpatient	1	1	0	1	0	0	0	0	0	0	0	0	0	White	Not Hispanic or Latino	0	0	56	1				2	0	0	0	0	1	0	0	0	0	0	0	0	0	0	0	0	0	0	0
1431	0	0	2120	25	S5	0	Outpatient	0	0	0	0	0	0	0	0	0	0	0	0	0	Other		0	0	43	0				1	0	0	0	1	0	0	0	0	0	0	0	0	0	0	0	0	0	1	1
1432	0	0	2121	25	S5	0	Outpatient	0	0	0	0	0	0	0	0	0	0	0	0	0	White	Not Hispanic or Latino	0	0	50	1				1	0	0	0	1	0	0	0	0	0	0	0	0	0	0	0	0	0	0	1
1433	0	0	2122	37	S2	0	Outpatient	0	0	0	0	0	0	0	0	0	0	0	0	0	Unknown		0	0	55	0				1	0	0	0	1	0	0	0	0	0	0	0	0	0	0	0	0	0	0	0
1434	0	0	2123	37	S2	0	Outpatient	0	0	0	0	0	0	0	0	0	0	0	0	0	Unknown		0	0	66	0				2	0	0	0	1	0	0	0	0	0	0	0	0	0	0	0	0	0	0	0
1435	0	0	2124	37	S2	0	Outpatient	0	0	0	0	0	0	0	0	0	0	0	0	0	Unknown		0	0	67	0				1	0	0	0	1	0	0	0	0	0	0	0	0	0	0	0	0	0	0	0
1436	0	1	2125	44	S1	0	Outpatient	1	1	0	1	0	0	0	0	0	0	0	0	0	White	Not Hispanic or Latino	0	0	56	1	65	180	29.950	2	0	0	0	1	0	0	0	0	0	0	0	0	0	0	0	0	0	0	0
1437	0	0	2126	39	S2	0	Outpatient	0	0	0	0	0	0	0	0	0	0	0	0	0	Unknown		0	0	57	0				2	0	0	0	1	0	0	0	0	0	0	0	0	0	0	0	0	0	1	1
1438	0	0	2127	39	S2	0	Outpatient	1	1	1	0	0	0	0	0	0	0	0	0	0	Unknown		0	0	52	1				2	0	0	0	0	1	0	0	0	0	0	0	0	0	0	0	0	0	0	1
1439	0	0	2128	39	S2	0	Outpatient	1	1	1	0	0	0	0	0	0	0	0	0	0	Unknown		0	0	79	1				3	0	0	0	0	1	0	0	0	0	0	0	0	0	0	0	0	0	1	1
1440	0	0	2129	39	S2	0	Outpatient	0	0	0	0	0	0	0	0	0	0	0	0	0	Unknown		0	0	66	1				1	0	0	0	1	0	0	0	0	0	0	0	0	0	0	0	0	0	0	0
1441	0	0	2130	39	S2	0	Outpatient	0	0	0	0	0	0	0	0	0	0	0	0	0	Unknown		0	0	56	0				2	0	0	0	1	0	0	0	0	0	0	0	0	0	0	0	0	0	0	1
1442	0	0	2131	39	S2	0	Outpatient	0	0	0	0	0	0	0	0	0	0	0	0	0	Unknown		0	0	67	1				2	0	0	0	1	0	0	0	0	0	0	0	0	0	0	0	0	0	0	0
1443	0	1	2150	14	S6	0	Outpatient	1	1	0	1	0	0	0	0	0	0	0	0	0	White	Not Hispanic or Latino	0	0	52	1	74	294	37.743	3	0	0	0	0	1	0	0	0	0	0	0	0	0	0	0	0	0	1	1
1444	0	1	2151	14	S6	0	Outpatient	0	0	0	0	0	0	0	0	0	0	0	0	0	Black or African American	Not Hispanic or Latino	1	0	58	0	64	147	25.230	2	0	0	0	1	0	0	0	0	0	0	0	0	0	0	0	0	0	0	0
1445	0	1	2152	14	S6	0	Outpatient	1	1	0	1	0	0	0	0	0	0	0	0	0	White	Not Hispanic or Latino	0	0	58	1	69	161	23.773	2	0	0	0	0	1	0	0	0	0	0	0	0	0	0	0	0	0	0	1
1446	0	1	2153	14	S6	0	Outpatient	0	0	0	0	0	0	0	0	0	0	0	0	0	White	Not Hispanic or Latino	0	0	50	1	68	168	25.542	1	0	0	0	1	0	0	0	0	0	0	0	0	0	0	0	0	0	0	1
1447	0	0	2154	30	S5	0	Outpatient	0	0	0	0	0	0	0	0	0	0	0	0	0	Unknown		0	0	50	0				1	0	0	0	1	0	0	0	0	0	0	0	0	0	0	0	0	0	1	1
1448	0	0	2155	30	S5	0	Outpatient	0	0	0	0	0	0	0	0	0	0	0	0	0	Patient declined to provide		0	0	54	0				2	0	0	0	1	0	0	0	0	0	0	0	0	0	0	0	0	0	0	0
1449	0	0	2156	30	S5	0	Outpatient	0	0	0	0	0	0	0	0	0	0	0	0	0	Patient declined to provide		0	0	51	1				1	0	0	0	1	0	0	0	0	0	0	0	0	0	0	0	0	0	0	0
1450	0	0	2157	30	S5	0	Outpatient	1	1	0	1	0	0	0	0	0	0	0	0	0	Unknown		0	0	65	0				1	0	0	0	0	1	0	0	0	0	0	0	0	0	0	0	0	0	0	0
1451	0	0	2158	30	S5	0	Outpatient	1	1	0	1	0	0	0	1	0	0	0	0	0	White		0	0	66	0				2	0	0	0	0	1	0	0	0	0	0	0	0	0	0	0	0	0	0	0
1452	0	0	2159	30	S5	0	Outpatient	1	1	0	1	0	0	0	1	0	0	0	0	0	Patient declined to provide		0	0	62	0				2	0	0	0	0	1	0	0	0	0	0	0	0	0	0	0	0	0	0	1
1453	0	1	2166	17	S6	0	Outpatient	0	0	0	0	0	0	0	0	0	0	0	0	0	White	Not Hispanic or Latino	0	0	52	0	64	215	36.901	2	0	0	0	1	0	0	0	0	0	0	0	0	0	0	0	0	0	1	1
1454	0	1	2167	17	S6	0	Outpatient	1	1	0	1	0	0	0	0	0	0	0	0	0	White	Not Hispanic or Latino	0	0	60	1	70	201	28.837	2	0	0	0	0	1	0	0	0	0	0	0	0	0	0	0	0	0	0	0
1455	0	1	2168	17	S6	0	Outpatient	1	1	0	1	0	0	0	0	0	0	0	0	0	White	Not Hispanic or Latino	0	0	59	1	73	293	38.652	2	0	0	0	0	1	0	0	0	0	0	0	0	0	0	0	0	0	0	0
1456	0	1	2169	17	S6	0	Outpatient	1	1	0	1	0	0	0	0	0	0	0	0	0	White	Not Hispanic or Latino	0	0	57	0	62	171	31.273	2	0	0	0	0	1	0	0	0	0	0	0	0	0	0	0	0	0	0	0
1457	0	1	2170	17	S6	0	Outpatient	0	1	0	2	0	0	0	0	0	0	0	0	0	White	Not Hispanic or Latino	0	0	49	0	65	200	33.278	2	0	0	0	1	0	0	0	0	0	0	0	0	0	0	0	0	0	1	1
1458	0	1	2171	17	S6	0	Outpatient	0	1	2	0	0	0	0	0	0	0	0	0	0	Black or African American	Not Hispanic or Latino	1	0	45	1	73	210	27.703	1	0	0	0	1	0	0	0	0	0	0	0	0	0	0	0	0	0	0	1
1459	0	1	2172	17	S6	0	Outpatient	0	1	2	0	0	0	0	0	0	0	0	0	0	White	Not Hispanic or Latino	0	0	51	1	73	251	33.112	2	0	0	0	1	0	0	0	0	0	0	0	0	0	0	0	0	0	1	1
1460	0	1	2173	17	S6	0	Outpatient	0	0	0	0	0	0	0	0	0	0	0	0	0	White	Not Hispanic or Latino	0	0	53	1	69	241	35.586	2	0	0	0	1	0	0	0	0	0	0	0	0	0	0	0	0	0	0	0
1461	0	0	2174	25	S5	0	Outpatient	0	0	0	0	0	0	0	0	0	0	0	0	0	White	Not Hispanic or Latino	0	0	64	0				1	0	0	0	1	0	0	0	0	0	0	0	0	0	0	0	0	0	0	0
1462	0	0	2175	25	S5	0	Outpatient	0	0	0	0	0	0	0	0	0	0	0	0	0	White	Not Hispanic or Latino	0	0	51	0				1	0	0	0	1	0	0	0	0	0	0	0	0	0	0	0	0	0	0	0
1463	0	0	2176	25	S5	0	Outpatient	0	0	0	0	0	0	0	0	0	0	0	0	0	Patient declined to provide		0	0	54	1				1	0	0	0	1	0	0	0	0	0	0	0	0	0	0	0	0	0	0	0
1464	0	0	2177	25	S5	0	Outpatient	0	0	0	0	0	0	0	0	0	0	0	0	0	White		0	0	55	0				1	0	0	0	1	0	0	0	0	0	0	0	0	0	0	0	0	0	0	1
1465	0	0	2183	47	S5	0	Outpatient	0	1	2	0	0	0	0	0	0	0	0	0	0	White	Not Hispanic or Latino	0	0	53	0				2	0	0	0	1	0	0	0	0	0	0	0	0	0	0	0	0	0	0	0
1466	0	1	2184	51	S1	0	Outpatient	0	1	2	2	2	0	0	0	0	0	0	0	0	White	Not Hispanic or Latino	0	0	49	0	65	145	24.127	1	0	0	0	1	0	0	0	0	0	0	0	1	0	0	0	0	0	1	1
1467	0	1	2193	26	S1	0	Outpatient	0	0	0	0	0	0	0	0	0	0	0	0	0	White	Not Hispanic or Latino	0	0	61	0	62	136	24.872	2	0	0	0	1	0	0	0	0	0	0	0	0	0	0	0	0	0	1	1
1468	0	1	2194	26	S1	0	Outpatient	0	0	0	0	0	0	0	0	0	0	0	0	0	Black or African American	Not Hispanic or Latino	1	0	62	0	63	202	35.779	2	0	0	0	1	0	0	0	0	0	0	0	0	0	0	0	0	0	0	0
1469	0	1	2195	26	S1	0	Outpatient	0	1	0	1	0	0	0	0	0	0	0	0	0	White	Not Hispanic or Latino	0	0	61	0	68	214	32.535	2	0	0	0	1	0	0	0	0	0	0	0	1	0	0	0	0	0	1	1
1470	0	1	2196	26	S1	0	Outpatient	0	1	0	0	0	0	0	1	0	0	0	0	0	Black or African American	Not Hispanic or Latino	1	0	57	1	69	140	20.672	1	0	0	0	1	0	0	0	0	0	0	0	1	0	0	0	0	1	1	1
1471	0	0	2217	66	S2	0	Outpatient	0	0	0	0	0	0	0	0	0	0	0	0	0	Unknown		0	0	52	0				2	0	0	0	1	0	0	0	0	0	0	0	0	0	0	0	0	0	0	0
1472	0	0	2218	66	S2	0	Outpatient	0	0	0	0	0	0	0	0	0	0	0	0	0	Unknown		0	0	65	0				2	0	0	0	1	0	0	0	0	0	0	0	0	0	0	0	0	0	1	1
1473	0	0	2219	66	S2	0	Outpatient	0	0	0	0	0	0	0	0	0	0	0	0	0	Unknown		0	0	51	0				2	0	0	0	1	0	0	0	0	0	0	0	0	0	0	0	0	0	0	0
1474	0	0	2220	66	S2	0	Outpatient	0	0	0	0	0	0	0	0	0	0	0	0	0	Unknown		0	0	51	1				2	0	0	0	1	0	0	0	0	0	0	0	0	0	0	0	0	0	0	0
1475	0	0	2221	66	S2	0	Outpatient	0	0	0	0	0	0	0	0	0	0	0	0	0	Unknown		0	0	52	1				2	0	0	0	1	0	0	0	0	0	0	0	0	0	0	0	0	0	0	0
1476	0	0	2222	66	S2	0	Outpatient	0	0	0	0	0	0	0	0	0	0	0	0	0	Unknown		0	0	57	0				2	0	0	0	1	0	0	0	0	0	0	0	0	0	0	0	0	0	0	0
1477	0	0	2223	35	S2	0	Outpatient	0	0	0	0	0	0	0	0	0	0	0	0	0	Unknown		0	0	59	0				2	0	0	0	1	0	0	0	0	0	0	0	0	0	0	0	0	0	0	0
1478	0	0	2224	35	S2	0	Outpatient	0	0	0	0	0	0	0	0	0	0	0	0	0	Unknown		0	0	57	0				2	0	0	0	1	0	0	0	0	0	0	0	0	0	0	0	0	0	0	1
1479	0	0	2225	35	S2	0	Outpatient	1	1	0	1	0	0	0	0	0	0	0	0	0	Unknown		0	0	56	0				2	0	0	0	0	1	0	0	0	0	0	0	0	0	0	0	0	0	1	1
1480	0	0	2226	35	S2	0	Outpatient	0	0	0	0	0	0	0	0	0	0	0	0	0	Unknown		0	0	56	0				2	0	0	0	1	0	0	0	0	0	0	0	0	0	0	0	0	0	0	0
1481	0	0	2227	35	S2	0	Outpatient	1	1	1	0	0	0	0	0	0	0	0	0	0	Unknown		0	0	54	0				2	0	0	0	0	1	0	0	0	0	0	0	0	0	0	0	0	0	0	0
1482	0	1	2233	34	S1	0	Outpatient	0	0	0	0	0	0	0	0	0	0	0	0	0	Black or African American	Not Hispanic or Latino	1	0	62	0	64	245	42.050	2	0	0	0	1	0	0	0	0	0	0	0	0	0	0	0	0	0	1	1
1483	0	1	2234	34	S1	0	Outpatient	0	0	0	0	0	0	0	0	0	0	0	0	0	White	Not Hispanic or Latino	0	0	51	1	76	255	31.036	2	0	0	0	1	0	0	0	0	0	0	0	0	0	0	0	0	0	0	1
1484	0	1	2235	34	S1	0	Outpatient	1	1	1	1	0	0	0	0	0	0	0	0	0	White	Not Hispanic or Latino	0	0	51	0	65	147	24.459	2	0	0	0	0	1	0	0	0	0	0	0	1	0	0	0	0	0	0	1
1485	0	0	2241	22	S5	0	Outpatient	1	1	0	1	0	0	0	0	0	0	0	0	0	White	Not Hispanic or Latino	0	0	55	1				2	0	0	0	0	1	0	0	0	0	0	0	0	0	0	0	0	0	0	0
1486	0	0	2242	22	S5	0	Outpatient	0	0	0	0	0	0	0	0	0	0	0	0	0	White	Not Hispanic or Latino	0	0	69	1				1	0	0	0	1	0	0	0	0	0	0	0	0	0	0	0	0	0	0	1
1487	0	0	2243	22	S5	0	Outpatient	1	1	0	1	0	0	0	0	0	0	0	0	0	Other	Patient Declined	0	0	69	1				1	0	0	0	0	1	0	0	0	0	0	0	0	0	0	0	0	0	0	0
1488	0	0	2244	22	S5	0	Outpatient	1	1	0	1	0	0	0	0	0	0	0	0	0	White	Not Hispanic or Latino	0	0	64	1				1	0	0	0	0	1	0	0	0	0	0	0	0	0	0	0	0	0	0	0
1489	0	0	2245	43	S2	0	Outpatient	1	1	0	1	0	0	1	0	0	0	0	0	0	Unknown		0	0	78	1				2	0	0	0	0	1	0	0	0	0	0	0	0	0	0	0	0	0	1	1
1490	0	0	2246	43	S2	0	Outpatient	1	1	0	1	0	0	0	0	0	0	0	0	0	Unknown		0	0	64	1				2	0	0	0	0	1	0	0	0	0	0	0	0	0	0	0	0	0	1	1
1491	0	0	2247	43	S2	0	Outpatient	0	0	0	0	0	0	0	0	0	0	0	0	0	Unknown		0	0	65	0				2	0	0	0	1	0	0	0	0	0	0	0	0	0	0	0	0	0	1	1
1492	0	0	2248	43	S2	0	Outpatient	1	1	0	1	0	0	0	0	0	0	0	0	0	Unknown		0	0	57	1				2	0	0	0	0	1	0	0	0	0	0	0	0	0	0	0	0	0	1	1
1493	0	0	2249	43	S2	0	Outpatient	1	1	0	1	0	0	0	0	0	0	0	0	0	Unknown		0	0	64	0				2	0	0	0	0	1	0	0	0	0	0	0	0	0	0	0	0	0	1	1
1494	0	0	2250	43	S2	0	Outpatient	1	1	0	1	0	0	0	0	0	0	0	0	0	Unknown		0	0	58	1				2	0	0	0	0	1	0	0	0	0	0	0	0	0	0	0	0	0	0	1
1495	0	1	2251	48	S1	0	Outpatient	1	1	0	0	0	0	0	0	0	0	0	1	0	Black or African American	Not Hispanic or Latino	1	0	32	0	65	120	19.967	3	0	0	0	0	0	1	0	0	0	0	0	0	0	0	0	0	0	0	0
1496	0	1	2252	48	S1	0	Outpatient	0	0	0	0	0	0	0	0	0	0	0	0	0	White	Not Hispanic or Latino	0	0	51	1	70	203	29.124	1	0	0	0	1	0	0	0	0	0	0	0	0	0	0	0	0	0	1	1
1497	0	1	2253	29	S6	0	Outpatient	0	0	0	0	0	0	0	0	0	0	0	0	0	Black or African American	Not Hispanic or Latino	1	0	58	0	66	154	24.854	2	0	0	0	1	0	0	0	0	0	0	0	0	0	0	0	0	0	0	1
1498	0	1	2254	29	S6	0	Outpatient	0	0	0	0	0	0	0	0	0	0	0	0	0	White	Not Hispanic or Latino	0	0	54	1	72	244	33.089	2	0	0	0	1	0	0	0	0	0	0	0	0	0	0	0	0	0	0	1
1499	0	1	2255	29	S6	0	Outpatient	0	0	0	0	0	0	0	0	0	0	0	0	0	White	Not Hispanic or Latino	0	0	50	0	60	126	24.605	2	0	0	0	1	0	0	0	0	0	0	0	0	0	0	0	0	0	0	0
1500	0	1	2256	29	S6	0	Outpatient	0	0	0	0	0	0	0	0	0	0	0	0	0	White	Not Hispanic or Latino	0	0	61	1	70	199	28.550	2	0	0	0	1	0	0	0	0	0	0	0	0	0	0	0	0	0	0	0
1501	0	1	2257	29	S6	0	Outpatient	0	1	0	2	0	0	0	0	0	0	0	0	0	Black or African American	Not Hispanic or Latino	1	0	52	1	75	198	24.746	2	0	0	0	1	0	0	0	0	0	0	0	0	0	0	0	0	0	0	0
1502	0	0	2258	25	S5	0	Outpatient	0	0	0	0	0	0	0	0	0	0	0	0	0	White	Not Hispanic or Latino	0	0	52	1				1	0	0	0	1	0	0	0	0	0	0	0	0	0	0	0	0	0	0	0
1503	0	0	2259	25	S5	0	Outpatient	0	0	0	0	0	0	0	0	0	0	0	0	0	White	Unknown	0	0	52	1				1	0	0	0	1	0	0	0	0	0	0	0	0	0	0	0	0	0	0	0
1504	0	0	2260	25	S5	0	Outpatient	0	0	0	0	0	0	0	0	0	0	0	0	0	White	Not Hispanic or Latino	0	0	57	0				2	0	0	0	1	0	0	0	0	0	0	0	0	0	0	0	0	0	0	0
1505	0	0	2261	25	S5	0	Outpatient	0	0	0	0	0	0	0	0	0	0	0	0	0	White	Not Hispanic or Latino	0	0	56	1				1	0	0	0	1	0	0	0	0	0	0	0	0	0	0	0	0	0	0	1
1506	0	0	2262	25	S5	0	Outpatient	0	0	0	0	0	0	0	0	0	0	0	0	0	White	Not Hispanic or Latino	0	0	72	0				2	0	0	0	1	0	0	0	0	0	0	0	0	0	0	0	0	0	0	1
1507	0	0	2263	25	S5	0	Outpatient	1	1	0	1	0	0	0	0	0	0	0	0	0	White	Not Hispanic or Latino	0	0	72	0				2	0	0	0	0	1	0	0	0	0	0	0	0	0	0	0	0	0	0	1
1508	0	1	2264	55	S1	0	Outpatient	1	1	3	0	0	0	0	0	0	0	0	0	0	Black or African American	Not Hispanic or Latino	1	0	51	0	58	220	45.975	2	0	0	0	0	1	0	0	0	0	0	0	0	0	0	0	0	0	0	1
1509	0	1	2265	55	S1	0	Outpatient	1	1	1	0	0	0	0	0	0	0	0	0	0	Black or African American	Not Hispanic or Latino	1	0	69	0	63	155	27.454	2	0	0	0	0	1	0	0	0	0	0	0	0	0	0	0	0	0	1	1
1510	0	1	2266	55	S1	0	Outpatient	1	1	1	0	0	0	0	0	0	0	0	0	0	White	Not Hispanic or Latino	0	0	77	0	60	185	36.126	2	0	0	0	0	1	0	0	0	0	0	0	0	0	0	0	0	0	0	1
1511	0	1	2270	63	S1	0	Outpatient	0	0	0	0	0	0	0	0	0	0	0	0	0	White	Not Hispanic or Latino	0	0	61	0	62	105	19.203	2	0	0	0	1	0	0	0	0	0	0	0	0	0	0	0	0	0	1	1
1512	0	1	2271	63	S1	0	Outpatient	0	0	0	0	0	0	0	0	0	0	0	0	0	White	Not Hispanic or Latino	0	0	55	0	60	230	44.914	2	0	0	0	1	0	0	0	0	0	0	0	1	0	0	0	0	0	1	1
1513	0	1	2272	63	S1	0	Outpatient	0	0	0	0	0	0	0	0	0	0	0	0	0	Black or African American	Not Hispanic or Latino	1	0	63	1	68	178	27.062	2	0	0	0	1	0	0	0	0	0	0	0	0	0	0	0	0	0	0	0
1514	0	0	2273	37	S2	0	Outpatient	0	0	0	0	0	0	0	0	0	0	0	0	0	Unknown		0	0	50	0				2	0	0	0	1	0	0	0	0	0	0	0	0	0	0	0	0	0	0	0
1515	0	0	2274	37	S2	0	Outpatient	1	1	0	1	0	0	0	0	0	0	0	0	0	Unknown		0	0	66	1				2	0	0	0	0	1	0	0	0	0	0	0	0	0	0	0	0	0	1	1
1516	0	0	2275	37	S2	0	Outpatient	1	1	2	1	0	0	0	0	0	0	0	0	0	Unknown		0	0	48	1				2	0	0	0	0	1	0	0	0	0	0	0	0	0	0	0	0	1	0	0
1517	0	0	2276	37	S2	0	Outpatient	0	0	0	0	0	0	0	0	0	0	0	0	0	Unknown		0	0	55	0				1	0	0	0	1	0	0	0	0	0	0	0	0	0	0	0	0	0	0	0
1518	0	0	2277	37	S2	0	Outpatient	1	1	0	1	0	0	0	0	0	0	0	0	0	Unknown		0	0	61	0				2	0	0	0	0	1	0	0	0	0	0	0	0	0	0	0	0	0	0	1
1519	0	0	2278	37	S2	0	Outpatient	1	1	0	1	0	0	0	0	0	0	0	0	0	Unknown		0	0	65	1				3	0	0	0	0	1	0	0	0	0	0	0	0	0	0	0	0	0	0	0
1520	0	1	2287	26	S1	0	Outpatient	0	0	0	0	0	0	0	0	0	0	0	0	0	Black or African American	Not Hispanic or Latino	1	0	50	0	60	156	30.463	2	0	0	0	1	0	0	0	0	0	0	0	0	0	0	0	0	0	1	1
1521	0	1	2288	26	S1	0	Outpatient	0	0	0	0	0	0	0	0	0	0	0	0	0	White	Not Hispanic or Latino	0	0	58	0	66	142	22.917	1	0	0	0	1	0	0	0	0	0	0	0	1	0	0	0	0	0	1	1
1522	0	1	2289	26	S1	0	Outpatient	0	0	0	0	0	0	0	0	0	0	0	0	0	Hispanic or Latino:Other	Hispanic or Latino	0	1	57	1	67	173	27.093	1	0	0	0	1	0	0	0	0	0	0	0	0	0	0	0	0	0	1	1
1523	0	1	2290	21	S6	0	Outpatient	0	0	0	0	0	0	0	0	0	0	0	0	0	White	Not Hispanic or Latino	0	0	64	0	62	134	24.506	2	0	0	0	1	0	0	0	0	0	0	0	0	0	0	0	0	0	0	0
1524	0	1	2291	21	S6	0	Outpatient	0	0	0	0	0	0	0	0	0	0	0	0	0	Black or African American	Not Hispanic or Latino	1	0	63	0	62	196	35.845	2	0	0	0	1	0	0	0	0	0	0	0	0	0	0	0	0	0	0	0
1525	0	1	2292	21	S6	0	Outpatient	0	0	0	0	0	0	0	0	0	0	0	0	0	White	Not Hispanic or Latino	0	0	62	0	65	167	27.787	3	0	0	0	1	0	0	0	0	0	0	0	0	0	0	0	0	0	0	1
1526	0	1	2293	21	S6	0	Outpatient	0	0	0	0	0	0	0	0	0	0	0	0	0	Black or African American	Not Hispanic or Latino	1	0	61	0	62	175	32.004	2	0	0	0	1	0	0	0	0	0	0	0	0	0	0	0	0	0	0	1
1527	0	1	2294	21	S6	0	Outpatient	0	0	0	0	0	0	0	0	0	0	0	0	0	White	Not Hispanic or Latino	0	0	51	0	64	137	23.513	2	0	0	0	1	0	0	0	0	0	0	0	0	0	0	0	0	0	1	1
1528	0	1	2295	21	S6	0	Outpatient	1	1	1	1	0	0	0	0	0	0	0	0	0	Black or African American	Not Hispanic or Latino	1	0	61	0	66	274	44.220	3	0	0	0	0	1	0	0	0	0	0	0	0	0	0	0	0	0	1	1
1529	0	0	2309	30	S5	0	Outpatient	0	0	0	0	0	0	0	0	0	0	0	0	0	White	Patient Declined	0	0	72	1				2	0	0	0	1	0	0	0	0	0	0	0	0	0	0	0	0	0	0	0
1530	0	0	2310	30	S5	0	Outpatient	0	0	0	0	0	0	0	0	0	0	0	0	0	Unknown		0	0	70	1				2	0	0	0	1	0	0	0	0	0	0	0	0	0	0	0	0	0	0	0
1531	0	0	2311	30	S5	0	Outpatient	1	1	0	1	0	0	0	0	0	0	0	0	0	White	Patient Declined	0	0	65	0				1	0	0	0	0	1	0	0	0	0	0	0	0	0	0	0	0	0	0	0
1532	0	0	2312	30	S5	0	Outpatient	0	0	0	0	0	0	0	0	0	0	0	0	0	White	Patient Declined	0	0	54	0				1	0	0	0	1	0	0	0	0	0	0	0	0	0	0	0	0	0	0	1
1533	0	0	2313	30	S5	0	Outpatient	0	0	0	0	0	0	0	0	0	0	0	0	0	Other		0	0	66	0				1	0	0	0	1	0	0	0	0	0	0	0	0	0	0	0	0	0	0	0
1534	0	1	2318	34	S1	0	Outpatient	0	0	0	0	0	0	0	0	0	0	0	0	0	White	Not Hispanic or Latino	0	0	74	0	61	155	29.284	2	0	0	0	1	0	0	0	0	0	0	0	0	0	0	0	0	1	0	0
1535	0	0	2319	22	S5	0	Outpatient	1	1	0	1	0	0	0	0	0	0	0	0	0	White	Not Hispanic or Latino	0	0	56	1				2	0	0	0	0	1	0	0	0	0	0	0	0	0	0	0	0	0	0	1
1536	0	0	2320	22	S5	0	Outpatient	0	0	0	0	0	0	0	0	0	0	0	0	0	Asian	Not Hispanic or Latino	0	0	60	1				2	0	0	0	1	0	0	0	0	0	0	0	0	0	0	0	0	0	0	1
1537	0	0	2321	22	S5	0	Outpatient	0	0	0	0	0	0	0	0	0	0	0	0	0	White	Not Hispanic or Latino	0	0	43	1				1	0	0	0	1	0	0	0	0	0	0	0	0	0	0	0	0	0	0	0
1538	0	0	2322	22	S5	0	Outpatient	0	0	0	0	0	0	0	0	0	0	0	0	0	White	Not Hispanic or Latino	0	0	52	1				1	0	0	0	1	0	0	0	0	0	0	0	0	0	0	0	0	0	1	1
1539	0	0	2323	22	S5	0	Outpatient	0	0	0	0	0	0	0	0	0	0	0	0	0	White	Not Hispanic or Latino	0	0	56	1				1	0	0	0	1	0	0	0	0	0	0	0	0	0	0	0	0	0	0	0
1540	0	0	2324	22	S5	0	Outpatient	0	0	0	0	0	0	0	0	0	0	0	0	0	White	Unknown	0	0	51	1				1	0	0	0	1	0	0	0	0	0	0	0	0	0	0	0	0	0	0	0
1541	0	0	2325	22	S5	0	Outpatient	0	0	0	0	0	0	0	0	0	0	0	0	0	White	Not Hispanic or Latino	0	0	56	0				1	0	0	0	1	0	0	0	0	0	0	0	0	0	0	0	0	0	0	0
1542	0	0	2326	22	S5	0	Outpatient	0	0	0	0	0	0	0	0	0	0	0	0	0	White	Not Hispanic or Latino	0	0	74	1				2	0	0	0	1	0	0	0	0	0	0	0	0	0	0	0	0	0	0	0
1543	0	0	2327	22	S5	0	Outpatient	1	1	0	1	0	0	0	0	0	0	0	0	0	White	Not Hispanic or Latino	0	0	62	0				2	0	0	0	0	1	0	0	0	0	0	0	0	0	0	0	0	0	0	0
1544	0	0	2328	22	S5	0	Outpatient	1	1	0	1	0	0	0	0	0	0	0	0	0	White	Not Hispanic or Latino	0	0	59	1				1	0	0	0	0	1	0	0	0	0	0	0	0	0	0	0	0	0	0	1
1545	0	0	2331	62	S2	0	Outpatient	0	0	0	0	0	0	0	0	0	0	0	0	0	Unknown		0	0	55	0				2	0	0	0	1	0	0	0	0	0	0	0	0	0	0	0	0	0	0	1
1546	0	0	2332	33	S5	0	Outpatient	0	0	0	0	0	0	0	0	0	0	0	0	0	White	Not Hispanic or Latino	0	0	49	0				1	0	0	0	1	0	0	0	0	0	0	0	0	0	0	0	0	0	0	0
1547	0	1	2333	17	S6	0	Outpatient	0	0	0	0	0	0	0	0	0	0	0	0	0	White	Not Hispanic or Latino	0	0	65	1	74	232	29.784	2	0	0	0	1	0	0	0	0	0	0	0	0	0	0	0	0	0	0	0
1548	0	1	2334	17	S6	0	Outpatient	0	0	0	0	0	0	0	0	0	0	0	0	0	White	Not Hispanic or Latino	0	0	53	1	66	150	24.208	2	0	0	0	1	0	0	0	0	0	0	0	0	0	0	0	0	0	1	1
1549	0	1	2335	19	S6	0	Outpatient	0	0	0	0	0	0	0	0	0	0	0	0	0	White	Not Hispanic or Latino	0	0	58	1	71	228	31.796	3	0	0	0	1	0	0	0	0	0	0	0	0	0	0	0	0	0	0	1
1550	0	1	2336	19	S6	0	Outpatient	0	0	0	0	0	0	0	0	0	0	0	0	0	White	Not Hispanic or Latino	0	0	50	1	72	183	24.817	1	0	0	0	1	0	0	0	0	0	0	0	0	0	0	0	0	0	0	0
1551	0	1	2337	19	S6	0	Outpatient	1	1	0	1	0	0	0	0	0	0	0	0	0	White	Not Hispanic or Latino	0	0	62	1	71	186	25.939	1	0	0	0	0	1	0	0	0	0	0	0	0	0	0	0	0	0	1	1
1552	0	1	2338	19	S6	0	Outpatient	0	0	0	0	0	0	0	0	0	0	0	0	0	White	Not Hispanic or Latino	0	0	57	1	75	215	26.870	1	0	0	0	1	0	0	0	0	0	0	0	0	0	0	0	0	0	1	1
1553	0	1	2339	19	S6	0	Outpatient	0	0	0	0	0	0	0	0	0	0	0	0	0	White	Not Hispanic or Latino	0	0	50	0	69	207	30.565	2	0	0	0	1	0	0	0	0	0	0	0	0	0	0	0	0	0	0	0
1554	0	1	2340	19	S6	0	Outpatient	1	1	0	1	0	0	0	0	0	0	0	0	0	White	Not Hispanic or Latino	0	0	58	1	67	237	37.115	2	0	0	0	0	1	0	0	0	0	0	0	0	0	0	0	0	0	1	1
1555	0	0	2344	47	S5	0	Outpatient	0	0	0	0	0	0	0	0	0	0	0	0	0	White	Not Hispanic or Latino	0	0	61	0				1	0	0	0	1	0	0	0	0	0	0	0	0	0	0	0	0	0	1	1
1556	0	0	2345	39	S2	0	Outpatient	0	0	0	0	0	0	0	0	0	0	0	0	0	Unknown		0	0	56	1				1	0	0	0	1	0	0	0	0	0	0	0	0	0	0	0	0	0	0	0
1557	0	0	2352	35	S2	0	Outpatient	1	1	0	1	0	0	0	0	0	0	0	0	0	Unknown		0	0	49	0				2	0	0	0	0	1	1	0	0	0	0	0	0	0	0	0	0	0	0	0
1558	0	0	2353	35	S2	0	Outpatient	0	0	0	0	0	0	0	0	0	0	0	0	0	Unknown		0	0	50	0				2	0	0	0	1	0	0	0	0	0	0	0	0	0	0	0	0	0	0	0
1559	0	0	2354	35	S2	0	Outpatient	0	0	0	0	0	0	0	0	0	0	0	0	0	Unknown		0	0	59	1				2	0	0	0	1	0	0	0	0	0	0	0	0	0	0	0	0	0	0	0
1560	0	0	2355	35	S2	0	Outpatient	0	0	0	0	0	0	0	0	0	0	0	0	0	Unknown		0	0	62	1				2	0	0	0	1	0	0	0	0	0	0	0	0	0	0	0	0	0	0	0
1561	0	0	2356	35	S2	0	Outpatient	0	0	0	0	0	0	0	0	0	0	0	0	0	Unknown		0	0	58	0				1	0	0	0	1	0	0	0	0	0	0	0	0	0	0	0	0	0	0	0
1562	0	0	2357	35	S2	0	Outpatient	1	1	0	1	0	0	0	0	0	0	0	0	0	Unknown		0	0	57	0				2	0	0	0	0	1	0	0	0	0	0	0	0	0	0	0	0	0	0	0
1563	0	0	2358	35	S2	0	Outpatient	0	0	0	0	0	0	0	0	0	0	0	0	0	Unknown		0	0	51	0				2	0	0	0	1	0	0	0	0	0	0	0	0	0	0	0	0	0	0	1
1564	0	0	2359	35	S2	0	Outpatient	0	1	2	0	0	0	0	0	0	0	0	0	0	Unknown		0	0	25	1				1	0	0	0	1	0	0	0	0	0	0	0	0	0	0	0	0	0	0	0
1565	0	1	2366	34	S1	0	Outpatient	0	0	0	0	0	0	0	0	0	0	0	0	0	White	Not Hispanic or Latino	0	0	50	1	73	229	30.210	2	0	0	0	1	0	0	0	0	0	0	0	0	0	0	0	0	0	1	1
1566	0	1	2367	34	S1	0	Outpatient	0	0	0	0	0	0	0	0	0	0	0	0	0	White	Not Hispanic or Latino	0	0	56	1	72	185	25.088	2	0	0	0	1	0	0	0	0	0	0	0	0	0	0	0	0	0	0	0
1567	0	1	2368	34	S1	0	Outpatient	0	0	0	0	0	0	0	0	0	0	0	0	0	White	Not Hispanic or Latino	0	0	50	1	72	229	31.055	2	0	0	0	1	0	0	0	0	0	0	0	0	0	0	0	0	0	1	1
1568	0	1	2369	34	S1	0	Outpatient	1	1	0	1	0	0	0	1	0	0	0	0	0	White	Not Hispanic or Latino	0	0	59	1	72	190	25.766	3	0	0	0	1	0	0	0	0	0	0	0	1	0	0	0	0	1	1	1
1569	0	1	2370	34	S1	0	Outpatient	1	1	1	1	0	0	0	0	0	0	0	0	0	Black or African American	Not Hispanic or Latino	1	0	64	0	66	138	22.271	2	0	0	0	0	1	0	0	0	0	0	0	1	0	0	0	0	0	0	1
1570	0	1	2371	34	S1	0	Outpatient	0	0	0	0	0	0	0	0	0	0	0	0	0	White	Not Hispanic or Latino	0	0	72	0				2	0	0	0	1	0	0	0	0	0	0	0	0	0	0	0	0	0	1	1
1571	0	0	2372	22	S5	0	Outpatient	0	0	0	0	0	0	0	0	0	0	0	0	0	White	Not Hispanic or Latino	0	0	52	1				3	0	0	0	1	0	0	0	0	0	0	0	0	0	0	0	0	0	1	1
1572	0	0	2373	22	S5	0	Outpatient	0	0	0	0	0	0	0	0	0	0	0	0	0	White	Not Hispanic or Latino	0	0	60	0				2	0	0	0	1	0	0	0	0	0	0	0	0	0	0	0	0	0	0	1
1573	0	0	2374	22	S5	0	Outpatient	0	0	0	0	0	0	0	0	0	0	0	0	0	White	Not Hispanic or Latino	0	0	72	1				3	0	0	0	1	0	0	0	0	0	0	0	0	0	0	0	0	0	0	1
1574	0	0	2375	22	S5	0	Outpatient	0	0	0	0	0	0	0	0	0	0	0	0	0	White	Not Hispanic or Latino	0	0	59	0				2	0	0	0	1	0	0	0	0	0	0	0	0	0	0	0	0	0	0	1
1575	0	0	2376	22	S5	0	Outpatient	0	0	0	0	0	0	0	0	0	0	0	0	0	White	Not Hispanic or Latino	0	0	53	0				1	0	0	0	1	0	0	0	0	0	0	0	0	0	0	0	0	0	0	0
1576	0	0	2377	22	S5	0	Outpatient	1	1	0	1	0	0	0	0	0	0	0	0	0	White	Not Hispanic or Latino	0	0	63	1				1	0	0	0	0	1	0	0	0	0	0	0	0	0	0	0	0	0	0	0
1577	0	1	2383	48	S1	0	Outpatient	1	1	0	0	0	0	0	0	0	0	0	1	0	Black or African American	Not Hispanic or Latino	1	0	44	0	70	230	32.998	2	0	0	0	0	0	1	0	0	0	0	0	0	0	0	0	0	0	0	0
1578	0	1	2384	48	S1	0	Outpatient	0	0	0	0	0	0	0	0	0	0	0	0	0	Black or African American	Not Hispanic or Latino	1	0	53	0	63	160	28.340	3	0	0	0	1	0	0	0	0	0	0	0	0	0	0	0	0	0	0	0
1579	0	1	2385	48	S1	0	Outpatient	0	0	0	0	0	0	0	0	0	0	0	0	0	Black or African American	Not Hispanic or Latino	1	0	60	1	72	190	25.766	2	0	0	0	1	0	0	0	0	0	0	0	0	0	0	0	0	0	0	1
1580	0	1	2386	48	S1	0	Outpatient	0	1	0	1	0	0	0	0	0	0	0	0	0	White	Not Hispanic or Latino	0	0	62	0	66	175	28.243	2	0	0	0	1	0	0	0	0	0	0	0	0	0	0	0	0	0	0	0
1581	0	1	2387	48	S1	0	Outpatient	0	0	0	0	0	0	0	0	0	0	0	0	0	White	Not Hispanic or Latino	0	0	52	1	76	225	27.385	2	0	0	0	1	0	0	0	0	0	0	0	0	0	0	0	0	0	0	1
1582	0	1	2388	48	S1	0	Outpatient	0	0	0	0	0	0	0	0	0	0	0	0	0	Black or African American	Not Hispanic or Latino	1	0	57	1	72	240	32.546	2	0	0	0	1	0	0	0	0	0	0	0	0	0	0	0	0	0	1	1
1583	0	1	2389	28	S6	0	Outpatient	0	0	0	0	0	0	0	0	0	0	0	0	0	Black or African American	Not Hispanic or Latino	1	0	58	1	62	218	39.868	1	0	0	0	1	0	0	0	0	0	0	0	0	0	0	0	0	0	0	0
1584	0	0	2394	47	S5	0	Outpatient	1	1	0	1	0	1	0	0	0	0	0	0	0	White	Unknown	0	0	67	0				2	0	0	0	0	1	0	0	0	0	0	0	0	0	0	0	0	0	0	0
1585	0	0	2395	47	S5	0	Outpatient	0	0	0	0	0	0	0	0	0	0	0	0	0	Other	Hispanic or Latino	0	1	50	0				2	0	0	0	1	0	0	0	0	0	0	0	0	0	0	0	0	0	0	1
1586	0	0	2396	47	S5	0	Outpatient	0	0	0	0	0	0	0	0	0	0	0	0	0	Asian	Not Hispanic or Latino	0	0	56	0				2	0	0	0	1	0	0	0	0	0	0	0	0	0	0	0	0	0	0	1
1587	0	0	2397	47	S5	0	Outpatient	0	0	0	0	0	0	0	0	0	0	0	0	0	White	Not Hispanic or Latino	0	0	52	0				1	0	0	0	1	0	0	0	0	0	0	0	0	0	0	0	0	0	0	1
1588	0	1	2398	51	S1	0	Outpatient	0	0	0	0	0	0	0	0	0	0	0	0	0	Other	Hispanic or Latino	0	1	53	1	68	286	43.481	2	0	0	0	1	0	0	0	0	0	0	0	0	0	0	0	0	0	1	1
1589	0	1	2399	51	S1	0	Outpatient	0	0	0	0	0	0	0	0	0	0	0	0	0	White	Not Hispanic or Latino	0	0	57	1	75	288	35.994	3	0	0	0	1	0	0	0	0	0	0	0	0	0	0	0	0	0	0	0
1590	0	0	2400	37	S2	0	Outpatient	0	0	0	0	0	0	0	0	0	0	0	0	0	Unknown		0	0	64	0				2	0	0	0	1	0	0	0	0	0	0	0	0	0	0	0	0	0	0	1
1591	0	0	2401	37	S2	0	Outpatient	0	0	0	0	0	0	0	0	0	0	0	0	0	Unknown		0	0	63	0				2	0	0	0	1	0	0	0	0	0	0	0	0	0	0	0	0	0	1	1
1592	0	1	2402	60	S1	0	Outpatient	0	0	0	0	0	0	0	0	0	0	0	0	0	White	Not Hispanic or Latino	0	0	71	1	69	175	25.840	3	0	0	0	1	0	0	0	0	0	0	0	0	0	0	0	0	0	0	0
1593	0	1	2407	14	S6	0	Outpatient	0	1	0	2	0	0	0	0	0	0	0	0	0	Black or African American	Not Hispanic or Latino	1	0	60	0	56	142	31.832	3	0	0	0	1	0	0	0	0	0	0	0	0	0	0	0	0	0	0	1
1594	0	1	2408	14	S6	0	Outpatient	0	1	0	2	0	0	0	0	0	0	0	0	0	White	Not Hispanic or Latino	0	0	51	0	62	130	23.775	1	0	0	0	1	0	0	0	0	0	0	0	0	0	0	0	0	0	0	1
1595	0	1	2409	14	S6	0	Outpatient	0	1	2	0	0	0	0	0	0	0	0	0	0	White	Not Hispanic or Latino	0	0	58	1	70	180	25.824	1	0	0	0	1	0	0	0	0	0	0	0	0	0	0	0	0	0	0	0
1596	0	1	2410	14	S6	0	Outpatient	1	1	2	1	0	0	0	0	0	0	0	0	0	White	Not Hispanic or Latino	0	0	53	1	70	255	36.585	1	0	0	0	0	1	0	0	0	0	0	0	0	0	0	0	0	0	0	0
1597	0	1	2411	14	S6	0	Outpatient	0	0	0	0	0	0	0	0	0	0	0	0	0	Patient declined to provide	Patient Declined	0	0	50	0	62	142	25.969	3	0	0	0	1	0	0	0	0	0	0	0	0	0	0	0	0	0	0	1
1598	0	1	2412	14	S6	0	Outpatient	0	1	2	0	0	0	0	0	0	0	0	0	0	White	Not Hispanic or Latino	0	0	58	1	70	180	25.824	1	0	0	0	1	0	0	0	0	0	0	0	0	0	0	0	0	0	0	0
1599	0	0	2419	30	S5	0	Outpatient	1	1	0	1	0	0	0	0	0	0	0	0	0	Unknown		0	0	75	1				2	0	0	0	0	1	0	0	0	0	0	0	0	0	0	0	0	0	0	1
1600	0	0	2420	30	S5	0	Outpatient	0	0	0	0	0	0	0	0	0	0	0	0	0	Other		0	0	74	0				2	0	0	0	1	0	0	0	0	0	0	0	0	0	0	0	0	0	0	0
1601	0	0	2421	30	S5	0	Outpatient	0	0	0	0	0	0	0	0	0	0	0	0	0	Other		0	0	51	1				1	0	0	0	1	0	0	0	0	0	0	0	0	0	0	0	0	0	0	1
1602	0	0	2422	30	S5	0	Outpatient	1	1	0	1	0	0	0	0	0	0	0	0	0	White	Unknown	0	0	53	1				1	0	0	0	0	1	0	0	0	0	0	0	0	0	0	0	0	0	1	1
1603	0	0	2423	30	S5	0	Outpatient	0	0	0	0	0	0	0	0	0	0	0	0	0	White	Unknown	0	0	63	0				1	0	0	0	1	0	0	0	0	0	0	0	0	0	0	0	0	0	0	1
1604	0	0	2426	22	S5	0	Outpatient	0	0	0	0	0	0	0	0	0	0	0	0	0	White	Not Hispanic or Latino	0	0	67	1				3	0	0	0	1	0	0	0	0	0	0	0	0	0	0	0	0	0	0	0
1605	0	0	2431	43	S2	0	Outpatient	0	0	0	0	0	0	0	0	0	0	0	0	0	Unknown		0	0	64	0				2	0	0	0	1	0	0	0	0	0	0	0	0	0	0	0	0	0	0	0
1606	0	0	2432	43	S2	0	Outpatient	0	0	0	0	0	0	0	0	0	0	0	0	0	Unknown		0	0	63	1				2	0	0	0	1	0	0	0	0	0	0	0	0	0	0	0	0	0	1	1
1607	0	0	2433	43	S2	0	Outpatient	0	0	0	0	0	0	0	0	0	0	0	0	0	Unknown		0	0	54	1				2	0	0	0	1	0	0	0	0	0	0	0	0	0	0	0	0	0	0	0
1608	0	0	2434	43	S2	0	Outpatient	1	1	1	0	0	0	0	0	0	0	0	0	0	Unknown		0	0	73	1				2	0	0	0	0	1	0	0	0	0	0	0	0	0	0	0	0	0	0	1
1609	0	0	2435	43	S2	0	Outpatient	1	1	0	1	0	0	0	0	0	0	0	0	0	Unknown		0	0	58	0				2	0	0	0	0	1	0	0	0	0	0	0	0	0	0	0	0	0	1	1
1610	0	1	2436	19	S6	0	Outpatient	0	0	0	0	0	0	0	0	0	0	0	0	0	White	Not Hispanic or Latino	0	0	70	0	63	151	26.746	2	0	0	0	1	0	0	0	0	0	0	0	0	0	0	0	0	0	0	0
1611	0	1	2437	19	S6	0	Outpatient	0	0	0	0	0	0	0	0	0	0	0	0	0	White	Not Hispanic or Latino	0	0	67	1	66	226	36.473	1	0	0	0	1	0	0	0	0	0	0	0	0	0	0	0	0	0	0	0
1612	0	0	2441	47	S5	0	Outpatient	0	0	0	0	0	0	0	0	0	0	0	0	0	White	Not Hispanic or Latino	0	0	64	0				2	0	0	0	1	0	0	0	0	0	0	0	0	0	0	0	0	0	0	1
1613	0	0	2442	47	S5	0	Outpatient	0	0	0	0	0	0	0	0	0	0	0	0	0	White	Not Hispanic or Latino	0	0	66	0				2	0	0	0	1	0	0	0	0	0	0	0	0	0	0	0	0	0	0	0
1614	0	0	2443	47	S5	0	Outpatient	1	1	1	0	0	0	0	0	0	0	0	0	0	White	Hispanic or Latino	0	1	79	0				2	0	0	0	0	1	0	0	0	0	0	0	0	0	0	0	0	0	0	0
1615	0	0	2444	47	S5	0	Outpatient	0	0	0	0	0	0	0	0	0	0	0	0	0	White	Not Hispanic or Latino	0	0	55	0				2	0	0	0	1	0	0	0	0	0	0	0	0	0	0	0	0	0	0	1
1616	0	0	2445	39	S2	0	Outpatient	0	0	0	0	0	0	0	0	0	0	0	0	0	Unknown		0	0	44	0				1	0	0	0	1	0	0	0	0	0	0	0	0	0	0	0	0	0	0	0
1617	0	0	2446	39	S2	0	Outpatient	0	0	0	0	0	0	0	0	0	0	0	0	0	Unknown		0	0	56	0				2	0	0	0	1	0	0	0	0	0	0	0	0	0	0	0	0	0	0	0
1618	0	0	2447	39	S2	0	Outpatient	0	0	0	0	0	0	0	0	0	0	0	0	0	Unknown		0	0	64	0				2	0	0	0	1	0	0	0	0	0	0	0	0	0	0	0	0	0	0	1
1619	0	0	2448	39	S2	0	Outpatient	0	0	0	0	0	0	0	0	0	0	0	0	0	Unknown		0	0	52	0				1	0	0	0	1	0	0	0	0	0	0	0	0	0	0	0	0	0	0	0
1620	0	0	2449	39	S2	0	Outpatient	1	1	0	1	0	0	0	0	0	0	0	0	0	Unknown		0	0	56	1				2	0	0	0	0	1	0	0	0	0	0	0	0	0	0	0	0	0	0	0
1621	0	0	2450	39	S2	0	Outpatient	1	1	0	1	0	0	0	0	0	0	0	0	0	Unknown		0	0	72	0				2	0	0	0	0	1	0	0	0	0	0	0	0	0	0	0	0	0	1	1
1622	0	0	2456	35	S2	0	Outpatient	0	0	0	0	0	0	0	0	0	0	0	0	0	Unknown		0	0	51	0				2	0	0	0	1	0	0	0	0	0	0	0	0	0	0	0	0	0	0	0
1623	0	0	2457	35	S2	0	Outpatient	0	0	0	0	0	0	0	0	0	0	0	0	0	Unknown		0	0	52	0				2	0	0	0	1	0	0	0	0	0	0	0	0	0	0	0	0	0	1	1
1624	0	0	2458	35	S2	0	Outpatient	0	0	0	0	0	0	0	0	0	0	0	0	0	Unknown		0	0	49	0				2	0	0	0	1	0	0	0	0	0	0	0	0	0	0	0	0	0	0	0
1625	0	0	2459	35	S2	0	Outpatient	0	0	0	0	0	0	0	0	0	0	0	0	0	Unknown		0	0	46	0				2	0	0	0	1	0	0	0	0	0	0	0	0	0	0	0	0	0	0	0
1626	0	1	2460	14	S6	0	Outpatient	0	1	2	0	0	0	0	0	0	0	0	0	0	White	Not Hispanic or Latino	0	0	59	1	62	226	41.331	2	0	0	0	1	0	0	0	0	0	0	0	0	0	0	0	0	0	1	1
1627	0	1	2461	14	S6	0	Outpatient	1	1	0	2	0	0	0	0	0	0	0	0	0	White	Not Hispanic or Latino	0	0	61	1	70	229	32.854	3	0	0	0	0	1	0	0	0	0	0	0	0	0	0	0	0	0	0	1
1628	0	1	2462	14	S6	0	Outpatient	0	1	2	0	0	0	0	0	0	0	0	0	0	White	Not Hispanic or Latino	0	0	52	0	65	160	26.622	1	0	0	0	1	0	0	0	0	0	0	0	0	0	0	0	0	0	1	1
1629	0	1	2463	14	S6	0	Outpatient	0	0	0	0	0	0	0	0	0	0	0	0	0	White	Not Hispanic or Latino	0	0	50	0	65	141	23.461	2	0	0	0	1	0	0	0	0	0	0	0	0	0	0	0	0	0	0	1
1630	0	1	2464	14	S6	0	Outpatient	1	1	0	1	0	0	0	0	0	0	0	0	0	White	Not Hispanic or Latino	0	0	56	1	71	190	26.497	1	0	0	0	0	1	0	0	0	0	0	0	0	0	0	0	0	0	0	1
1631	0	1	2465	14	S6	0	Outpatient	1	1	0	1	0	0	0	0	0	0	0	0	0	White	Not Hispanic or Latino	0	0	59	1	68	196	29.798	3	0	0	0	0	1	0	0	0	0	0	0	0	0	0	0	0	0	1	1
1632	0	0	2468	30	S5	0	Outpatient	0	0	0	0	0	0	0	0	0	0	0	0	0	White	Unknown	0	0	63	0				1	0	0	0	1	0	0	0	0	0	0	0	0	0	0	0	0	0	1	1
1633	0	0	2469	30	S5	0	Outpatient	0	0	0	0	0	0	0	0	0	0	0	0	0	Other		0	0	64	1				1	0	0	0	1	0	0	0	0	0	0	0	0	0	0	0	0	0	0	1
1634	0	0	2470	30	S5	0	Outpatient	1	1	0	1	0	0	0	0	0	0	0	0	0	White	Patient Declined	0	0	70	1				2	0	0	0	0	1	0	0	0	0	0	0	0	0	0	0	0	0	0	0
1635	0	0	2471	30	S5	0	Outpatient	0	0	0	0	0	0	0	0	0	0	0	0	0	White	Unknown	0	0	51	1				1	0	0	0	1	0	0	0	0	0	0	0	0	0	0	0	0	0	0	0
1636	0	0	2472	30	S5	0	Outpatient	0	0	0	0	0	0	0	0	0	0	0	0	0	Other		0	0	65	1				1	0	0	0	1	0	0	0	0	0	0	0	0	0	0	0	0	0	0	1
1637	0	1	2478	29	S6	0	Outpatient	0	0	0	0	0	0	0	0	0	0	0	0	0	White	Not Hispanic or Latino	0	0	49	0	65	143	23.794	2	0	0	0	1	0	0	0	0	0	0	0	0	0	0	0	0	0	0	0
1638	0	0	2488	52	S2	0	Outpatient	0	0	0	0	0	0	0	0	0	0	0	0	0	Unknown		0	0	65	0				2	0	0	0	1	0	0	0	0	0	0	0	0	0	0	0	0	0	0	1
1639	0	0	2489	52	S2	0	Outpatient	0	0	0	0	0	0	0	0	0	0	0	0	0	Unknown		0	0	51	1				2	0	0	0	1	0	0	0	0	0	0	0	0	0	0	0	0	0	1	1
1640	0	0	2490	52	S2	0	Outpatient	1	1	0	1	0	0	0	0	0	0	0	0	0	Unknown		0	0	62	0				1	0	0	0	0	1	0	0	0	0	0	0	0	0	0	0	0	0	1	1
1641	0	0	2491	52	S2	0	Outpatient	0	0	0	0	0	0	0	0	0	0	0	0	0	Unknown		0	0	55	0				1	0	0	0	1	0	0	0	0	0	0	0	0	0	0	0	0	0	0	1
1642	0	1	2492	28	S6	0	Outpatient	0	1	0	2	0	0	0	0	0	0	0	0	0	White	Not Hispanic or Latino	0	0	55	1	70	214	30.702	2	0	0	0	1	0	0	0	0	0	0	0	0	0	0	0	0	0	0	1
1643	0	1	2493	28	S6	0	Outpatient	0	0	0	0	0	0	0	0	0	0	0	0	0	White	Not Hispanic or Latino	0	0	57	1	70	158	22.668	1	0	0	0	1	0	0	0	0	0	0	0	0	0	0	0	0	0	0	0
1644	0	1	2494	28	S6	0	Outpatient	0	0	0	0	0	0	0	0	0	0	0	0	0	White	Not Hispanic or Latino	0	0	55	0	67	216	33.827	2	0	0	0	1	0	0	0	0	0	0	0	0	0	0	0	0	0	0	1
1645	0	1	2495	28	S6	0	Outpatient	0	0	0	0	0	0	0	0	0	0	0	0	0	Black or African American	Not Hispanic or Latino	1	0	47	0	58	176	36.780	2	0	0	0	1	0	0	0	0	0	0	0	0	0	0	0	0	0	0	1
1646	0	1	2501	51	S1	0	Outpatient	0	1	2	0	0	0	0	0	0	0	0	0	0	Unknown		0	0	69	1	68	175	26.606	1	0	0	0	1	0	0	0	0	0	0	0	0	0	0	0	0	0	1	1
1647	0	1	2502	51	S1	0	Outpatient	0	1	0	1	0	0	0	0	0	0	0	0	0	Unknown		0	0	59	0	68	153	23.261	2	0	0	0	1	0	0	0	0	0	0	0	0	0	0	0	0	0	0	1
1648	0	1	2508	44	S1	0	Outpatient	0	0	0	0	0	0	0	0	0	0	0	0	0	Unknown		0	0	56	1	68	203	30.863	2	0	0	0	1	0	0	0	0	0	0	0	0	0	0	0	0	0	0	1
1649	0	1	2509	44	S1	0	Outpatient	0	1	0	0	0	0	0	0	0	0	0	1	0	Unknown		0	0	55	0	61	186	35.141	2	0	0	0	1	0	0	0	0	0	0	0	0	0	0	0	0	0	0	1
1650	0	1	2510	26	S1	0	Outpatient	0	0	0	0	0	0	0	0	0	0	0	0	0	White		0	0	80	0	62	115	21.031	2	0	0	0	1	0	0	0	0	0	0	0	0	0	0	0	0	1	0	1
1651	0	1	2511	26	S1	0	Outpatient	0	1	0	1	0	0	0	0	0	0	0	0	0	Unknown		0	0	50	1	73	208	27.439	2	0	0	0	1	0	0	0	0	0	0	0	0	0	0	0	0	0	1	1
1652	0	1	2512	26	S1	0	Outpatient	0	0	0	0	0	0	0	0	0	0	0	0	0	Unknown		0	0	63	0	67	150	23.491	2	0	0	0	1	0	0	0	0	0	0	0	0	0	0	0	0	0	0	1
1653	0	1	2513	26	S1	0	Outpatient	0	0	0	0	0	0	0	0	0	0	0	0	0	Unknown		0	0	58	1	72	200	27.122	2	0	0	0	1	0	0	0	0	0	0	0	0	0	0	0	0	0	0	1
1654	0	1	2534	34	S1	0	Outpatient	0	0	0	0	0	0	0	0	0	0	0	0	0	Unknown		0	0	52	1	70	170	24.390	2	0	0	0	1	0	0	0	0	0	0	0	0	0	0	0	0	0	0	1
1655	0	1	2535	34	S1	0	Outpatient	0	1	0	1	0	0	0	0	0	0	0	0	0	Unknown		0	0	65	1	70	208	29.842	2	0	0	0	1	0	0	0	0	0	0	0	0	0	0	0	0	0	1	1
1656	0	1	2536	34	S1	0	Outpatient	0	0	0	0	0	0	0	0	0	0	0	0	0	Unknown		0	0	61	1	71	189	26.357	2	0	0	0	1	0	0	0	0	0	0	0	0	0	0	0	0	0	0	1
1657	0	0	2539	22	S5	0	Outpatient	0	0	0	0	0	0	0	0	0	0	0	0	0	Black or African American	Not Hispanic or Latino	1	0	66	0				1	0	0	0	1	0	0	0	0	0	0	0	0	0	0	0	0	0	0	0
1658	0	1	2540	48	S1	0	Outpatient	0	1	0	1	0	0	0	0	0	0	0	0	0	Unknown		0	0	73	0	54	136	32.787	2	0	0	0	1	0	0	0	0	0	0	0	0	0	0	0	0	0	0	1
1659	0	1	2541	48	S1	0	Outpatient	0	1	0	1	0	0	0	0	0	0	0	0	0	Unknown		0	0	72	0	65	119	19.800	2	0	0	0	1	0	0	0	0	0	0	0	0	0	0	0	0	0	0	0
1660	0	1	2547	27	S6	0	Outpatient	0	0	0	0	0	0	0	0	0	0	0	0	0	Black or African American	Not Hispanic or Latino	1	0	50	0	66	154	24.854	2	0	0	0	1	0	0	0	0	0	0	0	0	0	0	0	0	0	0	0
1661	0	1	2548	27	S6	0	Outpatient	1	1	2	2	0	0	0	0	0	0	0	0	0	White	Not Hispanic or Latino	0	0	46	1	70	135	19.368	2	0	0	0	0	1	0	0	0	0	0	0	0	0	0	0	0	0	0	0
1662	0	1	2555	26	S1	0	Outpatient	0	1	0	1	0	0	0	0	0	0	0	0	0	Unknown		0	0	62	0	65	136	22.629	1	0	0	0	1	0	0	0	0	0	0	0	0	0	0	0	0	0	0	0
1663	0	1	2556	26	S1	0	Outpatient	0	0	0	0	0	0	0	0	0	0	0	0	0	Unknown		0	0	64	0	63	150	26.568	1	0	0	0	1	0	0	0	0	0	0	0	0	0	0	0	0	0	0	1
1664	0	1	2557	26	S1	0	Outpatient	0	0	0	0	0	0	0	0	0	0	0	0	0	Unknown		0	0	51	0	64	167	28.662	2	0	0	0	1	0	0	0	0	0	0	0	0	0	0	0	0	0	0	0
1665	0	1	2558	26	S1	0	Outpatient	0	0	0	0	0	0	0	0	0	0	0	0	0	Unknown		0	0	64	1	66	140	22.594	2	0	0	0	1	0	0	0	0	0	0	0	0	0	0	0	0	0	0	0
1666	0	0	2561	66	S2	0	Outpatient	0	0	0	0	0	0	0	0	0	0	0	0	0	Unknown		0	0	67	0				2	0	0	0	1	0	0	0	0	0	0	0	0	0	0	0	0	0	0	0
1667	0	0	2562	66	S2	0	Outpatient	0	0	0	0	0	0	0	0	0	0	0	0	0	Unknown		0	0	67	0				2	0	0	0	1	0	0	0	0	0	0	0	0	0	0	0	0	0	0	1
1668	0	0	2563	66	S2	0	Outpatient	0	0	0	0	0	0	0	0	0	0	0	0	0	Unknown		0	0	59	0				2	0	0	0	1	0	0	0	0	0	0	0	0	0	0	0	0	0	0	1
1669	0	1	2564	14	S6	0	Outpatient	1	1	0	3	0	0	0	0	0	0	0	0	0	White	Not Hispanic or Latino	0	0	53	0	67	157	24.587	2	0	0	0	0	1	0	0	0	0	0	0	0	0	0	0	0	0	0	1
1670	0	1	2565	14	S6	0	Outpatient	1	1	2	1	0	0	0	0	0	0	0	0	0	White	Not Hispanic or Latino	0	0	60	1	70	253	36.298	3	0	0	0	0	1	0	0	0	0	0	0	0	0	0	0	0	0	1	1
1671	0	1	2566	14	S6	0	Outpatient	0	1	2	0	0	0	0	0	0	0	0	0	0	White	Not Hispanic or Latino	0	0	40	1	73	165	21.767	1	0	0	0	1	0	0	0	0	0	0	0	0	0	0	0	0	0	0	0
1672	0	0	2576	30	S5	0	Outpatient	0	0	0	0	0	0	0	0	0	0	0	0	0	White	Unknown	0	0	52	1				1	0	0	0	1	0	0	0	0	0	0	0	0	0	0	0	0	0	1	1
1673	0	0	2577	30	S5	0	Outpatient	0	0	0	0	0	0	0	0	0	0	0	0	0	Patient declined to provide		0	0	51	1				1	0	0	0	1	0	0	0	0	0	0	0	0	0	0	0	0	0	1	1
1674	0	0	2578	30	S5	0	Outpatient	1	1	0	1	0	0	0	0	0	0	0	0	0	Other		0	0	74	1				2	0	0	0	0	1	0	0	0	0	0	0	0	0	0	0	0	0	0	0
1675	0	0	2579	30	S5	0	Outpatient	0	0	0	0	0	0	0	0	0	0	0	0	0	Other		0	0	52	1				2	0	0	0	1	0	0	0	0	0	0	0	0	0	0	0	0	0	0	1
1676	0	0	2580	30	S5	0	Outpatient	0	0	0	0	0	0	0	0	0	0	0	0	0	White	Unknown	0	0	65	1				2	0	0	0	1	0	0	0	0	0	0	0	0	0	0	0	0	0	0	0
1677	0	1	2587	61	S1	0	Outpatient	0	1	1	0	0	0	0	0	0	0	0	0	0	Other	Not Hispanic or Latino	0	0	63	0	59	240	48.469	2	0	0	0	1	0	0	0	0	0	0	0	0	0	0	0	0	0	1	1
1678	0	0	2593	22	S5	0	Outpatient	0	0	0	0	0	0	0	0	0	0	0	0	0	Other	Not Hispanic or Latino	0	0	58	1				1	0	0	0	1	0	0	0	0	0	0	0	0	0	0	0	0	0	0	0
1679	0	0	2594	22	S5	0	Outpatient	0	0	0	0	0	0	0	0	0	0	0	0	0	White	Patient Declined	0	0	66	0				1	0	0	0	1	0	0	0	0	0	0	0	0	0	0	0	0	0	0	1
1680	0	0	2595	22	S5	0	Outpatient	0	0	0	0	0	0	0	0	0	0	0	0	0	White	Not Hispanic or Latino	0	0	51	1				1	0	0	0	1	0	0	0	0	0	0	0	0	0	0	0	0	0	1	1
1681	0	0	2596	52	S2	0	Outpatient	0	0	0	0	0	0	0	0	0	0	0	0	0	Unknown		0	0	50	0				2	0	0	0	1	0	0	0	0	0	0	0	0	0	0	0	0	0	0	0
1682	0	0	2597	52	S2	0	Outpatient	1	1	0	1	0	0	0	0	0	0	0	0	0	Unknown		0	0	60	0				2	0	0	0	0	1	0	0	0	0	0	0	0	0	0	0	0	0	0	1
1683	0	0	2598	52	S2	0	Outpatient	0	0	0	0	0	0	0	0	0	0	0	0	0	Unknown		0	0	51	0				2	0	0	0	1	0	0	0	0	0	0	0	0	0	0	0	0	0	0	0
1684	0	0	2599	52	S2	0	Outpatient	0	0	0	0	0	0	0	0	0	0	0	0	0	Unknown		0	0	50	0				2	0	0	0	1	0	0	0	0	0	0	0	0	0	0	0	0	0	0	1
1685	0	0	2600	52	S2	0	Outpatient	0	0	0	0	0	0	0	0	0	0	0	0	0	Unknown		0	0	51	0				2	0	0	0	1	0	0	0	0	0	0	0	0	0	0	0	0	0	0	0
1686	0	0	2609	33	S5	0	Outpatient	0	0	0	0	0	0	0	0	0	0	0	0	0	White	Not Hispanic or Latino	0	0	55	1				1	0	0	0	1	0	0	0	0	0	0	0	0	0	0	0	0	0	0	0
1687	0	0	2610	33	S5	0	Outpatient	0	0	0	0	0	0	0	0	0	0	0	0	0	White	Not Hispanic or Latino	0	0	53	0				1	0	0	0	1	0	0	0	0	0	0	0	0	0	0	0	0	0	0	0
1688	0	0	2611	33	S5	0	Outpatient	0	0	0	0	0	0	0	0	0	0	0	0	0	White	Not Hispanic or Latino	0	0	60	1				2	0	0	0	1	0	0	0	0	0	0	0	0	0	0	0	0	0	0	0
1689	0	0	2612	33	S5	0	Outpatient	0	0	0	0	0	0	0	0	0	0	0	0	0	White	Unknown	0	0	71	1				2	0	0	0	1	0	0	0	0	0	0	0	0	0	0	0	0	0	1	1
1690	0	1	2613	19	S6	0	Outpatient	0	0	0	0	0	0	0	0	0	0	0	0	0	Black or African American	Not Hispanic or Latino	1	0	50	1	68	176	26.758	2	0	0	0	1	0	0	0	0	0	0	0	0	0	0	0	0	0	0	0
1691	0	1	2614	19	S6	0	Outpatient	1	1	0	1	0	0	0	0	0	0	0	0	0	White	Not Hispanic or Latino	0	0	47	1	73	236	31.133	2	0	0	0	0	1	0	0	0	0	0	0	0	0	0	0	0	0	1	1
1692	0	1	2615	19	S6	0	Outpatient	1	1	0	1	0	0	0	0	0	0	0	0	0	White	Not Hispanic or Latino	0	0	56	1	68	185	28.126	2	0	0	0	0	1	0	0	0	0	0	0	0	0	0	0	0	0	0	0
1693	0	1	2618	55	S1	0	Outpatient	0	0	0	0	0	0	0	0	0	0	0	0	0	White		0	0	19	0	62	166	30.358	2	0	1	0	0	0	0	0	0	0	0	0	0	0	0	0	0	0	0	0
1694	0	0	2620	37	S2	0	Outpatient	0	0	0	0	0	0	0	0	0	0	0	0	0	Unknown		0	0	69	1				3	0	0	0	1	0	0	0	0	0	0	0	0	0	0	0	0	0	0	0
1695	0	0	2621	37	S2	0	Outpatient	1	1	0	1	0	0	0	0	0	0	0	0	0	Unknown		0	0	58	1				1	0	0	0	0	1	0	0	0	0	0	0	0	0	0	0	0	0	1	1
1696	0	0	2622	37	S2	0	Outpatient	1	1	0	1	0	0	0	0	0	0	0	0	0	Unknown		0	0	69	1				3	0	0	0	0	1	0	0	0	0	0	0	0	0	0	0	0	0	1	1
1697	0	1	2624	26	S1	0	Outpatient	0	0	0	0	0	0	0	0	0	0	0	0	0	Unknown		0	0	54	0	65	225	37.438	2	0	0	0	1	0	0	0	0	0	0	0	0	0	0	0	0	0	0	1
1698	0	1	2625	26	S1	0	Outpatient	0	0	0	0	0	0	0	0	0	0	0	0	0	Unknown		0	0	29	1	69	215	31.746	1	0	0	0	0	0	0	0	0	0	0	0	0	0	0	0	0	1	0	1
1699	0	1	2626	26	S1	0	Outpatient	0	0	0	0	0	0	0	0	0	0	0	0	0	Unknown		0	0	62	0	65	138	22.962	2	0	0	0	1	0	0	0	0	0	0	0	0	0	0	0	0	0	0	0
1700	0	1	2627	21	S6	0	Outpatient	0	0	0	0	0	0	0	0	0	0	0	0	0	Black or African American	Not Hispanic or Latino	1	0	50	0	64	129	22.140	2	0	0	0	1	0	0	0	0	0	0	0	0	0	0	0	0	0	0	0
1701	0	1	2628	21	S6	0	Outpatient	0	0	0	0	0	0	0	0	0	0	0	0	0	Black or African American	Not Hispanic or Latino	1	0	55	0	68	135	20.524	2	0	0	0	1	0	0	0	0	0	0	0	0	0	0	0	0	0	0	0
1702	0	1	2629	21	S6	0	Outpatient	0	0	0	0	0	0	0	0	0	0	0	0	0	Black or African American	Not Hispanic or Latino	1	0	61	1	68	163	24.781	2	0	0	0	1	0	0	0	0	0	0	0	0	0	0	0	0	0	0	0
1703	0	1	2630	21	S6	0	Outpatient	0	1	2	0	0	0	0	0	0	0	0	0	0	Black or African American	Not Hispanic or Latino	1	0	50	1	72	250	33.902	2	0	0	0	1	0	0	0	0	0	0	0	0	0	0	0	0	0	0	0
1704	0	1	2631	21	S6	0	Outpatient	0	0	0	0	0	0	0	0	0	0	0	0	0	Black or African American	Not Hispanic or Latino	1	0	56	0	67	233	36.489	2	0	0	0	1	0	0	0	0	0	0	0	0	0	0	0	0	0	0	0
1705	0	1	2632	21	S6	0	Outpatient	1	1	3	3	0	0	0	0	0	0	0	0	0	White	Not Hispanic or Latino	0	0	68	1	68	188	28.582	2	0	0	0	0	1	0	0	0	0	0	0	0	0	0	0	0	0	0	0
1706	0	1	2633	21	S6	0	Outpatient	1	1	2	1	0	0	0	0	0	0	0	0	0	Black or African American	Not Hispanic or Latino	1	0	51	0	67	212	33.200	2	0	0	0	0	1	0	0	0	0	0	0	0	0	0	0	0	0	0	0
1707	0	1	2634	21	S6	0	Outpatient	1	1	0	1	0	0	0	0	0	0	0	0	0	Black or African American	Not Hispanic or Latino	1	0	62	1	69	233	34.404	2	0	0	0	0	1	0	0	0	0	0	0	0	0	0	0	0	0	0	0
1708	0	1	2639	34	S1	0	Outpatient	0	1	0	1	0	0	0	0	0	0	0	0	0	Unknown		0	0	71	1	72	239	32.411	2	0	0	0	1	0	0	0	0	0	0	0	0	0	0	0	0	0	1	1
1709	0	1	2640	34	S1	0	Outpatient	0	1	0	1	0	0	0	0	0	0	0	0	0	Unknown		0	0	72	1	68	260	39.529	2	0	0	0	1	0	0	0	0	0	0	0	0	0	0	0	0	0	1	1
1710	0	1	2641	34	S1	0	Outpatient	0	0	0	0	0	0	0	0	0	0	0	0	0	Unknown		0	0	66	0	62	200	36.576	2	0	0	0	1	0	0	0	0	0	0	0	0	0	0	0	0	0	0	0
1711	0	1	2642	34	S1	0	Outpatient	0	0	0	0	0	0	0	0	0	0	0	0	0	Unknown		0	0	50	1	65	210	34.942	2	0	0	0	1	0	0	0	0	0	0	0	0	0	0	0	0	0	0	0
1712	0	1	2643	34	S1	0	Outpatient	0	0	0	0	0	0	0	0	0	0	0	0	0	Black or African American	Not Hispanic or Latino	1	0	57	0	69	433	63.936	1	0	0	0	1	0	0	0	0	0	0	0	0	0	0	0	0	0	1	1
1713	0	0	2647	22	S5	0	Outpatient	0	0	0	0	0	0	0	0	0	0	0	0	0	White	Not Hispanic or Latino	0	0	52	1				1	0	0	0	1	0	0	0	0	0	0	0	0	0	0	0	0	0	0	0
1714	0	1	2652	48	S1	0	Outpatient	0	0	0	0	0	0	0	0	0	0	0	0	0	Unknown		0	0	51	0	67	130	20.359	1	0	0	0	1	0	0	0	0	0	0	0	0	0	0	0	0	0	0	0
1715	0	1	2653	48	S1	0	Outpatient	0	0	0	0	0	0	0	0	0	0	0	0	0	Unknown		0	0	74	0	64	144	24.715	2	0	0	0	1	0	0	0	0	0	0	0	0	0	0	0	0	0	1	1
1716	0	1	2654	48	S1	0	Outpatient	0	0	0	0	0	0	0	0	0	0	0	0	0	Unknown	Unknown	0	0	54	1	65	245	40.766	1	0	0	0	1	0	0	0	0	0	0	0	0	0	0	0	0	0	1	1
1717	0	1	2655	48	S1	0	Outpatient	0	0	0	0	0	0	0	0	0	0	0	0	0	Unknown		0	0	51	0	62	99	18.105	2	0	0	0	1	0	0	0	0	0	0	0	0	0	0	0	0	0	0	0
1718	0	1	2656	48	S1	0	Outpatient	0	0	0	0	0	0	0	0	0	0	0	0	0	Unknown		0	0	52	0	65	125	20.799	2	0	0	0	1	0	0	0	0	0	0	0	0	0	0	0	0	0	0	0
1719	0	1	2657	29	S6	0	Outpatient	0	1	0	2	0	0	0	0	0	0	0	0	0	Black or African American	Not Hispanic or Latino	1	0	40	0	71	260	36.259	2	0	0	0	1	0	0	0	0	0	0	0	0	0	0	0	0	0	0	0
1720	0	1	2658	29	S6	0	Outpatient	1	1	0	1	0	0	0	0	0	0	0	0	0	White	Not Hispanic or Latino	0	0	57	0	61	177	33.440	2	0	0	0	0	1	0	0	0	0	0	0	0	0	0	0	0	0	1	1
1721	0	1	2659	29	S6	0	Outpatient	1	1	2	1	0	0	0	0	0	0	0	0	0	White	Not Hispanic or Latino	0	0	55	0	68	223	33.903	2	0	0	0	0	1	0	0	0	0	0	0	0	0	0	0	0	0	0	0
1722	0	1	2660	29	S6	0	Outpatient	0	0	0	0	0	0	0	0	0	0	0	0	0	White	Not Hispanic or Latino	0	0	60	0	64	154	26.431	2	0	0	0	1	0	0	0	0	0	0	0	0	0	0	0	0	0	0	0
1723	0	1	2661	29	S6	0	Outpatient	1	1	0	1	0	0	0	0	0	0	0	0	0	Black or African American	Not Hispanic or Latino	1	0	63	1	73	286	37.729	3	0	0	0	0	1	0	0	0	0	0	0	0	0	0	0	0	0	0	0
1724	0	1	2662	29	S6	0	Outpatient	0	0	0	0	0	0	0	0	0	0	0	0	0	Black or African American	Not Hispanic or Latino	1	0	50	0	62	157	28.713	2	0	0	0	1	0	0	0	0	0	0	0	0	0	0	0	0	0	1	1
1725	0	1	2663	29	S6	0	Outpatient	0	0	0	0	0	0	0	0	0	0	0	0	0	Black or African American	Not Hispanic or Latino	1	0	50	1	75	252	31.494	2	0	0	0	1	0	0	0	0	0	0	0	0	0	0	0	0	0	1	1
1726	0	1	2664	29	S6	0	Outpatient	0	0	0	0	0	0	0	0	0	0	0	0	0	Black or African American	Not Hispanic or Latino	1	0	50	0	65	173	28.786	1	0	0	0	1	0	0	0	0	0	0	0	0	0	0	0	0	0	1	1
1727	0	1	2665	29	S6	0	Outpatient	0	0	0	0	0	0	0	0	0	0	0	0	0	Black or African American	Not Hispanic or Latino	1	0	50	0	66	159	25.660	2	0	0	0	1	0	0	0	0	0	0	0	0	0	0	0	0	0	1	1
1728	0	1	2669	51	S1	0	Outpatient	0	1	2	0	0	0	0	0	0	0	0	0	0	Unknown		0	0	53	1	72	204	27.664	1	0	0	0	1	0	0	0	0	0	0	0	0	0	0	0	0	0	0	0
1729	0	1	2670	51	S1	0	Outpatient	0	0	0	0	0	0	0	0	0	0	0	0	0	Unknown		0	0	30	1	74	205	26.318	1	1	0	0	0	0	0	0	0	0	0	0	0	0	0	0	0	0	0	0
1730	0	1	2671	51	S1	0	Outpatient	0	0	0	0	0	0	0	0	0	0	0	0	0	White		0	0	20	0	66	123	19.851	1	1	0	0	0	0	0	0	0	0	0	0	0	0	0	0	0	0	0	0
1731	0	1	2672	51	S1	0	Outpatient	0	0	0	0	0	0	0	0	0	0	0	0	0	Unknown		0	0	66	0	54	160	38.573	2	0	0	0	1	0	0	0	0	0	0	0	0	0	0	0	0	0	1	1
1732	0	1	2673	51	S1	0	Outpatient	0	1	1	0	0	0	0	0	0	0	0	0	0	White	Hispanic or Latino	0	1	66	0	65	230	38.270	2	0	0	0	1	0	0	0	0	0	0	0	0	0	0	0	0	0	1	1
1733	0	1	2674	27	S6	0	Outpatient	1	1	0	1	0	0	0	0	0	0	0	0	0	White	Not Hispanic or Latino	0	0	61	0	62	155	28.347	2	0	0	0	0	1	0	0	0	0	0	0	0	0	0	0	0	0	0	1
1734	0	1	2675	27	S6	0	Outpatient	0	0	0	0	0	0	0	0	0	0	0	0	0	White	Not Hispanic or Latino	0	0	66	0	66	168	27.113	2	0	0	0	1	0	0	0	0	0	0	0	0	0	0	0	0	0	0	1
1735	0	0	2676	37	S2	0	Outpatient	1	1	0	1	0	0	0	0	0	0	0	0	0	Unknown		0	0	75	1				3	0	0	0	0	1	0	0	0	0	0	0	0	0	0	0	0	0	0	0
1736	0	0	2677	37	S2	0	Outpatient	0	0	0	0	0	0	0	0	0	0	0	0	0	Unknown		0	0	57	0				2	0	0	0	1	0	0	0	0	0	0	0	0	0	0	0	0	0	1	1
1737	0	0	2678	37	S2	0	Outpatient	1	1	0	1	0	0	0	0	0	0	0	0	0	Unknown		0	0	72	1				2	0	0	0	0	1	0	0	0	0	0	0	0	0	0	0	0	0	0	1
1738	0	0	2679	37	S2	0	Outpatient	0	0	0	0	0	0	0	0	0	0	0	0	0	Unknown		0	0	52	0				2	0	0	0	1	0	0	0	0	0	0	0	0	0	0	0	0	0	0	0
1739	0	1	2686	26	S1	0	Outpatient	0	0	0	0	0	0	0	0	0	0	0	0	0	White	Not Hispanic or Latino	0	0	71	1	71	185	25.799	1	0	0	0	1	0	0	0	0	0	0	0	0	0	0	0	0	0	0	0
1740	0	0	2695	30	S5	0	Outpatient	0	0	0	0	0	0	0	0	0	0	0	0	0	Patient declined to provide		0	0	54	0				1	0	0	0	1	0	0	0	0	0	0	0	0	0	0	0	0	0	0	0
1741	0	0	2696	30	S5	0	Outpatient	1	1	2	1	0	0	0	0	0	0	0	0	0	White	Not Hispanic or Latino	0	0	64	0				2	0	0	0	0	1	0	0	0	0	0	0	0	0	0	0	0	1	0	0
1742	0	0	2697	30	S5	0	Outpatient	0	0	0	0	0	0	0	0	0	0	0	0	0	White	Not Hispanic or Latino	0	0	76	0				1	0	0	0	1	0	0	0	0	0	0	0	0	0	0	0	0	0	1	1
1743	0	1	2702	34	S1	0	Outpatient	1	1	0	1	0	0	0	0	0	0	0	0	0	Unknown		0	0	59	1	67	170	26.623	2	0	0	0	0	1	0	0	0	0	0	0	0	0	0	0	0	0	1	1
1744	0	1	2703	34	S1	0	Outpatient	0	0	0	0	0	0	0	0	0	0	0	0	0	Unknown		0	0	27	1	72	190	25.766	1	0	0	0	0	0	0	1	0	0	0	0	0	0	0	0	0	0	1	1
1745	0	1	2713	61	S1	0	Outpatient	0	0	0	0	0	0	0	0	0	0	0	0	0	Unknown		0	0	58	1	69	189	27.907	2	0	0	0	1	0	0	0	0	0	0	0	0	0	0	0	0	0	0	0
1746	0	0	2718	22	S5	0	Outpatient	0	0	0	0	0	0	0	0	0	0	0	0	0	White	Not Hispanic or Latino	0	0	51	1				1	0	0	0	1	0	0	0	0	0	0	0	0	0	0	0	0	0	0	0
1747	0	0	2719	22	S5	0	Outpatient	1	1	0	1	0	0	0	0	0	0	0	0	0	White	Not Hispanic or Latino	0	0	59	0				3	0	0	0	0	1	0	0	0	0	0	0	0	0	0	0	0	0	0	0
1748	0	0	2720	22	S5	0	Outpatient	1	1	0	1	0	0	0	0	0	0	0	0	0	White	Not Hispanic or Latino	0	0	77	0				2	0	0	0	0	1	0	0	0	0	0	0	0	0	0	0	0	0	0	1
1749	0	0	2721	22	S5	0	Outpatient	0	0	0	0	0	0	0	0	0	0	0	0	0	Asian	Patient Declined	0	0	51	0				2	0	0	0	1	0	0	0	0	0	0	0	0	0	0	0	0	0	0	0
1750	0	0	2722	22	S5	0	Outpatient	0	0	0	0	0	0	0	0	0	0	0	0	0	White	Not Hispanic or Latino	0	0	69	0				2	0	0	0	1	0	0	0	0	0	0	0	0	0	0	0	0	0	0	0
1751	0	0	2723	22	S5	0	Outpatient	1	1	0	1	0	0	0	0	0	0	0	0	0	White	Not Hispanic or Latino	0	0	67	1				1	0	0	0	0	1	0	0	0	0	0	0	0	0	0	0	0	0	1	1
1752	0	0	2724	52	S2	0	Outpatient	1	1	0	1	0	0	0	0	0	0	0	0	0	Unknown		0	0	57	0				2	0	0	0	0	1	0	0	0	0	0	0	0	0	0	0	0	0	0	1
1753	0	0	2725	52	S2	0	Outpatient	0	0	0	0	0	0	0	0	0	0	0	0	0	Unknown		0	0	59	0				2	0	0	0	1	0	0	0	0	0	0	0	0	0	0	0	0	0	1	1
1754	0	0	2726	52	S2	0	Outpatient	0	0	0	0	0	0	0	0	0	0	0	0	0	Unknown		0	0	55	1				2	0	0	0	1	0	0	0	0	0	0	0	0	0	0	0	0	0	0	1
1755	0	0	2727	52	S2	0	Outpatient	0	0	0	0	0	0	0	0	0	0	0	0	0	Unknown		0	0	51	1				2	0	0	0	1	0	0	0	0	0	0	0	0	0	0	0	0	0	1	1
1756	0	0	2728	52	S2	0	Outpatient	0	0	0	0	0	0	0	0	0	0	0	0	0	Unknown		0	0	50	0				2	0	0	0	1	0	0	0	0	0	0	0	0	0	0	0	0	0	0	1
1757	0	0	2729	52	S2	0	Outpatient	0	0	0	0	0	0	0	0	0	0	0	0	0	Unknown		0	0	52	1				2	0	0	0	1	0	0	0	0	0	0	0	0	0	0	0	0	0	0	1
1758	0	0	2733	33	S5	0	Outpatient	0	0	0	0	0	0	0	0	0	0	0	0	0	White	Not Hispanic or Latino	0	0	49	1				2	0	0	0	1	0	0	0	0	0	0	0	0	0	0	0	0	0	1	1
1759	0	0	2734	33	S5	0	Outpatient	1	1	0	1	0	0	0	0	0	0	0	0	0	White	Not Hispanic or Latino	0	0	56	1				1	0	0	0	0	1	0	0	0	0	0	0	0	0	0	0	0	0	0	0
1760	0	0	2735	33	S5	0	Outpatient	1	1	0	1	0	0	1	0	0	0	0	0	0	White	Not Hispanic or Latino	0	0	72	1				1	0	0	0	0	1	0	0	0	0	0	0	0	0	0	0	0	0	1	1
1761	0	0	2736	33	S5	0	Outpatient	0	0	0	0	0	0	0	0	0	0	0	0	0	White	Not Hispanic or Latino	0	0	69	1				2	0	0	0	1	0	0	0	0	0	0	0	0	0	0	0	0	0	0	1
1762	0	1	2737	17	S6	0	Outpatient	1	1	0	1	0	0	0	0	0	0	0	0	0	White	Not Hispanic or Latino	0	0	23	0	66	161	25.983	1	0	0	0	0	1	0	0	0	0	0	0	0	0	0	0	0	0	0	1
1763	0	1	2738	17	S6	0	Outpatient	0	1	0	2	0	0	0	0	0	0	0	0	0	Black or African American	Not Hispanic or Latino	1	0	58	1	70	224	32.137	2	0	0	0	1	0	0	0	0	0	0	0	0	0	0	0	0	0	1	1
1764	0	1	2739	17	S6	0	Outpatient	0	0	0	0	0	0	0	0	0	0	0	0	0	White	Not Hispanic or Latino	0	0	52	1	66	137	22.110	1	0	0	0	1	0	0	0	0	0	0	0	0	0	0	0	0	0	0	0
1765	0	1	2740	17	S6	0	Outpatient	0	0	0	0	0	0	0	0	0	0	0	0	0	White	Not Hispanic or Latino	0	0	50	1	69	224	33.075	2	0	0	0	1	0	0	0	0	0	0	0	0	0	0	0	0	0	0	0
1766	0	1	2741	17	S6	0	Outpatient	0	0	0	0	0	0	0	0	0	0	0	0	0	White	Not Hispanic or Latino	0	0	59	1	61	232	43.831	2	0	0	0	1	0	0	0	0	0	0	0	0	0	0	0	0	0	1	1
1767	0	1	2742	17	S6	0	Outpatient	0	1	0	2	0	0	0	0	0	0	0	0	0	White	Not Hispanic or Latino	0	0	42	1	72	258	34.987	2	0	0	0	1	0	0	0	0	0	0	0	0	0	0	0	0	0	1	1
1768	0	1	2743	17	S6	0	Outpatient	1	1	0	1	0	0	0	0	0	0	0	0	0	Black or African American	Not Hispanic or Latino	1	0	40	1	59	181	36.554	3	0	0	0	0	1	0	0	0	0	0	0	0	0	0	0	0	0	0	0
1769	0	1	2744	17	S6	0	Outpatient	0	1	0	2	0	0	0	0	0	0	0	0	0	White	Not Hispanic or Latino	0	0	55	1	72	187	25.359	1	0	0	0	1	0	0	0	0	0	0	0	0	0	0	0	0	0	0	0
1770	0	1	2745	17	S6	0	Outpatient	0	1	0	2	0	0	0	0	0	0	0	0	0	White	Not Hispanic or Latino	0	0	51	0	63	169	29.934	1	0	0	0	1	0	0	0	0	0	0	0	0	0	0	0	0	0	0	0
1771	0	1	2753	44	S1	0	Outpatient	0	0	0	0	0	0	0	0	0	0	0	0	0	Unknown		0	0	26	0	65	125	20.799	2	0	0	0	1	0	1	0	0	0	0	0	0	0	0	0	0	0	0	0
1772	0	1	2754	44	S1	0	Outpatient	0	0	0	0	0	0	0	0	0	0	0	0	0	Unknown		0	0	26	1	74	190	24.392	2	0	0	0	1	0	1	0	0	0	0	0	0	0	0	0	0	0	0	0
1773	0	1	2755	44	S1	0	Outpatient	0	1	0	1	0	0	0	0	0	0	0	0	0	Unknown		0	0	58	0	54	212	51.110	2	0	0	0	1	0	0	0	0	0	0	0	0	0	0	0	0	0	1	1
1774	0	0	2761	30	S5	0	Outpatient	1	1	1	0	0	0	0	0	0	0	0	0	0	Patient declined to provide		0	0	70	0				2	0	0	0	0	1	0	0	0	0	0	0	0	0	0	0	0	0	0	1
1775	0	0	2762	30	S5	0	Outpatient	0	0	0	0	0	0	0	0	0	0	0	0	0	White	Unknown	0	0	50	0				1	0	0	0	1	0	0	0	0	0	0	0	0	0	0	0	0	0	0	0
1776	0	0	2763	30	S5	0	Outpatient	0	0	0	0	0	0	0	0	0	0	0	0	0	Other		0	0	63	1				1	0	0	0	1	0	0	0	0	0	0	0	0	0	0	0	0	0	0	1
1777	0	0	2764	30	S5	0	Outpatient	0	0	0	0	0	0	0	0	0	0	0	0	0	Unknown		0	0	61	0				1	0	0	0	1	0	0	0	0	0	0	0	0	0	0	0	0	0	1	1
1778	0	0	2774	33	S5	0	Outpatient	0	0	0	0	0	0	0	0	0	0	0	0	0	White		0	0	63	0				1	0	0	0	1	0	0	0	0	0	0	0	0	0	0	0	0	0	1	1
1779	0	0	2775	33	S5	0	Outpatient	1	1	0	1	0	0	0	0	0	0	0	0	0	White		0	0	56	1				1	0	0	0	0	1	0	0	0	0	0	0	0	0	0	0	0	0	0	1
1780	0	0	2776	33	S5	0	Outpatient	1	1	1	0	0	0	0	0	0	0	0	0	0	White	Not Hispanic or Latino	0	0	68	1				2	0	0	0	0	1	0	0	0	0	0	0	0	0	0	0	0	0	0	0
1781	0	0	2777	33	S5	0	Outpatient	1	1	0	1	0	0	0	0	0	0	0	0	0	White	Unknown	0	0	59	1				2	0	0	0	0	1	0	0	0	0	0	0	0	0	0	0	0	0	0	1
1782	0	1	2778	19	S6	0	Outpatient	0	0	0	0	0	0	0	0	0	0	0	0	0	Black or African American	Not Hispanic or Latino	1	0	59	1	68	168	25.542	2	0	0	0	1	0	0	0	0	0	0	0	0	0	0	0	0	0	1	1
1783	0	1	2779	19	S6	0	Outpatient	0	1	2	2	0	0	0	0	0	0	0	0	0	Black or African American	Not Hispanic or Latino	1	0	51	0	64	161	27.633	1	0	0	0	1	0	0	0	0	0	0	0	0	0	0	0	0	0	0	0
1784	0	1	2780	19	S6	0	Outpatient	0	1	2	0	0	0	0	0	0	0	0	0	0	Black or African American	Not Hispanic or Latino	1	0	55	0	64	165	28.319	2	0	0	0	1	0	0	0	0	0	0	0	0	0	0	0	0	0	0	0
1785	0	1	2781	19	S6	0	Outpatient	0	1	2	2	0	0	0	0	0	0	0	0	0	White	Not Hispanic or Latino	0	0	60	1	70	189	27.116	1	0	0	0	1	0	0	0	0	0	0	0	0	0	0	0	0	0	1	1
1786	0	1	2782	19	S6	0	Outpatient	0	0	0	0	0	0	0	0	0	0	0	0	0	Black or African American	Not Hispanic or Latino	1	0	59	1	69	198	29.236	2	0	0	0	1	0	0	0	0	0	0	0	0	0	0	0	0	0	1	1
1787	0	1	2783	19	S6	0	Outpatient	0	1	2	2	0	0	0	0	0	0	0	0	0	White	Not Hispanic or Latino	0	0	55	1	73	215	28.363	2	0	0	0	1	0	0	0	0	0	0	0	0	0	0	0	0	0	1	1
1788	0	0	2786	25	S5	0	Outpatient	0	0	0	0	0	0	0	0	0	0	0	0	0	White	Not Hispanic or Latino	0	0	64	1				2	0	0	0	1	0	0	0	0	0	0	0	0	0	0	0	0	0	0	0
1789	0	0	2787	25	S5	0	Outpatient	0	0	0	0	0	0	0	0	0	0	0	0	0	White	Not Hispanic or Latino	0	0	68	1				1	0	0	0	1	0	0	0	0	0	0	0	0	0	0	0	0	0	0	0
1790	0	0	2788	25	S5	0	Outpatient	0	0	0	0	0	0	0	0	0	0	0	0	0	White	Not Hispanic or Latino	0	0	62	0				1	0	0	0	1	0	0	0	0	0	0	0	0	0	0	0	0	0	0	0
1791	0	0	2789	25	S5	0	Outpatient	0	0	0	0	0	0	0	0	0	0	0	0	0	White	Not Hispanic or Latino	0	0	72	0				1	0	0	0	1	0	0	0	0	0	0	0	0	0	0	0	0	0	0	0
1792	0	0	2790	25	S5	0	Outpatient	0	0	0	0	0	0	0	0	0	0	0	0	0	White	Not Hispanic or Latino	0	0	53	1				1	0	0	0	1	0	0	0	0	0	0	0	0	0	0	0	0	0	0	0
1793	0	0	2791	25	S5	0	Outpatient	1	1	0	1	0	0	0	0	0	0	0	0	0	White	Not Hispanic or Latino	0	0	64	0				2	0	0	0	0	1	0	0	0	0	0	0	0	0	0	0	0	0	0	0
1794	0	0	2792	25	S5	0	Outpatient	0	0	0	0	0	0	0	0	0	0	0	0	0	White		0	0	58	1				2	0	0	0	1	0	0	0	0	0	0	0	0	0	0	0	0	0	0	0
1795	0	1	2799	51	S1	0	Outpatient	0	1	0	1	0	0	0	0	0	0	0	0	0	Unknown		0	0	54	1	68	205	31.167	2	0	0	0	1	0	0	0	0	0	0	0	0	0	0	0	0	0	1	1
1796	0	1	2800	51	S1	0	Outpatient	0	1	2	1	0	0	0	0	0	0	0	0	0	Unknown		0	0	41	1	73	225	29.682	1	0	0	0	1	0	0	0	0	0	0	0	0	0	0	0	0	0	0	0
1797	0	1	2801	51	S1	0	Outpatient	0	0	0	0	0	0	0	0	0	0	0	0	0	Unknown		0	0	63	0	66	175	28.243	2	0	0	0	1	0	0	0	0	0	0	0	0	0	0	0	0	0	1	1
1798	0	1	2802	51	S1	0	Outpatient	0	0	0	0	0	0	0	0	0	0	0	0	0	Unknown		0	0	55	1	69	165	24.364	2	0	0	0	1	0	0	0	0	0	0	0	0	0	0	0	0	1	1	1
1799	0	1	2807	44	S1	0	Outpatient	0	1	0	1	0	0	0	0	0	0	0	0	0	Unknown		0	0	57	1	76	230	27.993	2	0	0	0	1	0	0	0	0	0	0	0	0	0	0	0	0	0	1	1
1800	0	1	2824	34	S1	0	Outpatient	0	1	0	1	0	0	0	0	0	0	0	0	0	Unknown		0	0	62	1	66	180	29.050	2	0	0	0	1	0	0	0	0	0	0	0	0	0	0	0	0	0	1	1
1801	0	1	2825	34	S1	0	Outpatient	0	0	0	0	0	0	0	0	0	0	0	0	0	Unknown		0	0	69	0	64	150	25.745	2	0	0	0	1	0	0	0	0	0	0	0	0	0	0	0	0	0	0	1
1802	0	1	2826	34	S1	0	Outpatient	0	0	0	0	0	0	0	0	0	0	0	0	0	Unknown		0	0	51	1	69	273	40.311	2	0	0	0	1	0	0	0	0	0	0	0	0	0	0	0	0	0	0	0
1803	0	0	2827	22	S5	0	Outpatient	0	0	0	0	0	0	0	0	0	0	0	0	0	White	Not Hispanic or Latino	0	0	50	0				1	0	0	0	1	0	0	0	0	0	0	0	0	0	0	0	0	0	0	0
1804	0	0	2828	22	S5	0	Outpatient	1	1	0	1	0	0	0	0	0	0	0	0	0	White	Patient Declined	0	0	71	1				3	0	0	0	0	1	0	0	0	0	0	0	0	0	0	0	0	0	0	1
1805	0	0	2832	33	S5	0	Outpatient	0	0	0	0	0	0	0	0	0	0	0	0	0	White	Not Hispanic or Latino	0	0	74	1				1	0	0	0	1	0	0	0	0	0	0	0	0	0	0	0	0	0	0	0
1806	0	0	2833	33	S5	0	Outpatient	0	0	0	0	0	0	0	0	0	0	0	0	0	White	Not Hispanic or Latino	0	0	65	0				1	0	0	0	1	0	0	0	0	0	0	0	0	0	0	0	0	0	0	1
1807	0	0	2834	33	S5	0	Outpatient	0	0	0	0	0	0	0	0	0	0	0	0	0	White	Not Hispanic or Latino	0	0	70	0				2	0	0	0	1	0	0	0	0	0	0	0	0	0	0	0	0	0	0	1
1808	0	0	2835	33	S5	0	Outpatient	0	0	0	0	0	0	0	0	0	0	0	0	0	White	Not Hispanic or Latino	0	0	43	1				1	0	0	0	1	0	0	0	0	0	0	0	0	0	0	0	0	0	0	0
1809	0	0	2836	33	S5	0	Outpatient	0	0	0	0	0	0	0	0	0	0	0	0	0	White	Not Hispanic or Latino	0	0	50	1				1	0	0	0	1	0	0	0	0	0	0	0	0	0	0	0	0	0	0	1
1810	0	0	2837	33	S5	0	Outpatient	0	1	2	0	0	0	0	0	0	0	0	0	0	White	Patient Declined	0	0	60	0				1	0	0	0	1	0	0	0	0	0	0	0	0	0	0	0	0	0	0	0
1811	0	0	2838	33	S5	0	Outpatient	1	1	2	3	0	0	0	0	0	0	0	0	0	White	Not Hispanic or Latino	0	0	62	1				2	0	0	0	0	1	0	0	0	0	0	0	0	0	0	0	0	1	0	0
1812	0	0	2843	25	S5	0	Outpatient	0	0	0	0	0	0	0	0	0	0	0	0	0	White	Not Hispanic or Latino	0	0	76	1				2	0	0	0	1	0	0	0	0	0	0	0	0	0	0	0	0	0	0	1
1813	0	0	2844	25	S5	0	Outpatient	0	0	0	0	0	0	0	0	0	0	0	0	0	White	Not Hispanic or Latino	0	0	64	1				1	0	0	0	1	0	0	0	0	0	0	0	0	0	0	0	0	0	0	0
1814	0	0	2845	25	S5	0	Outpatient	0	0	0	0	0	0	0	0	0	0	0	0	0	White	Not Hispanic or Latino	0	0	70	1				2	0	0	0	1	0	0	0	0	0	0	0	0	0	0	0	0	0	0	1
1815	0	1	2846	55	S1	0	Outpatient	0	0	0	0	0	0	0	0	0	0	0	0	0	Black or African American	Not Hispanic or Latino	1	0	57	0	65	234	38.935	2	1	0	0	1	0	0	0	0	0	0	0	0	0	0	0	0	0	1	1
1816	0	1	2847	55	S1	0	Outpatient	0	0	0	0	0	0	0	0	0	0	0	0	0	Unknown		0	0	76	0	64	172	29.521	2	0	0	0	1	0	0	0	0	0	0	0	0	0	0	0	0	0	0	0
1817	0	1	2848	55	S1	0	Outpatient	0	0	0	0	0	0	0	0	0	0	0	0	0	Unknown		0	0	52	0	65	200	33.278	2	0	0	0	1	0	0	0	0	0	0	0	0	0	0	0	0	0	0	0
1818	0	1	2860	21	S6	0	Outpatient	0	0	0	0	0	0	0	0	0	0	0	0	0	Black or African American	Not Hispanic or Latino	1	0	50	0	67	178	27.876	2	0	0	0	1	0	0	0	0	0	0	0	0	0	0	0	0	0	0	0
1819	0	1	2861	21	S6	0	Outpatient	0	0	0	0	0	0	0	0	0	0	0	0	0	White	Not Hispanic or Latino	0	0	64	0	61	117	22.105	2	0	0	0	1	0	0	0	0	0	0	0	0	0	0	0	0	0	0	0
1820	0	1	2862	21	S6	0	Outpatient	0	0	0	0	0	0	0	0	0	0	0	0	0	Black or African American	Not Hispanic or Latino	1	0	51	1	66	188	30.341	2	0	0	0	1	0	0	0	0	0	0	0	0	0	0	0	0	0	0	0
1821	0	1	2863	21	S6	0	Outpatient	0	0	0	0	0	0	0	0	0	0	0	0	0	Black or African American	Not Hispanic or Latino	1	0	52	0	64	174	29.864	2	0	0	0	1	0	0	0	0	0	0	0	0	0	0	0	0	0	0	0
1822	0	1	2864	21	S6	0	Outpatient	0	1	0	2	0	0	0	0	0	0	0	0	0	Black or African American	Not Hispanic or Latino	1	0	50	0	67	261	40.874	2	0	0	0	1	0	0	0	0	0	0	0	0	0	0	0	0	0	0	0
1823	0	1	2865	21	S6	0	Outpatient	0	0	0	0	0	0	0	0	0	0	0	0	0	Black or African American	Not Hispanic or Latino	1	0	53	0	64	174	29.864	2	0	0	0	1	0	0	0	0	0	0	0	0	0	0	0	0	0	1	1
1824	0	1	2866	21	S6	0	Outpatient	0	1	0	2	0	0	0	0	0	0	0	0	0	Black or African American	Not Hispanic or Latino	1	0	50	1	72	218	29.563	2	0	0	0	1	0	0	0	0	0	0	0	0	0	0	0	0	0	1	1
1825	0	1	2867	21	S6	0	Outpatient	1	1	0	1	0	0	0	0	0	0	0	0	0	Black or African American	Not Hispanic or Latino	1	0	45	0	69	182	26.874	3	0	0	0	0	1	1	0	0	0	0	0	0	0	0	0	0	0	0	1
1826	0	1	2868	21	S6	0	Outpatient	1	1	2	1	0	0	0	0	0	0	0	0	0	Black or African American	Not Hispanic or Latino	1	0	63	0	63	142	25.151	3	0	0	0	0	1	0	0	0	0	0	0	0	0	0	0	0	0	1	1
1827	0	1	2869	21	S6	0	Outpatient	0	0	0	0	0	0	0	0	0	0	0	0	0	White	Not Hispanic or Latino	0	0	64	0	61	117	22.105	2	0	0	0	1	0	0	0	0	0	0	0	0	0	0	0	0	0	0	0
1828	0	0	2888	35	S2	0	Outpatient	1	1	2	1	0	0	0	0	0	0	0	0	0	Unknown		0	0	57	0				2	0	0	0	0	1	0	0	0	0	0	0	0	0	0	0	0	1	0	0
1829	0	0	2889	35	S2	0	Outpatient	1	1	0	1	0	0	0	0	0	0	0	0	0	Unknown		0	0	73	0				2	0	0	0	0	1	0	0	0	0	0	0	0	0	0	0	0	0	0	0
1830	0	0	2890	35	S2	0	Outpatient	0	0	0	0	0	0	0	0	0	0	0	0	0	Unknown		0	0	51	0				2	0	0	0	1	0	0	0	0	0	0	0	0	0	0	0	0	0	0	1
1831	0	0	2891	35	S2	0	Outpatient	0	0	0	0	0	0	0	0	0	0	0	0	0	Unknown		0	0	73	1				2	0	0	0	1	0	0	0	0	0	0	0	0	0	0	0	0	0	0	0
1832	0	0	2892	35	S2	0	Outpatient	1	1	0	1	0	0	0	0	0	0	0	0	0	Unknown		0	0	72	0				2	0	0	0	0	1	0	0	0	0	0	0	0	0	0	0	0	0	0	0
1833	0	0	2893	35	S2	0	Outpatient	0	0	0	0	0	0	0	0	0	0	0	0	0	Unknown		0	0	62	0				2	0	0	0	1	0	0	0	0	0	0	0	0	0	0	0	0	0	0	0
1834	0	0	2894	35	S2	0	Outpatient	1	1	0	1	0	1	0	0	0	0	0	0	0	Unknown		0	0	42	1				2	0	0	0	0	1	0	0	0	0	0	0	0	0	0	0	0	0	0	1
1835	0	0	2903	30	S5	0	Outpatient	0	0	0	0	0	0	0	0	0	0	0	0	0	White		0	0	55	0				1	0	0	0	1	0	0	0	0	0	0	0	0	0	0	0	0	0	0	1
1836	0	0	2904	30	S5	0	Outpatient	0	0	0	0	0	0	0	0	0	0	0	0	0	Asian	Not Hispanic or Latino	0	0	50	0				2	0	0	0	1	0	0	0	0	0	0	0	0	0	0	0	0	0	0	0
1837	0	0	2905	30	S5	0	Outpatient	1	1	0	1	0	0	0	0	0	0	0	0	0	Other		0	0	66	0				1	0	0	0	0	1	0	0	0	0	0	0	0	0	0	0	0	0	0	1
1838	0	0	2906	30	S5	0	Outpatient	0	0	0	0	0	0	0	0	0	0	0	0	0	Other		0	0	53	1				1	0	0	0	1	0	0	0	0	0	0	0	0	0	0	0	0	0	1	1
1839	0	0	2907	30	S5	0	Outpatient	0	0	0	0	0	0	0	0	0	0	0	0	0	White	Unknown	0	0	43	1				1	0	0	0	1	0	0	0	0	0	0	0	0	0	0	0	0	0	1	1
1840	0	0	2917	22	S5	0	Outpatient	1	1	0	1	0	0	0	0	0	0	0	0	0	White	Not Hispanic or Latino	0	0	64	1				2	0	0	0	0	1	0	0	0	0	0	0	0	0	0	0	0	0	0	0
1841	0	0	2918	22	S5	0	Outpatient	0	0	0	0	0	0	0	0	0	0	0	0	0	White	Not Hispanic or Latino	0	0	51	1				1	0	0	0	1	0	0	0	0	0	0	0	0	0	0	0	0	0	0	0
1842	0	0	2919	22	S5	0	Outpatient	0	0	0	0	0	0	0	0	0	0	0	0	0	White	Not Hispanic or Latino	0	0	54	0				1	0	0	0	1	0	0	0	0	0	0	0	0	0	0	0	0	0	0	0
1843	0	0	2920	22	S5	0	Outpatient	0	0	0	0	0	0	0	0	0	0	0	0	0	White	Not Hispanic or Latino	0	0	50	0				1	0	0	0	1	0	0	0	0	0	0	0	0	0	0	0	0	0	0	0
1844	0	0	2921	22	S5	0	Outpatient	0	0	0	0	0	0	0	0	0	0	0	0	0	White	Not Hispanic or Latino	0	0	51	0				1	0	0	0	1	0	0	0	0	0	0	0	0	0	0	0	0	0	0	0
1845	0	0	2922	22	S5	0	Outpatient	1	1	0	1	0	0	0	0	0	0	0	0	0	White	Not Hispanic or Latino	0	0	62	0				1	0	0	0	0	1	0	0	0	0	0	0	0	0	0	0	0	0	0	0
1846	0	0	2923	22	S5	0	Outpatient	0	0	0	0	0	0	0	0	0	0	0	0	0	White	Not Hispanic or Latino	0	0	72	1				2	0	0	0	1	0	0	0	0	0	0	0	0	0	0	0	0	0	1	1
1847	0	0	2924	22	S5	0	Outpatient	0	0	0	0	0	0	0	0	0	0	0	0	0	White	Patient Declined	0	0	72	1				2	0	0	0	1	0	0	0	0	0	0	0	0	0	0	0	0	0	0	1
1848	0	1	2928	29	S6	0	Outpatient	0	0	0	0	0	0	0	0	0	0	0	0	0	Black or African American	Not Hispanic or Latino	1	0	50	0	62	186	34.016	2	0	0	0	1	0	0	0	0	0	0	0	0	0	0	0	0	0	0	1
1849	0	1	2929	29	S6	0	Outpatient	0	0	0	0	0	0	0	0	0	0	0	0	0	White	Not Hispanic or Latino	0	0	50	0	66	127	20.496	1	0	0	0	1	0	0	0	0	0	0	0	0	0	0	0	0	0	0	0
1850	0	1	2930	29	S6	0	Outpatient	0	0	0	0	0	0	0	0	0	0	0	0	0	White	Not Hispanic or Latino	0	0	50	0	60	135	26.363	1	0	0	0	1	0	0	0	0	0	0	0	0	0	0	0	0	0	1	1
1851	0	1	2931	29	S6	0	Outpatient	0	0	0	0	0	0	0	0	0	0	0	0	0	Black or African American	Not Hispanic or Latino	1	0	50	1	71	205	28.589	1	0	0	0	1	0	0	0	0	0	0	0	0	0	0	0	0	0	0	0
1852	0	1	2932	29	S6	0	Outpatient	0	0	0	0	0	0	0	0	0	0	0	0	0	White	Not Hispanic or Latino	0	0	51	0	64	154	26.431	3	0	0	0	1	0	0	0	0	0	0	0	0	0	0	0	0	0	0	1
1853	0	1	2933	29	S6	0	Outpatient	1	1	0	1	0	0	0	0	0	0	0	0	0	White	Not Hispanic or Latino	0	0	64	0	65	145	24.127	2	0	0	0	0	1	0	0	0	0	0	0	0	0	0	0	0	0	1	1
1854	0	0	2934	25	S5	0	Outpatient	0	0	0	0	0	0	0	0	0	0	0	0	0	White	Not Hispanic or Latino	0	0	65	0				2	0	0	0	1	0	0	0	0	0	0	0	0	0	0	0	0	0	0	0
1855	0	0	2935	25	S5	0	Outpatient	1	1	0	1	0	0	0	0	0	0	0	0	0	White		0	0	69	1				1	0	0	0	0	1	0	0	0	0	0	0	0	0	0	0	0	0	0	0
1856	0	0	2936	25	S5	0	Outpatient	0	0	0	0	0	0	0	0	0	0	0	0	0	White	Not Hispanic or Latino	0	0	65	0				2	0	0	0	1	0	0	0	0	0	0	0	0	0	0	0	0	0	0	1
1857	0	1	2937	55	S1	0	Outpatient	0	1	0	1	0	0	0	0	0	0	0	0	0	Unknown		0	0	78	0	64	167	28.662	2	0	0	0	1	0	0	0	0	0	0	0	0	0	0	0	0	0	0	0
1858	0	1	2946	63	S1	0	Outpatient	0	0	0	0	0	0	0	0	0	0	0	0	0	Black or African American	Not Hispanic or Latino	1	0	50	0	64	186	31.923	2	0	0	0	1	0	0	0	0	0	0	0	0	0	0	0	0	0	0	0
1859	0	0	2947	47	S5	0	Outpatient	1	1	0	1	0	0	0	0	0	0	0	0	0	White	Not Hispanic or Latino	0	0	77	0				2	0	0	0	0	1	0	0	0	0	0	0	0	0	0	0	0	0	0	1
1860	0	1	2950	44	S1	0	Outpatient	0	0	0	0	0	0	0	0	0	0	0	0	0	Black or African American	Not Hispanic or Latino	1	0	61	0	61	126	23.805	2	0	0	0	1	0	0	0	0	0	0	0	0	0	0	0	0	0	0	0
1861	0	0	2954	66	S2	0	Outpatient	0	0	0	0	0	0	0	0	0	0	0	0	0	Unknown		0	0	62	0				2	0	0	0	1	0	0	0	0	0	0	0	0	0	0	0	0	0	0	0
1862	0	0	2955	35	S2	0	Outpatient	0	0	0	0	0	0	0	0	0	0	0	0	0	Unknown		0	0	52	0				2	0	0	0	1	0	0	0	0	0	0	0	0	0	0	0	0	0	0	1
1863	0	0	2956	35	S2	0	Outpatient	0	0	0	0	0	0	0	0	0	0	0	0	0	Unknown		0	0	52	0				2	0	0	0	1	0	0	0	0	0	0	0	0	0	0	0	0	0	0	0
1864	0	0	2957	35	S2	0	Outpatient	0	0	0	0	0	0	0	0	0	0	0	0	0	Unknown		0	0	40	0				2	0	0	0	1	0	0	0	0	0	0	0	0	0	0	0	0	0	0	0
1865	0	0	2958	35	S2	0	Outpatient	0	0	0	0	0	0	0	0	0	0	0	0	0	Unknown		0	0	54	0				2	0	0	0	1	0	0	0	0	0	0	0	0	0	0	0	0	0	0	0
1866	0	0	2959	35	S2	0	Outpatient	0	0	0	0	0	0	0	0	0	0	0	0	0	Unknown		0	0	52	0				1	0	0	0	1	0	0	0	0	0	0	0	0	0	0	0	0	0	1	1
1867	0	1	2966	34	S1	0	Outpatient	0	0	0	0	0	0	0	0	0	0	0	0	0	Black or African American	Not Hispanic or Latino	1	0	55	0	66	243	39.217	2	0	0	0	1	0	0	0	0	0	0	0	0	0	0	0	0	0	0	0
1868	0	1	2967	34	S1	0	Outpatient	0	0	0	0	0	0	0	0	0	0	0	0	0	White	Not Hispanic or Latino	0	0	62	1	67	165	25.840	2	0	0	0	1	0	0	0	0	0	0	0	0	0	0	0	0	0	0	0
1869	0	1	2968	34	S1	0	Outpatient	0	0	0	0	0	0	0	0	0	0	0	0	0	Unknown		0	0	60	1	76	206	25.072	2	0	0	0	1	0	0	0	0	0	0	0	0	0	0	0	0	0	0	0
1870	0	1	2969	34	S1	0	Outpatient	0	1	2	0	0	0	0	0	0	0	0	0	0	Unknown		0	0	35	1	66	190	30.663	2	0	0	0	1	0	0	0	0	0	0	0	0	0	0	0	0	0	0	0
1871	0	0	2975	22	S5	0	Outpatient	1	1	3	0	2	0	0	0	0	0	0	0	0	Other	Hispanic or Latino	0	1	44	1				2	0	0	0	0	1	0	0	0	0	0	0	0	0	0	0	0	0	0	1
1872	0	0	2976	22	S5	0	Outpatient	0	0	0	0	0	0	0	0	0	0	0	0	0	White	Patient Declined	0	0	68	0				2	0	0	0	1	0	0	0	0	0	0	0	0	0	0	0	0	0	0	0
1873	0	0	2977	22	S5	0	Outpatient	0	0	0	0	0	0	0	0	0	0	0	0	0	White	Not Hispanic or Latino	0	0	49	0				2	0	0	0	1	0	0	0	0	0	0	0	0	0	0	0	0	0	1	1
1874	0	0	2978	22	S5	0	Outpatient	0	0	0	0	0	0	0	0	0	0	0	0	0	White	Not Hispanic or Latino	0	0	76	1				2	0	0	0	1	0	0	0	0	0	0	0	0	0	0	0	0	0	1	1
1875	0	0	2979	52	S2	0	Outpatient	1	1	0	1	0	0	0	0	0	0	0	0	0	Unknown		0	0	52	1				2	0	0	0	0	1	0	0	0	0	0	0	0	0	0	0	0	0	0	1
1876	0	0	2980	52	S2	0	Outpatient	1	1	0	1	0	0	0	0	0	0	0	0	0	Unknown		0	0	76	1				2	0	0	0	0	1	0	0	0	0	0	0	0	0	0	0	0	0	1	1
1877	0	0	2981	52	S2	0	Outpatient	0	0	0	0	0	0	0	0	0	0	0	0	0	Unknown		0	0	54	1				2	0	0	0	1	0	0	0	0	0	0	0	0	0	0	0	0	0	0	1
1878	0	0	2982	52	S2	0	Outpatient	0	0	0	0	0	0	0	0	0	0	0	0	0	Unknown		0	0	50	0				2	0	0	0	1	0	0	0	0	0	0	0	0	0	0	0	0	0	1	1
1879	0	0	2983	52	S2	0	Outpatient	0	0	0	0	0	0	0	0	0	0	0	0	0	Unknown		0	0	43	1				2	0	0	0	1	0	0	0	0	0	0	0	0	0	0	0	0	0	0	0
1880	0	0	2984	52	S2	0	Outpatient	1	1	1	0	0	0	0	0	0	0	0	0	0	Unknown		0	0	67	1				2	0	0	0	0	1	0	0	0	0	0	0	0	0	0	0	0	0	1	1
1881	0	1	2985	28	S6	0	Outpatient	1	1	0	3	0	0	0	0	0	0	0	0	0	White	Not Hispanic or Latino	0	0	53	0	64	192	32.953	2	0	0	0	0	1	0	0	0	0	0	0	0	0	0	0	0	0	1	1
1882	0	1	2986	28	S6	0	Outpatient	1	1	1	0	0	0	0	0	0	0	0	0	0	Black or African American	Not Hispanic or Latino	1	0	42	0	65	149	24.792	2	0	0	0	0	1	0	0	0	0	0	0	0	0	0	0	0	0	0	1
1883	0	1	2987	28	S6	0	Outpatient	1	1	0	1	0	0	0	0	0	0	0	0	0	White	Not Hispanic or Latino	0	0	64	1	66	146	23.562	2	0	0	0	0	1	0	0	0	0	0	0	0	0	0	0	0	0	0	0
1884	0	1	2988	28	S6	0	Outpatient	1	1	0	3	0	0	0	0	0	0	0	0	0	White	Not Hispanic or Latino	0	0	49	1	70	239	34.289	2	1	0	0	0	1	0	0	0	0	0	0	0	0	0	0	0	0	0	1
1885	0	1	2989	28	S6	0	Outpatient	0	0	0	0	0	0	0	0	0	0	0	0	0	White	Not Hispanic or Latino	0	0	56	0	64	158	27.118	2	0	0	0	1	0	0	0	0	0	0	0	0	0	0	0	0	0	0	0
1886	0	0	2990	25	S5	0	Outpatient	0	0	0	0	0	0	0	0	0	0	0	0	0	White	Not Hispanic or Latino	0	0	60	0				2	0	0	0	1	0	0	0	0	0	0	0	0	0	0	0	0	0	0	1
1887	0	0	2991	25	S5	0	Outpatient	0	0	0	0	0	0	0	0	0	0	0	0	0	White		0	0	54	1				1	0	0	0	1	0	0	0	0	0	0	0	0	0	0	0	0	0	0	0
1888	0	0	2992	25	S5	0	Outpatient	0	0	0	0	0	0	0	0	0	0	0	0	0	White	Patient Declined	0	0	52	1				1	0	0	0	1	0	0	0	0	0	0	0	0	0	0	0	0	0	0	0
1889	0	0	2993	25	S5	0	Outpatient	0	0	0	0	0	0	0	0	0	0	0	0	0	White	Not Hispanic or Latino	0	0	51	0				2	0	0	0	1	0	0	0	0	0	0	0	0	0	0	0	0	0	0	1
1890	0	0	2994	25	S5	0	Outpatient	1	1	0	1	0	0	0	0	0	0	0	0	0	White	Not Hispanic or Latino	0	0	65	0				2	0	0	0	0	1	0	0	0	0	0	0	0	0	0	0	0	0	0	0
1891	0	0	2999	47	S5	0	Outpatient	0	0	0	0	0	0	0	0	0	0	0	0	0	White	Not Hispanic or Latino	0	0	56	0				1	0	0	0	1	0	0	0	0	0	0	0	0	0	0	0	0	0	0	0
1892	0	0	3000	47	S5	0	Outpatient	0	0	0	0	0	0	0	0	0	0	0	0	0	White	Not Hispanic or Latino	0	0	51	0				1	0	0	0	1	0	0	0	0	0	0	0	0	0	0	0	0	0	0	0
1893	0	1	3001	51	S1	0	Outpatient	0	0	0	0	0	0	0	0	0	0	0	0	0	Black or African American	Not Hispanic or Latino	1	0	65	1	73	220	29.022	2	0	0	0	1	0	0	0	0	0	0	0	0	0	0	0	0	0	0	0
1894	0	1	3002	51	S1	0	Outpatient	0	0	0	0	0	0	0	0	0	0	0	0	0	Black or African American	Not Hispanic or Latino	1	0	54	0	61	305	57.623	2	0	0	0	1	0	0	0	0	0	0	0	0	0	0	0	0	0	1	1
1895	0	0	3003	37	S2	0	Outpatient	0	0	0	0	0	0	0	0	0	0	0	0	0	Unknown		0	0	60	1				1	0	0	0	1	0	0	0	0	0	0	0	0	0	0	0	0	0	0	0
1896	0	0	3004	37	S2	0	Outpatient	0	1	2	0	0	0	0	0	0	0	0	0	0	Unknown		0	0	67	0				1	0	0	0	1	0	0	0	0	0	0	0	0	0	0	0	0	0	0	0
1897	0	0	3005	37	S2	0	Outpatient	0	0	0	0	0	0	0	0	0	0	0	0	0	Unknown		0	0	51	1				1	0	0	0	1	0	0	0	0	0	0	0	0	0	0	0	0	0	0	0
1898	0	0	3006	37	S2	0	Outpatient	1	1	0	1	0	0	0	0	0	0	0	0	0	Unknown		0	0	55	1				1	0	0	0	0	1	0	0	0	0	0	0	0	0	0	0	0	0	0	0
1899	0	1	3011	60	S1	0	Outpatient	0	0	0	0	0	0	0	0	0	0	0	0	0	Other	Hispanic or Latino	0	1	61	0	61	108	20.404	2	0	0	0	1	0	0	0	0	0	0	0	0	0	0	0	0	0	0	0
1900	0	1	3012	60	S1	0	Outpatient	0	0	0	0	0	0	0	0	0	0	0	0	0	Unknown		0	0	54	1	72	210	28.478	2	0	0	0	1	0	1	0	0	0	0	0	0	0	0	0	0	0	0	0
1901	0	1	3013	60	S1	0	Outpatient	0	0	0	0	0	0	0	0	0	0	0	0	0	Unknown		0	0	33	1	75	300	37.493	2	0	0	0	1	0	1	0	0	0	0	0	0	0	0	0	0	0	0	0
1902	0	1	3045	34	S1	0	Outpatient	0	1	0	2	0	0	0	0	0	0	0	0	0	Unknown		0	0	59	1	72	175	23.732	1	0	0	0	1	0	0	0	0	0	0	0	0	0	0	0	0	0	1	1
1903	0	1	3046	34	S1	0	Outpatient	0	1	0	1	0	0	0	0	0	0	0	0	0	Unknown		0	0	65	1	70	185	26.542	2	0	0	0	1	0	0	0	0	0	0	0	0	0	0	0	0	0	0	0
1904	0	1	3047	34	S1	0	Outpatient	0	0	0	0	0	0	0	0	0	0	0	0	0	Unknown		0	0	55	1	69	218	32.189	2	0	0	0	1	0	0	0	0	0	0	0	0	0	0	0	0	0	0	0
1905	0	1	3048	61	S1	0	Outpatient	0	0	0	0	0	0	0	0	0	0	0	0	0	Unknown		0	0	66	0	59	131	26.456	2	0	0	0	1	0	0	0	0	0	0	0	0	0	0	0	0	0	0	1
1906	0	0	3049	22	S5	0	Outpatient	0	0	0	0	0	0	0	0	0	0	0	0	0	White		0	0	52	1				1	0	0	0	1	0	0	0	0	0	0	0	0	0	0	0	0	0	0	0
1907	0	0	3050	22	S5	0	Outpatient	0	0	0	0	0	0	0	0	0	0	0	0	0	White	Not Hispanic or Latino	0	0	59	0				2	0	0	0	1	0	0	0	0	0	0	0	0	0	0	0	0	0	0	0
1908	0	0	3051	22	S5	0	Outpatient	0	0	0	0	0	0	0	0	0	0	0	0	0	White	Not Hispanic or Latino	0	0	66	0				2	0	0	0	1	0	0	0	0	0	0	0	0	0	0	0	0	0	1	1
1909	0	0	3055	33	S5	0	Outpatient	1	1	0	1	0	0	1	0	0	0	0	0	0	White		0	0	56	1				1	0	0	0	0	1	0	0	0	0	0	0	0	0	0	0	0	0	0	0
1910	0	0	3056	33	S5	0	Outpatient	0	1	2	0	0	0	0	0	0	0	0	0	0	White		0	0	69	1				2	0	0	0	1	0	0	0	0	0	0	0	0	0	0	0	0	0	0	1
1911	0	0	3057	33	S5	0	Outpatient	0	0	0	0	0	0	0	0	0	0	0	0	0	White	Not Hispanic or Latino	0	0	55	0				1	0	0	0	1	0	0	0	0	0	0	0	0	0	0	0	0	0	0	1
1912	0	0	3058	33	S5	0	Outpatient	0	0	0	0	0	0	0	0	0	0	0	0	0	Asian		0	0	50	1				2	0	0	0	1	0	0	0	0	0	0	0	0	0	0	0	0	0	0	0
1913	0	0	3059	33	S5	0	Outpatient	0	0	0	0	0	0	0	0	0	0	0	0	0	White	Not Hispanic or Latino	0	0	73	0				1	0	0	0	1	0	0	0	0	0	0	0	0	0	0	0	0	0	0	0
1914	0	0	3060	33	S5	0	Outpatient	0	0	0	0	0	0	0	0	0	0	0	0	0	White	Not Hispanic or Latino	0	0	55	0				1	0	0	0	1	0	0	0	0	0	0	0	0	0	0	0	0	0	0	0
1915	0	1	3061	19	S6	0	Outpatient	1	1	0	1	0	0	0	0	0	0	0	0	0	White	Not Hispanic or Latino	0	0	73	1	69	255	37.653	2	0	0	0	0	1	0	0	0	0	0	0	0	0	0	0	0	0	0	0
1916	0	1	3062	19	S6	0	Outpatient	0	0	0	0	0	0	0	0	0	0	0	0	0	Black or African American	Not Hispanic or Latino	1	0	52	0	65	174	28.952	2	0	0	0	1	0	0	0	0	0	0	0	0	0	0	0	0	0	0	0
1917	0	1	3063	19	S6	0	Outpatient	0	1	2	2	0	0	0	0	0	0	0	0	0	Black or African American	Not Hispanic or Latino	1	0	54	1	72	179	24.274	2	0	0	0	1	0	0	0	0	0	0	0	0	0	0	0	0	0	0	0
1918	0	1	3064	19	S6	0	Outpatient	0	0	0	0	0	0	0	0	0	0	0	0	0	Black or African American	Not Hispanic or Latino	1	0	51	0	61	208	39.297	2	0	0	0	1	0	0	0	0	0	0	0	0	0	0	0	0	0	0	0
1919	0	1	3065	19	S6	0	Outpatient	0	1	2	0	0	0	0	0	0	0	0	0	0	Black or African American	Not Hispanic or Latino	1	0	53	1	71	215	29.983	2	0	0	0	0	1	0	0	0	0	0	0	0	0	0	0	0	0	0	1
1920	0	1	3066	19	S6	0	Outpatient	1	1	2	3	0	0	0	0	0	0	0	0	0	White	Not Hispanic or Latino	0	0	62	0	66	192	30.986	2	0	0	0	0	1	0	0	0	0	0	0	0	0	0	0	0	0	1	1
1921	0	1	3067	19	S6	0	Outpatient	1	1	0	1	0	0	0	0	0	0	0	0	0	Other	Not Hispanic or Latino	0	0	57	0	60	122	23.824	2	0	0	0	0	1	0	0	0	0	0	0	0	0	0	0	0	0	0	1
1922	0	1	3068	19	S6	0	Outpatient	0	1	2	0	0	0	0	0	0	0	0	0	0	White	Not Hispanic or Latino	0	0	50	1	71	187	26.078	2	0	0	0	1	0	0	0	0	0	0	0	0	0	0	0	0	0	1	1
1923	0	1	3069	19	S6	0	Outpatient	1	1	2	3	0	1	0	0	0	0	0	0	0	White	Not Hispanic or Latino	0	0	53	0	69	155	22.887	2	0	0	0	0	1	0	0	0	0	0	0	0	0	0	0	0	1	1	1
1924	0	1	3070	19	S6	0	Outpatient	0	0	0	0	0	0	0	0	0	0	0	0	0	White	Not Hispanic or Latino	0	0	64	1	72	224	30.377	2	0	0	0	1	0	0	0	0	0	0	0	0	0	0	0	0	0	1	1
1925	0	0	3071	25	S5	0	Outpatient	1	1	0	1	0	0	0	0	0	0	0	0	0	White		0	0	71	0				2	0	0	0	0	1	0	0	0	0	0	0	0	0	0	0	0	0	0	1
1926	0	0	3072	25	S5	0	Outpatient	0	0	0	0	0	0	0	0	0	0	0	0	0	White	Not Hispanic or Latino	0	0	54	0				1	0	0	0	1	0	0	0	0	0	0	0	0	0	0	0	0	0	0	1
1927	0	1	3082	51	S1	0	Outpatient	0	1	2	0	0	0	0	0	0	0	0	0	0	White	Not Hispanic or Latino	0	0	72	0	60	125	24.410	2	0	0	0	1	0	0	0	0	0	0	0	0	0	0	0	0	0	1	1
1928	0	1	3083	44	S1	0	Outpatient	1	0	0	0	0	0	0	0	0	0	0	0	0	Other	Not Hispanic or Latino	0	0	32	0	62	138	25.238	1	0	0	0	0	0	1	0	0	0	0	0	0	0	0	0	0	0	0	0
1929	0	1	3084	44	S1	0	Outpatient	0	0	0	0	0	0	0	0	0	0	0	0	0	Unknown		0	0	65	0	63	176	31.174	2	0	0	0	1	0	0	0	0	0	0	0	0	0	0	0	0	0	0	0
1930	0	1	3085	44	S1	0	Outpatient	0	0	0	0	0	0	0	0	0	0	0	0	0	Unknown		0	0	24	1	67	180	28.189	2	0	0	0	1	0	1	0	0	0	0	0	0	0	0	0	0	0	0	0
1931	0	0	3099	35	S2	0	Outpatient	1	1	1	1	0	0	0	0	0	0	0	0	0	Unknown		0	0	47	0				2	0	0	0	0	1	0	0	0	0	0	0	0	0	0	0	0	0	0	0
1932	0	0	3100	35	S2	0	Outpatient	1	1	0	1	0	0	0	0	0	0	0	0	0	Unknown		0	0	66	1				2	0	0	0	0	1	0	0	0	0	0	0	0	0	0	0	0	0	0	0
1933	0	0	3101	35	S2	0	Outpatient	0	0	0	0	0	0	0	0	0	0	0	0	0	Unknown		0	0	57	0				2	0	0	0	1	0	0	0	0	0	0	0	0	0	0	0	0	0	0	0
1934	0	0	3102	35	S2	0	Outpatient	0	0	0	0	0	0	0	0	0	0	0	0	0	Unknown		0	0	52	1				2	0	0	0	1	0	0	0	0	0	0	0	0	0	0	0	0	0	0	0
1935	0	0	3103	35	S2	0	Outpatient	0	0	0	0	0	0	0	0	0	0	0	0	0	Unknown		0	0	41	0				2	0	0	0	1	0	0	0	0	0	0	0	0	0	0	0	0	0	0	0
1936	0	0	3104	35	S2	0	Outpatient	1	1	0	1	0	0	0	0	0	0	0	0	0	Unknown		0	0	64	0				3	0	0	0	0	1	0	0	0	0	0	0	0	0	0	0	0	0	1	1
1937	0	0	3105	35	S2	0	Outpatient	0	0	0	0	0	0	0	0	0	0	0	0	0	Unknown		0	0	54	0				2	0	0	0	1	0	0	0	0	0	0	0	0	0	0	0	0	0	0	0
1938	0	0	3106	35	S2	0	Outpatient	0	0	0	0	0	0	0	0	0	0	0	0	0	Unknown		0	0	57	0				1	0	0	0	1	0	0	0	0	0	0	0	0	0	0	0	0	0	1	1
1939	0	0	3107	35	S2	0	Outpatient	0	0	0	0	0	0	0	0	0	0	0	0	0	Unknown		0	0	79	0				2	0	0	0	1	0	0	0	0	0	0	0	0	0	0	0	0	0	0	1
1940	0	1	3108	14	S6	0	Outpatient	0	0	0	0	0	0	0	0	0	0	0	0	0	White	Not Hispanic or Latino	0	0	51	1	68	179	27.214	1	0	0	0	1	0	0	0	0	0	0	0	0	0	0	0	0	0	1	1
1941	0	1	3109	14	S6	0	Outpatient	0	0	0	0	0	0	0	0	0	0	0	0	0	White	Not Hispanic or Latino	0	0	50	0	70	201	28.837	1	0	0	0	1	0	0	0	0	0	0	0	0	0	0	0	0	0	0	1
1942	0	1	3110	14	S6	0	Outpatient	1	1	1	0	0	0	0	0	0	0	0	0	0	White	Not Hispanic or Latino	0	0	75	1	72	206	27.936	2	0	0	0	0	1	0	0	0	0	0	0	0	0	0	0	0	0	0	0
1943	0	1	3111	14	S6	0	Outpatient	1	1	0	1	0	0	0	0	0	0	0	0	0	White	Not Hispanic or Latino	0	0	49	0	66	139	22.433	2	0	0	0	0	1	0	0	0	0	0	0	0	0	0	0	0	0	1	1
1944	0	1	3112	14	S6	0	Outpatient	0	0	0	0	0	0	0	0	0	0	0	0	0	White	Not Hispanic or Latino	0	0	53	1	69	249	36.767	2	0	0	0	1	0	0	0	0	0	0	0	0	0	0	0	0	0	0	1
1945	0	1	3113	14	S6	0	Outpatient	0	0	0	0	0	0	0	0	0	0	0	0	0	White	Not Hispanic or Latino	0	0	52	1	66	155	25.015	1	0	0	0	1	0	0	0	0	0	0	0	0	0	0	0	0	0	0	0
1946	0	1	3114	14	S6	0	Outpatient	1	1	0	1	0	0	0	0	0	0	0	0	0	White	Not Hispanic or Latino	0	0	63	1	64	160	27.461	1	0	0	0	0	1	0	0	0	0	0	0	0	0	0	0	0	0	0	0
1947	0	1	3115	14	S6	0	Outpatient	0	0	0	0	0	0	0	0	0	0	0	0	0	White	Not Hispanic or Latino	0	0	50	0	67	160	25.057	2	0	0	0	1	0	0	0	0	0	0	0	0	0	0	0	0	0	0	0
1948	0	0	3123	43	S2	0	Outpatient	0	0	0	0	0	0	0	0	0	0	0	0	0	Unknown		0	0	53	1				1	0	0	0	1	0	0	0	0	0	0	0	0	0	0	0	0	0	0	1
1949	0	0	3124	43	S2	0	Outpatient	1	1	0	1	0	0	0	0	0	0	0	0	0	Unknown		0	0	67	0				2	0	0	0	0	1	0	0	0	0	0	0	0	0	0	0	0	0	0	0
1950	0	0	3125	43	S2	0	Outpatient	0	0	0	0	0	0	0	0	0	0	0	0	0	Unknown		0	0	71	1				2	0	0	0	1	0	0	0	0	0	0	0	0	0	0	0	0	0	1	1
1951	0	0	3126	43	S2	0	Outpatient	0	0	0	0	0	0	0	0	0	0	0	0	0	Unknown		0	0	57	0				2	0	0	0	1	0	0	0	0	0	0	0	0	0	0	0	0	0	0	0
1952	0	0	3127	33	S5	0	Outpatient	0	0	0	0	0	0	0	0	0	0	0	0	0	White	Not Hispanic or Latino	0	0	50	1				1	0	0	0	1	0	0	0	0	0	0	0	0	0	0	0	0	0	0	0
1953	0	0	3128	33	S5	0	Outpatient	1	1	0	1	0	0	0	0	0	0	0	0	0	White	Not Hispanic or Latino	0	0	69	1				2	0	0	0	0	1	0	0	0	0	0	0	0	0	0	0	0	0	0	0
1954	0	0	3129	33	S5	0	Outpatient	0	0	0	0	0	0	0	0	0	0	0	0	0	White	Not Hispanic or Latino	0	0	52	1				1	0	0	0	1	0	0	0	0	0	0	0	0	0	0	0	0	0	1	1
1955	0	0	3130	33	S5	0	Outpatient	0	0	0	0	0	0	0	0	0	0	0	0	0	White	Not Hispanic or Latino	0	0	52	0				2	0	0	0	1	0	0	0	0	0	0	0	0	0	0	0	0	0	0	0
1956	0	0	3131	33	S5	0	Outpatient	0	0	0	0	0	0	0	0	0	0	0	0	0	White	Not Hispanic or Latino	0	0	60	1				1	0	0	0	1	0	0	0	0	0	0	0	0	0	0	0	0	0	0	0
1957	0	0	3132	33	S5	0	Outpatient	0	0	0	0	0	0	0	0	0	0	0	0	0	White	Not Hispanic or Latino	0	0	46	0				1	0	0	0	1	0	0	0	0	0	0	0	0	0	0	0	0	0	0	1
1958	0	1	3133	17	S6	0	Outpatient	1	1	1	0	0	0	0	0	0	0	0	0	0	White	Not Hispanic or Latino	0	0	60	0	64	175	30.035	1	0	0	0	0	1	0	0	0	0	0	0	0	0	0	0	0	0	1	0
1959	0	1	3134	17	S6	0	Outpatient	0	1	0	2	0	0	0	0	0	0	0	0	0	White	Not Hispanic or Latino	0	0	52	0	66	220	35.505	2	0	0	0	1	0	0	0	0	0	0	0	0	0	0	0	0	0	1	1
1960	0	1	3135	17	S6	0	Outpatient	0	0	0	0	0	0	0	0	0	0	0	0	0	Black or African American	Not Hispanic or Latino	1	0	62	0	62	145	26.518	2	0	0	0	1	0	0	0	0	0	0	0	0	0	0	0	0	0	0	0
1961	0	1	3136	17	S6	0	Outpatient	0	0	0	0	0	0	0	0	0	0	0	0	0	White	Not Hispanic or Latino	0	0	50	0	69	126	18.605	1	0	0	0	1	0	0	0	0	0	0	0	0	0	0	0	0	0	0	0
1962	0	1	3137	17	S6	0	Outpatient	0	0	0	0	0	0	0	0	0	0	0	0	0	White	Not Hispanic or Latino	0	0	50	0	69	126	18.605	1	0	0	0	1	0	0	0	0	0	0	0	0	0	0	0	0	0	0	0
1963	0	1	3138	17	S6	0	Outpatient	0	0	0	0	0	0	0	0	0	0	0	0	0	White	Not Hispanic or Latino	0	0	63	1	72	226	30.648	1	0	0	0	1	0	0	0	0	0	0	0	0	0	0	0	0	0	0	1
1964	0	1	3139	29	S6	0	Outpatient	1	1	0	3	0	0	0	0	0	0	0	0	0	White	Not Hispanic or Latino	0	0	48	1	73	182	24.009	1	0	0	0	0	1	0	0	0	0	0	0	0	0	0	0	0	0	0	0
1965	0	1	3140	29	S6	0	Outpatient	0	0	0	0	0	0	0	0	0	0	0	0	0	White	Not Hispanic or Latino	0	0	50	0	64	153	26.260	2	0	0	0	1	0	0	0	0	0	0	0	0	0	0	0	0	0	0	1
1966	0	1	3141	29	S6	0	Outpatient	0	1	2	0	0	0	0	0	0	0	0	0	0	White	Not Hispanic or Latino	0	0	49	1	69	192	28.350	3	0	0	0	1	0	0	0	0	0	0	0	0	0	0	0	0	0	1	1
1967	0	1	3142	29	S6	0	Outpatient	0	0	0	0	0	0	0	0	0	0	0	0	0	White	Not Hispanic or Latino	0	0	52	1	70	207	29.698	2	0	0	0	1	0	0	0	0	0	0	0	0	0	0	0	0	0	1	1
1968	0	1	3143	29	S6	0	Outpatient	1	1	0	3	0	0	0	0	0	0	0	0	0	White	Not Hispanic or Latino	0	0	54	1	72	164	22.240	2	0	0	0	0	1	0	0	0	0	0	0	0	0	0	0	0	0	1	1
1969	0	1	3144	29	S6	0	Outpatient	1	1	0	1	0	0	0	0	0	0	0	0	0	White	Not Hispanic or Latino	0	0	66	1	71	161	22.452	2	0	0	0	0	1	0	0	0	0	0	0	0	0	0	0	0	0	0	0
1970	0	0	3145	25	S5	0	Outpatient	0	0	0	0	0	0	0	0	0	0	0	0	0	White	Not Hispanic or Latino	0	0	51	0				1	0	0	0	1	0	0	0	0	0	0	0	0	0	0	0	0	0	0	1
1971	0	0	3146	25	S5	0	Outpatient	0	0	0	0	0	0	0	0	0	0	0	0	0	White	Not Hispanic or Latino	0	0	65	0				1	0	0	0	1	0	0	0	0	0	0	0	0	0	0	0	0	0	0	0
1972	0	0	3147	25	S5	0	Outpatient	1	1	0	1	0	0	0	0	0	0	0	0	0	White		0	0	59	1				1	0	0	0	0	1	0	0	0	0	0	0	0	0	0	0	0	0	0	1
1973	0	1	3148	51	S1	0	Outpatient	0	1	0	1	0	0	0	0	0	0	0	0	0	Unknown		0	0	65	0	60	146	28.511	2	0	0	0	1	0	0	0	0	0	0	0	0	0	0	0	0	0	1	1
1974	0	1	3149	51	S1	0	Outpatient	0	0	0	0	0	0	0	0	0	0	0	0	0	Hispanic or Latino		0	1	51	1	69	160	23.625	1	0	0	0	1	0	0	0	0	0	0	0	0	0	0	0	0	0	0	0
1975	0	0	3150	37	S2	0	Outpatient	1	1	0	1	0	0	0	0	0	0	0	0	0	Unknown		0	0	66	1				2	0	0	0	0	1	0	0	0	0	0	0	0	0	0	0	0	0	1	1
1976	0	0	3151	37	S2	0	Outpatient	0	0	0	0	0	0	0	0	0	0	0	0	0	Unknown		0	0	54	1				2	0	0	0	1	0	0	0	0	0	0	0	0	0	0	0	0	0	0	0
1977	0	0	3152	37	S2	0	Outpatient	0	0	0	0	0	0	0	0	0	0	0	0	0	Unknown		0	0	53	0				2	0	0	0	1	0	0	0	0	0	0	0	0	0	0	0	0	0	0	0
1978	0	1	3162	26	S1	0	Outpatient	0	0	0	0	0	0	0	0	0	0	0	0	0	Unknown		0	0	53	0	66	160	25.822	2	0	0	0	1	0	0	0	0	0	0	0	0	0	0	0	0	0	0	1
1979	0	1	3163	26	S1	0	Outpatient	0	0	0	0	0	0	0	0	0	0	0	0	0	Black or African American		1	0	53	0	66	269	43.413	2	0	0	0	1	0	0	0	0	0	0	0	0	0	0	0	0	0	0	0
1980	0	1	3164	26	S1	0	Outpatient	0	0	0	0	0	0	0	0	0	0	0	0	0	Unknown		0	0	69	1	70	185	26.542	2	0	0	0	1	0	0	0	0	0	0	0	0	0	0	0	0	0	0	0
1981	0	1	3165	26	S1	0	Outpatient	0	1	2	0	0	0	0	0	0	0	0	0	0	Black or African American		1	0	41	0	70	200	28.694	2	0	0	0	1	0	0	0	0	0	0	0	0	0	0	0	0	0	1	1
1982	0	1	3166	26	S1	0	Outpatient	0	0	0	0	0	0	0	0	0	0	0	0	0	White		0	0	32	1	72	175	23.732	1	0	0	0	0	0	0	1	0	0	0	0	0	0	0	0	0	0	0	0
1983	0	1	3167	26	S1	0	Outpatient	0	0	0	0	0	0	0	0	0	0	0	0	0	Hispanic or Latino		0	1	53	0	60	110	21.481	2	0	0	0	1	0	0	0	0	0	0	0	0	0	0	0	0	0	0	1
1984	0	1	3168	60	S1	0	Outpatient	0	0	0	0	0	0	0	0	0	0	0	0	0	Asian		0	0	30	0	62	100	18.288	1	1	1	0	0	0	0	0	0	0	0	0	0	0	0	0	0	0	0	0
1985	0	1	3186	34	S1	0	Outpatient	0	0	0	0	0	0	0	0	0	0	0	0	0	Black or African American	Not Hispanic or Latino	1	0	63	1	78	390	45.064	2	0	0	0	1	0	0	0	0	0	0	0	0	0	0	0	0	0	1	1
1986	0	1	3187	34	S1	0	Outpatient	0	0	0	0	0	0	0	0	0	0	0	0	0	Hispanic or Latino		0	1	65	1	66	209	33.730	2	0	0	0	1	0	0	0	0	0	0	0	0	0	0	0	0	0	1	1
1987	0	1	3188	34	S1	0	Outpatient	0	0	0	0	0	0	0	0	0	0	0	0	0	Hispanic or Latino		0	1	61	0	58	165	34.481	2	0	0	0	1	0	0	0	0	0	0	0	0	0	0	0	0	0	0	0
1988	0	1	3189	34	S1	0	Outpatient	0	0	0	0	0	0	0	0	0	0	0	0	0	Unknown		0	0	67	1	64	142	24.372	2	0	0	0	1	0	0	0	0	0	0	0	0	0	0	0	0	0	0	0
1989	0	0	3194	22	S5	0	Outpatient	0	0	0	0	0	0	0	0	0	0	0	0	0	White	Not Hispanic or Latino	0	0	51	1				1	0	0	0	1	0	0	0	0	0	0	0	0	0	0	0	0	0	0	0
1990	0	0	3195	22	S5	0	Outpatient	0	0	0	0	0	0	0	0	0	0	0	0	0	White	Not Hispanic or Latino	0	0	52	1				1	0	0	0	1	0	0	0	0	0	0	0	0	0	0	0	0	0	0	1
1991	0	0	3196	22	S5	0	Outpatient	0	0	0	0	0	0	0	0	0	0	0	0	0	White	Not Hispanic or Latino	0	0	51	0				1	0	0	0	1	0	0	0	0	0	0	0	0	0	0	0	0	0	0	0
1992	0	0	3197	22	S5	0	Outpatient	0	0	0	0	0	0	0	0	0	0	0	0	0	White	Not Hispanic or Latino	0	0	60	0				2	0	0	0	1	0	0	0	0	0	0	0	0	0	0	0	0	0	0	0
1993	0	0	3198	22	S5	0	Outpatient	0	0	0	0	0	0	0	0	0	0	0	0	0	White	Not Hispanic or Latino	0	0	72	0				2	0	0	0	1	0	0	0	0	0	0	0	0	0	0	0	0	0	0	0
1994	0	0	3199	22	S5	0	Outpatient	0	0	0	0	0	0	0	0	0	0	0	0	0	White	Not Hispanic or Latino	0	0	56	1				2	0	0	0	1	0	0	0	0	0	0	0	0	0	0	0	0	0	0	0
1995	0	0	3200	22	S5	0	Outpatient	1	1	0	1	0	0	0	0	0	0	0	0	0	White	Not Hispanic or Latino	0	0	68	0				2	0	0	0	0	1	0	0	0	0	0	0	0	0	0	0	0	0	0	0
1996	0	0	3201	22	S5	0	Outpatient	0	0	0	0	0	0	0	0	0	0	0	0	0	White	Not Hispanic or Latino	0	0	61	1				2	0	0	0	1	0	0	0	0	0	0	0	0	0	0	0	0	0	1	1
1997	0	0	3202	22	S5	0	Outpatient	0	0	0	0	0	0	0	0	0	0	0	0	0	White	Not Hispanic or Latino	0	0	61	1				2	0	0	0	1	0	0	0	0	0	0	0	0	0	0	0	0	0	1	1
1998	0	0	3203	22	S5	0	Outpatient	0	0	0	0	0	0	0	0	0	0	0	0	0	White	Not Hispanic or Latino	0	0	53	1				1	0	0	0	1	0	0	0	0	0	0	0	0	0	0	0	0	0	1	1
1999	0	0	3204	22	S5	0	Outpatient	1	1	0	1	0	0	0	0	0	0	0	0	0	White	Patient Declined	0	0	64	1				1	0	0	0	0	1	0	0	0	0	0	0	0	0	0	0	0	0	1	1
[truncated: 9,133 more rows]
[truncated: 4 more columns]
