# Supplementary material for: Development and validation of a prediction model for adenoma detection during screening and surveillance colonoscopy with comparison to actual adenoma detection rates
Source: PLoS One. 2017 Sep 28;12(9):e0185560. doi: 10.1371/journal.pone.0185560 (PMC5619799; doi:10.1371/journal.pone.0185560)
Supplement: S2 Database — (CSV) [file pone.0185560.s002.csv]

Obs	intervention	grp	patient	endo	site	phase2	pt_type	surveillance	highrisk	cchrisk1_hx	cchrisk8_hx	cchrisk7_hx	cchrisk2_n	cchrisk3_n	cchrisk4_n	cchrisk11_hx	cchrisk12_hx	cchrisk13_hx	cchrisk9_n	cchrisk10_n	pt_race	pt_ethnic	race_black	hispanic	pt_age	male	pt_height	pt_weight	bmi	asa	colon_ind2_n	colon_ind3_n	colon_ind4_n	colon_ind16_n	colon_ind17_n	colon_ind5_n	colon_ind6_n	colon_ind1_n	colon_ind7_n	colon_ind8_n	colon_ind9_n	colon_ind10_n	colon_ind11_n	colon_ind12_n	colon_ind13_n	colon_ind14_n	colon_ind15_n	adenoma	any_polyp
1	0	0	45	38	S3	0	Outpatient	0	0	0	0	0	0	0	0	0	0	0	0	0	Black or African American	Unknown	1	0	60	0	68	220	33.4472	2	0	0	0	1	0	0	0	0	0	0	0	0	0	0	0	0	0	0	0
2	0	0	46	38	S3	0	Outpatient	0	0	0	0	0	0	0	0	0	0	0	0	0	White	Unknown	0	0	63	0	68	200	30.4066	2	0	0	0	1	0	0	0	0	0	0	0	0	0	0	0	0	0	0	1
3	0	0	62	20	S3	0	Outpatient	0	0	0	0	0	0	0	0	0	0	0	0	0	White	Not Hispanic or Latino	0	0	57	0	60	102	19.9183	2	0	0	0	1	0	0	0	0	0	0	0	0	0	0	0	0	0	0	0
4	0	0	63	20	S3	0	Outpatient	0	0	0	0	0	0	0	0	0	0	0	0	0	White	Unknown	0	0	53	0	62	175	32.0044	2	0	0	0	1	0	0	0	0	0	0	0	0	0	0	0	0	0	1	1
5	0	0	64	20	S3	0	Outpatient	1	1	0	1	0	0	1	0	0	0	0	0	0	White	Not Hispanic or Latino	0	0	42	0	70	240	34.4327	2	0	0	0	0	1	0	0	0	0	0	0	0	0	0	0	0	0	1	1
6	0	0	65	20	S3	0	Outpatient	0	1	2	0	0	0	0	0	0	0	0	0	0	White	Not Hispanic or Latino	0	0	50	0	63	131	23.2031	1	0	0	0	1	0	0	0	0	0	0	0	0	0	0	0	0	0	0	1
7	0	0	121	38	S3	0	Outpatient	0	0	0	0	0	0	0	0	0	0	0	0	0	White	Not Hispanic or Latino	0	0	60	1	75	195	24.3707	2	0	0	0	1	0	0	0	0	0	0	0	0	0	0	0	0	0	1	1
8	0	0	141	65	S3	0	Outpatient	0	0	0	0	0	0	0	0	0	0	0	0	0	Unknown	Unknown	0	0	61	0	68	209	31.7749	2	0	0	0	1	0	0	0	0	0	0	0	0	0	0	0	0	0	1	1
9	0	0	142	65	S3	0	Outpatient	0	0	0	0	0	0	0	0	0	0	0	0	0	White	Not Hispanic or Latino	0	0	66	1	75	243	30.3696	2	0	0	0	1	0	0	0	0	0	0	0	0	0	0	0	0	0	0	0
10	0	0	143	65	S3	0	Outpatient	0	0	0	0	0	0	0	0	0	0	0	0	0	White	Unknown	0	0	55	1	71	200	27.8913	1	0	0	0	1	0	0	0	0	0	0	0	0	0	0	0	0	0	1	1
11	0	0	144	65	S3	0	Outpatient	0	0	0	0	0	0	0	0	0	0	0	0	0	Black or African American	Unknown	1	0	52	0	65	174	28.9520	2	0	0	0	1	0	0	0	0	0	0	0	0	0	0	0	0	0	0	1
12	0	0	148	56	S3	0	Outpatient	0	0	0	0	0	0	0	0	0	0	0	0	0	White	Not Hispanic or Latino	0	0	50	0	61	134	25.3163	1	0	0	0	1	0	0	0	0	0	0	0	0	0	0	0	0	0	0	0
13	0	0	149	56	S3	0	Outpatient	1	1	0	1	0	0	0	0	0	0	0	0	0	White	Not Hispanic or Latino	0	0	65	0	62	138	25.2378	2	0	0	0	0	1	0	0	0	0	0	0	0	0	0	0	0	0	0	1
14	0	0	150	56	S3	0	Outpatient	0	0	0	0	0	0	0	0	0	0	0	0	0	White	Unknown	0	0	64	0	62	170	31.0900	2	0	0	0	1	0	0	0	0	0	0	0	0	0	0	0	0	0	1	1
15	0	0	151	56	S3	0	Outpatient	1	1	0	1	0	0	0	0	0	0	0	0	0	White	Not Hispanic or Latino	0	0	62	0	70	159	22.8116	2	0	0	0	0	1	0	0	0	0	0	0	0	0	0	0	0	0	0	1
16	0	0	198	20	S3	0	Outpatient	0	1	0	1	0	0	0	0	0	0	0	0	0	White	Patient Declined	0	0	55	1	71	170	23.7076	1	0	0	0	1	0	0	0	0	0	0	0	0	0	0	0	0	0	0	1
17	0	0	199	20	S3	0	Outpatient	1	1	0	0	0	0	0	0	0	0	0	1	0	White	Patient Declined	0	0	70	0	62	113	20.6657	1	0	0	0	0	0	1	0	0	0	0	0	0	0	0	0	0	0	0	0
18	0	0	210	18	S3	0	Outpatient	0	0	0	0	0	0	0	0	0	0	0	0	0	White	Not Hispanic or Latino	0	0	50	0	66	185	29.8565	2	0	0	0	1	0	0	0	0	0	0	0	0	0	0	0	0	0	1	1
19	0	0	211	18	S3	0	Outpatient	0	0	0	0	0	0	0	0	0	0	0	0	0	White	Not Hispanic or Latino	0	0	50	0	70	187	26.8288	1	0	0	0	1	0	0	0	0	0	0	0	0	0	0	0	0	0	1	1
20	0	0	212	18	S3	0	Outpatient	0	1	2	0	0	0	0	0	0	0	0	0	0	Patient declined to provide	Patient Declined	0	0	69	0	65	148	24.6258	2	0	0	0	1	0	0	0	0	0	0	0	0	0	0	0	0	0	0	0
21	0	0	213	18	S3	0	Outpatient	0	0	0	0	0	0	0	0	0	0	0	0	0	White	Not Hispanic or Latino	0	0	55	0	67	150	23.4908	2	0	0	0	1	0	0	0	0	0	0	0	0	0	0	0	0	0	0	0
22	0	0	214	18	S3	0	Outpatient	0	0	0	0	0	0	0	0	0	0	0	0	0	White	Unknown	0	0	51	0	65	127	21.1316	2	0	0	0	1	0	0	0	0	0	0	0	0	0	0	0	0	0	0	0
23	0	0	245	20	S3	0	Outpatient	1	1	0	0	0	0	0	0	0	0	0	1	0	Unknown	Unknown	0	0	68	1	70	285	40.8888	2	0	0	0	0	0	1	0	0	0	0	0	0	0	0	0	0	0	0	0
24	0	0	246	20	S3	0	Outpatient	0	0	0	0	0	0	0	0	0	0	0	0	0	White	Not Hispanic or Latino	0	0	71	0	67	170	26.6229	2	0	0	0	1	0	0	0	0	0	0	0	0	0	0	0	0	0	1	1
25	0	0	247	20	S3	0	Outpatient	1	1	0	0	0	0	0	0	0	1	0	0	0	White	Not Hispanic or Latino	0	0	73	0	63	137	24.2658	2	0	1	0	0	1	0	0	0	0	0	0	0	0	0	0	0	0	0	0
26	0	0	248	20	S3	0	Outpatient	0	0	0	0	0	0	0	0	0	0	0	0	0	White	Not Hispanic or Latino	0	0	56	0	64	165	28.3191	2	0	0	0	1	0	0	0	0	0	0	0	0	0	0	0	0	0	0	0
27	0	0	249	20	S3	0	Outpatient	1	1	0	0	0	0	0	0	0	1	0	0	0	Unknown	Unknown	0	0	35	0	64	134	22.9985	1	0	0	0	0	1	0	0	0	0	0	0	0	0	0	0	0	0	0	0
28	0	0	259	18	S3	0	Outpatient	0	0	0	0	0	0	0	0	0	0	0	0	0	White	Unknown	0	0	60	0	63	180	31.8821	2	0	0	0	1	0	0	0	0	0	0	0	0	0	0	0	0	0	1	1
29	0	0	260	18	S3	0	Outpatient	0	1	0	1	0	0	0	1	0	0	0	0	0	White	Not Hispanic or Latino	0	0	54	1	69	220	32.4848	2	0	0	0	0	1	0	0	0	0	0	0	0	0	0	0	0	0	1	1
30	0	0	261	18	S3	0	Outpatient	1	1	0	1	0	0	0	0	0	0	0	0	0	White	Not Hispanic or Latino	0	0	69	0	64	150	25.7446	2	0	0	0	0	1	0	0	0	0	0	0	0	0	0	0	0	0	1	1
31	0	0	262	18	S3	0	Outpatient	0	0	0	0	0	0	0	0	0	0	0	0	0	Patient declined to provide	Patient Declined	0	0	50	0	67	130	20.3587	1	0	0	0	1	0	0	0	0	0	0	0	0	0	0	0	0	0	0	1
32	0	0	263	18	S3	0	Outpatient	0	0	0	0	0	0	0	0	0	0	0	0	0	White	Patient Declined	0	0	50	1	70	190	27.2592	2	0	0	0	1	0	0	0	0	0	0	0	0	0	0	0	0	0	0	0
33	0	0	264	18	S3	0	Outpatient	0	0	0	0	0	0	0	0	0	0	0	0	0	Patient declined to provide	Patient Declined	0	0	69	1	67	235	36.8022	2	0	0	0	1	0	0	0	0	0	0	0	0	0	0	0	0	0	0	1
34	0	0	265	18	S3	0	Outpatient	0	0	0	0	0	0	0	0	0	0	0	0	0	White	Not Hispanic or Latino	0	0	68	0	67	155	24.2738	2	0	0	0	1	0	0	0	0	0	0	0	0	0	0	0	0	0	0	0
35	0	0	266	18	S3	0	Outpatient	0	0	0	0	0	0	0	0	0	0	0	0	0	White	Not Hispanic or Latino	0	0	50	1	75	232	28.9948	2	0	0	0	1	0	0	0	0	0	0	0	0	0	0	0	0	0	0	1
36	0	0	267	38	S3	0	Outpatient	0	0	0	0	0	0	0	0	0	0	0	0	0	Patient declined to provide	Patient Declined	0	0	69	1	73	203	26.7797	1	0	0	0	1	0	0	0	0	0	0	0	0	0	0	0	0	0	1	1
37	0	0	268	38	S3	0	Outpatient	0	0	0	0	0	0	0	0	0	0	0	0	0	White	Patient Declined	0	0	70	0	66	150	24.2080	2	0	0	0	1	0	0	0	0	0	0	0	0	0	0	0	0	0	1	1
38	0	0	269	38	S3	0	Outpatient	0	0	0	0	0	0	0	0	0	0	0	0	0	White	Patient Declined	0	0	62	1	74	215	27.6014	2	0	0	0	1	0	0	0	0	0	0	0	0	0	0	0	0	0	1	1
39	0	0	298	64	S3	0	Outpatient	0	0	0	0	0	0	0	0	0	0	0	0	0	White	Patient Declined	0	0	53	1	71	205	28.5886	2	0	0	0	1	0	0	0	0	0	0	0	0	0	0	0	0	0	1	1
40	0	0	299	64	S3	0	Outpatient	0	0	0	0	0	0	0	0	0	0	0	0	0	White	Patient Declined	0	0	72	0	65	198	32.9453	2	0	0	0	1	0	0	0	0	0	0	0	0	0	0	0	0	0	1	1
41	0	0	300	64	S3	0	Outpatient	0	0	0	0	0	0	0	0	0	0	0	0	0	White	Not Hispanic or Latino	0	0	53	0	68	155	23.5651	2	0	0	0	1	0	0	0	0	0	0	0	0	0	0	0	0	0	0	0
42	0	0	330	56	S3	0	Outpatient	0	0	0	0	0	0	0	0	0	0	0	0	0	White	Patient Declined	0	0	52	0	61	185	34.9516	2	0	0	0	1	0	0	0	0	0	0	0	0	0	0	0	0	0	1	1
43	0	0	331	56	S3	0	Outpatient	0	0	0	0	0	0	0	0	0	0	0	0	0	White	Unknown	0	0	66	1	66	205	33.0843	2	0	0	0	1	0	0	0	0	0	0	0	0	0	0	0	0	0	0	1
44	0	0	332	56	S3	0	Outpatient	1	1	0	1	0	0	0	0	0	0	0	0	0	Black or African American	Patient Declined	1	0	58	0	65	140	23.2947	2	0	0	0	1	0	0	0	0	0	0	0	0	0	0	0	0	0	0	0
45	0	0	333	56	S3	0	Outpatient	0	0	0	0	0	0	0	0	0	0	0	0	0	White	Not Hispanic or Latino	0	0	65	0	67	175	27.4059	1	0	0	0	1	0	0	0	0	0	0	0	0	0	0	0	0	0	0	1
46	0	0	334	56	S3	0	Outpatient	0	0	0	0	0	0	0	0	0	0	0	0	0	White	Patient Declined	0	0	53	0	62	154	28.1639	1	0	0	0	1	0	0	0	0	0	0	0	0	0	0	0	0	0	0	0
47	0	0	335	38	S3	0	Outpatient	0	0	0	0	0	0	0	0	0	0	0	0	0	White	Patient Declined	0	0	51	0	63	147	26.0370	1	0	0	0	1	0	0	0	0	0	0	0	0	0	0	0	0	0	0	0
48	0	0	336	38	S3	0	Outpatient	0	0	0	0	0	0	0	0	0	0	0	0	0	White	Patient Declined	0	0	63	1	70	180	25.8245	2	0	0	0	1	0	0	0	0	0	0	0	0	0	0	0	0	0	1	1
49	0	0	337	38	S3	0	Outpatient	1	1	0	1	0	0	0	0	0	0	0	0	0	White	Not Hispanic or Latino	0	0	47	1	71	230	32.0750	2	0	0	0	1	0	0	0	0	0	0	0	0	0	0	0	0	0	1	1
50	0	0	371	18	S3	0	Outpatient	0	0	0	0	0	0	0	0	0	0	0	0	0	Black or African American	Patient Declined	1	0	65	0	64	165	28.3191	2	0	0	0	1	0	0	0	0	0	0	0	0	0	0	0	0	0	1	1
51	0	0	372	18	S3	0	Outpatient	0	0	0	0	0	0	0	0	0	0	0	0	0	White	Patient Declined	0	0	56	0	61	121	22.8603	1	0	0	0	1	0	0	0	0	0	0	0	0	0	0	0	0	0	1	1
52	0	0	373	18	S3	0	Outpatient	0	0	0	0	0	0	0	0	0	0	0	0	0	White	Not Hispanic or Latino	0	0	57	1	73	175	23.0859	2	0	0	0	1	0	0	0	0	0	0	0	0	0	0	0	0	0	0	1
53	0	0	374	18	S3	0	Outpatient	0	0	0	0	0	0	0	0	0	0	0	0	0	White	Patient Declined	0	0	53	0	65	152	25.2914	1	0	0	0	1	0	0	0	0	0	0	0	0	0	0	0	0	0	0	0
54	0	0	375	18	S3	0	Outpatient	0	0	0	0	0	0	0	0	0	0	0	0	0	White	Patient Declined	0	0	57	0	64	176	30.2070	2	0	0	0	1	0	0	0	0	0	0	0	0	0	0	0	0	0	1	1
55	0	0	376	18	S3	0	Outpatient	0	0	0	0	0	0	0	0	0	0	0	0	0	White	Not Hispanic or Latino	0	0	55	0	65	165	27.4544	2	0	0	0	1	0	0	0	0	0	0	0	0	0	0	0	0	0	0	0
56	0	0	377	18	S3	0	Outpatient	0	0	0	0	0	0	0	0	0	0	0	0	0	White	Not Hispanic or Latino	0	0	52	0	72	164	22.2400	1	0	0	0	1	0	0	0	0	0	0	0	0	0	0	0	0	0	1	1
57	0	0	378	18	S3	0	Outpatient	0	1	0	1	0	0	0	0	0	0	0	0	0	White	Not Hispanic or Latino	0	0	53	1	68	215	32.6871	2	0	0	0	1	1	0	0	0	0	0	0	0	0	0	0	0	0	1	1
58	0	0	388	20	S3	0	Outpatient	1	1	0	1	0	0	0	0	0	0	0	0	0	Patient declined to provide	Patient Declined	0	0	57	0	63	157	27.8083	2	0	0	0	0	1	0	0	0	0	0	0	0	0	0	0	0	0	0	0
59	0	0	389	20	S3	0	Outpatient	1	1	0	1	0	1	0	0	0	0	0	0	0	White	Not Hispanic or Latino	0	0	64	0	72	195	26.4439	2	0	0	0	0	1	0	0	0	0	0	0	0	0	0	0	0	0	0	1
60	0	0	390	20	S3	0	Outpatient	0	0	0	0	0	0	0	0	0	0	0	0	0	White	Not Hispanic or Latino	0	0	69	0	66	232	37.4417	2	0	0	0	1	0	0	0	0	0	0	0	0	0	0	0	0	0	0	1
61	0	0	391	20	S3	0	Outpatient	0	0	0	0	0	0	0	0	0	0	0	0	0	Patient declined to provide	Patient Declined	0	0	68	0	63	150	26.5684	2	0	0	0	1	0	0	0	0	0	0	0	0	0	0	0	0	0	1	1
62	0	0	392	20	S3	0	Outpatient	1	1	0	1	0	0	0	0	0	0	0	0	0	White	Patient Declined	0	0	65	0	63	180	31.8821	2	0	0	0	0	1	0	0	0	0	0	0	0	0	0	0	0	0	0	0
63	0	0	393	20	S3	0	Outpatient	1	1	0	1	0	0	0	0	0	1	0	0	0	White	Not Hispanic or Latino	0	0	63	0	64	190	32.6099	2	0	0	0	0	1	0	0	0	0	0	0	0	0	0	0	0	0	1	1
64	0	0	394	20	S3	0	Outpatient	1	1	0	1	0	0	0	0	0	0	0	0	0	White	Patient Declined	0	0	50	0	62	115	21.0315	1	0	0	0	0	1	0	0	0	0	0	0	0	0	0	0	0	0	0	0
65	0	0	395	20	S3	0	Outpatient	1	1	0	1	0	0	0	0	0	1	0	0	0	White	Patient Declined	0	0	65	0	64	179	30.7219	2	0	0	0	0	1	0	0	0	0	0	0	0	0	0	0	0	0	1	1
66	0	0	402	18	S3	0	Outpatient	0	0	0	0	0	0	0	0	0	0	0	0	0	White	Patient Declined	0	0	66	1	70	195	27.9765	1	0	0	0	1	0	0	0	0	0	0	0	0	0	0	0	0	0	1	1
67	0	0	403	18	S3	0	Outpatient	0	1	2	0	0	0	0	0	0	0	0	0	0	White	Patient Declined	0	0	56	0	66	130	20.9803	2	0	0	0	1	0	0	0	0	0	0	0	0	0	0	0	0	0	0	1
68	0	0	404	18	S3	0	Outpatient	0	0	0	0	0	0	0	0	0	0	0	0	0	White	Not Hispanic or Latino	0	0	60	1	70	167	23.9594	2	0	0	0	1	0	0	0	0	0	0	0	0	0	0	0	0	0	0	0
69	0	0	409	38	S3	0	Outpatient	0	0	0	0	0	0	0	0	0	0	0	0	0	American Indian (Native American) or Alaska Native	Patient Declined	0	0	56	0	67	145	22.7077	2	0	0	0	1	0	0	0	0	0	0	0	0	0	0	0	0	0	1	1
70	0	0	410	38	S3	0	Outpatient	0	0	0	0	0	0	0	0	0	0	0	0	0	White	Not Hispanic or Latino	0	0	50	0	69	165	24.3636	1	0	0	0	1	0	0	0	0	0	0	0	0	0	0	0	0	0	1	1
71	0	0	435	38	S3	0	Outpatient	0	0	0	0	0	0	0	0	0	0	0	0	0	White		0	0	51	1	73	235	31.0011	2	0	0	0	1	0	0	0	0	0	0	0	0	0	0	0	0	0	1	1
72	0	0	436	38	S3	0	Outpatient	0	0	0	0	0	0	0	0	0	0	0	0	0	Patient declined to provide	Patient Declined	0	0	51	1	68	200	30.4066	2	0	0	0	1	0	0	0	0	0	0	0	0	0	0	0	0	0	1	1
73	0	0	437	38	S3	0	Outpatient	0	0	0	0	0	0	0	0	0	0	0	0	0	White	Patient Declined	0	0	50	1	78	235	27.1540	2	0	0	0	1	0	0	0	0	0	0	0	0	0	0	0	0	0	1	1
74	0	0	438	38	S3	0	Outpatient	0	0	0	0	0	0	0	0	0	0	0	0	0	Patient declined to provide	Patient Declined	0	0	51	1	72	285	38.6487	2	0	0	0	1	0	0	0	0	0	0	0	0	0	0	0	0	0	0	1
75	0	0	439	38	S3	0	Outpatient	0	0	0	0	0	0	0	0	0	0	0	0	0	White	Patient Declined	0	0	51	0	65	148	24.6258	2	0	0	0	1	0	0	0	0	0	0	0	0	0	0	0	0	0	1	1
76	0	0	440	38	S3	0	Outpatient	0	0	0	0	0	0	0	0	0	0	0	0	0	White	Patient Declined	0	0	50	1	67	153	23.9606	2	0	0	0	1	0	0	0	0	0	0	0	0	0	0	0	0	0	1	1
77	0	0	460	18	S3	0	Outpatient	0	0	0	0	0	0	0	0	0	0	0	0	0	White	Not Hispanic or Latino	0	0	50	0	60	145	28.3153	2	0	0	0	1	0	0	0	0	0	0	0	0	0	0	0	0	0	1	1
78	0	0	461	18	S3	0	Outpatient	1	1	0	1	0	0	0	1	0	0	0	0	0	Black or African American	Patient Declined	1	0	61	0	67	200	31.3210	2	0	0	0	0	1	0	0	0	0	0	0	0	0	0	0	0	0	1	1
79	0	0	462	18	S3	0	Outpatient	0	0	0	0	0	0	0	0	0	0	0	0	0	White	Not Hispanic or Latino	0	0	63	0	63	128	22.6717	1	0	0	0	1	0	0	0	0	0	0	0	0	0	0	0	0	0	0	0
80	0	0	463	18	S3	0	Outpatient	1	1	0	0	0	0	0	0	0	1	0	0	0	White	Not Hispanic or Latino	0	0	49	0	72	290	39.3268	2	0	0	0	0	1	0	0	0	0	0	0	0	0	0	0	0	0	0	1
81	0	0	464	18	S3	0	Outpatient	0	0	0	0	0	0	0	0	0	0	0	0	0	White	Not Hispanic or Latino	0	0	69	1	74	188	24.1351	1	0	0	0	1	0	0	0	0	0	0	0	0	0	0	0	0	0	1	1
82	0	0	465	18	S3	0	Outpatient	0	0	0	0	0	0	0	0	0	0	0	0	0	White	Patient Declined	0	0	50	1	72	210	28.4780	2	0	0	0	1	0	0	0	0	0	0	0	0	0	0	0	0	0	1	1
83	0	0	475	18	S3	0	Outpatient	1	1	1	0	0	0	0	0	0	0	0	0	0	White	Patient Declined	0	0	64	1	70	185	26.5418	1	0	0	0	0	1	0	0	0	0	0	0	0	0	0	0	0	0	1	1
84	0	0	476	18	S3	0	Outpatient	1	1	0	1	0	0	1	0	0	0	0	0	0	White	Not Hispanic or Latino	0	0	64	1	69	208	30.7129	2	0	0	0	0	1	0	0	0	0	0	0	0	0	0	0	0	0	1	1
85	0	0	477	18	S3	0	Outpatient	1	1	0	1	0	1	0	0	0	0	0	0	0	Black or African American	Not Hispanic or Latino	1	0	58	0	70	199	28.5504	2	0	0	0	0	1	0	0	0	0	0	0	0	0	0	0	0	0	1	1
86	0	0	478	18	S3	0	Outpatient	0	0	0	0	0	0	0	0	0	0	0	0	0	White	Not Hispanic or Latino	0	0	56	0	63	136	24.0887	1	0	0	0	1	0	0	0	0	0	0	0	0	0	0	0	0	0	1	1
87	0	0	479	18	S3	0	Outpatient	0	0	0	0	0	0	0	0	0	0	0	0	0	Patient declined to provide	Patient Declined	0	0	55	0	64	185	31.7517	1	0	0	0	1	0	0	0	0	0	0	0	0	0	0	0	0	0	0	0
88	0	0	480	18	S3	0	Outpatient	0	0	0	0	0	0	0	0	0	0	0	0	0	Black or African American	Not Hispanic or Latino	1	0	53	0	67	165	25.8398	2	0	0	0	1	0	0	0	0	0	0	0	0	0	0	0	0	0	0	0
89	0	0	481	18	S3	0	Outpatient	1	1	0	1	0	0	0	1	0	0	0	0	0	White	Not Hispanic or Latino	0	0	58	1	69	252	37.2098	2	0	0	0	1	1	0	0	0	0	0	0	0	0	0	0	0	0	0	1
90	0	0	482	18	S3	0	Outpatient	0	0	0	0	0	0	0	0	0	0	0	0	0	White	Not Hispanic or Latino	0	0	51	1	73	169	22.2944	2	0	0	0	1	0	0	0	0	0	0	0	0	0	0	0	0	0	0	0
91	0	0	483	18	S3	0	Outpatient	1	1	0	1	0	0	0	1	0	0	0	0	0	Black or African American	Not Hispanic or Latino	1	0	63	0	67	152	23.8040	2	0	0	0	0	1	0	0	0	0	0	0	0	0	0	0	0	0	1	1
92	0	0	484	18	S3	0	Outpatient	0	0	0	0	0	0	0	0	0	0	0	0	0	White	Not Hispanic or Latino	0	0	59	0	66	135	21.7872	1	0	0	0	1	0	0	0	0	0	0	0	0	0	0	0	0	0	0	0
93	0	0	497	64	S3	0	Outpatient	1	1	0	1	0	0	0	0	0	0	0	0	0	White	Not Hispanic or Latino	0	0	60	0	67	172	26.9361	2	0	0	0	0	1	0	0	0	0	0	0	0	0	0	0	0	0	1	1
94	0	0	498	64	S3	0	Outpatient	0	0	0	0	0	0	0	0	0	0	0	0	0	White	Not Hispanic or Latino	0	0	52	1	75	205	25.6204	1	0	0	0	1	0	0	0	0	0	0	0	0	0	0	0	0	0	0	1
95	0	0	511	20	S3	0	Outpatient	0	0	0	0	0	0	0	0	0	0	0	0	0	White	Not Hispanic or Latino	0	0	62	0	67	151	23.6474	2	0	0	0	1	0	0	0	0	0	0	0	0	0	0	0	0	0	0	1
96	0	0	512	20	S3	0	Outpatient	0	0	0	0	0	0	0	0	0	0	0	0	0	White	Not Hispanic or Latino	0	0	55	0	62	180	32.9188	2	0	0	0	1	0	0	0	0	0	0	0	0	0	0	0	0	0	0	1
97	0	0	513	20	S3	0	Outpatient	0	0	0	0	0	0	0	0	0	0	0	0	0	White	Not Hispanic or Latino	0	0	55	0	67	178	27.8757	2	0	0	0	1	0	0	0	0	0	0	0	0	0	0	0	0	0	0	0
98	0	0	514	20	S3	0	Outpatient	1	1	0	1	0	0	0	0	0	0	0	0	0	Unknown	Unknown	0	0	66	0	66	145	23.4011	2	0	0	0	0	1	0	0	0	0	0	0	0	0	0	0	0	0	0	0
99	0	0	515	20	S3	0	Outpatient	0	1	0	2	0	0	0	0	0	0	0	0	0	Unknown	Unknown	0	0	41	0	67	210	32.8871	2	0	0	0	1	0	0	0	0	0	0	0	0	0	0	0	0	0	1	1
100	0	0	516	20	S3	0	Outpatient	1	1	0	1	0	0	0	1	0	0	0	0	0	White	Unknown	0	0	67	0	66	180	29.0496	2	0	0	0	0	1	0	0	0	0	0	0	0	0	0	0	0	0	0	1
101	0	0	526	18	S3	0	Outpatient	0	0	0	0	0	0	0	0	0	0	0	0	0	White	Unknown	0	0	63	0	65	160	26.6225	2	0	0	0	1	0	0	0	0	0	0	0	0	0	0	0	0	0	0	0
102	0	0	527	18	S3	0	Outpatient	0	0	0	0	0	0	0	0	0	0	0	0	0	White	Not Hispanic or Latino	0	0	74	0	65	146	24.2930	2	0	0	0	1	0	0	0	0	0	0	0	0	0	0	0	0	0	0	1
103	0	0	528	18	S3	0	Outpatient	0	0	0	0	0	0	0	0	0	0	0	0	0	White	Not Hispanic or Latino	0	0	53	1	71	230	32.0750	2	0	0	0	1	0	0	0	0	0	0	0	0	0	0	0	0	0	0	0
104	0	0	529	18	S3	0	Outpatient	0	0	0	0	0	0	0	0	0	0	0	0	0	White	Unknown	0	0	56	0	65	138	22.9619	2	0	0	0	1	0	0	0	0	0	0	0	0	0	0	0	0	0	0	1
105	0	0	530	18	S3	0	Outpatient	0	0	0	0	0	0	0	0	0	0	0	0	0	White	Not Hispanic or Latino	0	0	51	1	72	220	29.8341	2	0	0	0	1	0	0	0	0	0	0	0	0	0	0	0	0	0	1	1
106	0	0	531	18	S3	0	Outpatient	1	0	0	0	0	0	0	0	0	0	0	0	0	White	Unknown	0	0	56	0	66	235	37.9258	2	0	0	0	0	1	0	0	0	0	0	0	0	0	0	0	0	0	1	1
107	0	0	532	18	S3	0	Outpatient	0	0	0	0	0	0	0	0	0	0	0	0	0	White	Unknown	0	0	74	0	65	140	23.2947	2	0	0	0	1	0	0	0	0	0	0	0	0	0	0	0	0	0	0	0
108	0	0	551	20	S3	0	Outpatient	1	1	0	1	0	0	1	0	0	0	0	0	0	White	Not Hispanic or Latino	0	0	73	0	64	170	29.1772	2	0	0	0	0	1	0	0	0	0	0	0	0	0	0	0	0	0	0	1
109	0	0	552	20	S3	0	Outpatient	1	1	0	1	0	0	0	1	0	0	0	0	0	White	Not Hispanic or Latino	0	0	69	0	65	143	23.7938	2	0	0	0	0	1	0	0	0	0	0	0	0	0	0	0	0	0	1	1
110	0	0	553	20	S3	0	Outpatient	1	1	0	0	0	0	0	0	0	1	0	0	0	White	Not Hispanic or Latino	0	0	57	0	67	175	27.4059	2	0	0	0	0	1	0	0	0	0	0	0	0	0	0	0	0	0	0	0
111	0	0	554	20	S3	0	Outpatient	0	0	0	0	0	0	0	0	0	0	0	0	0	White	Unknown	0	0	51	0	65	150	24.9586	2	0	0	0	1	0	0	0	0	0	0	0	0	0	0	0	0	0	0	0
112	0	0	555	20	S3	0	Outpatient	1	1	0	1	0	0	1	0	0	0	0	0	0	White	Unknown	0	0	55	0	60	130	25.3861	2	0	0	0	0	1	0	0	0	0	0	0	0	0	0	0	0	0	0	1
113	0	0	556	20	S3	0	Outpatient	0	0	0	0	0	0	0	0	0	0	0	0	0	Unknown	Unknown	0	0	64	0	66	125	20.1733	2	0	0	0	1	0	0	0	0	0	0	0	0	0	0	0	0	0	0	0
114	0	0	561	18	S3	0	Outpatient	0	0	0	0	0	0	0	0	0	0	0	0	0	Unknown	Unknown	0	0	53	1	71	215	29.9831	2	0	0	0	1	0	0	0	0	0	0	0	0	0	0	0	0	0	1	1
115	0	0	562	18	S3	0	Outpatient	0	0	0	0	0	0	0	0	0	0	0	0	0	Unknown	Unknown	0	0	59	0	64	157	26.9460	2	0	0	0	1	0	0	0	0	0	0	0	0	0	0	0	0	0	0	1
116	0	0	563	18	S3	0	Outpatient	0	0	0	0	0	0	0	0	0	0	0	0	0	Asian	Not Hispanic or Latino	0	0	60	0	61	115	21.7267	1	0	0	0	1	0	0	0	0	0	0	0	0	0	0	0	0	0	0	1
117	0	0	564	18	S3	0	Outpatient	0	0	0	0	0	0	0	0	0	0	0	0	0	Unknown	Unknown	0	0	51	1	71	195	27.1940	2	0	0	0	1	0	0	0	0	0	0	0	0	0	0	0	0	0	1	1
118	0	0	565	18	S3	0	Outpatient	0	0	0	0	0	0	0	0	0	0	0	0	0	White	Not Hispanic or Latino	0	0	57	1	70	225	32.2806	2	0	0	0	1	0	0	0	0	0	0	0	0	0	0	0	0	0	0	0
119	0	0	566	18	S3	0	Outpatient	1	1	0	1	0	0	0	0	0	0	0	0	0	Unknown	Unknown	0	0	64	0	66	165	26.6288	2	0	0	0	0	1	0	0	0	0	0	0	0	0	0	0	0	0	0	0
120	0	0	567	38	S3	0	Outpatient	0	0	0	0	0	0	0	0	0	0	0	0	0	White	Not Hispanic or Latino	0	0	65	1	70	153	21.9508	2	0	0	0	1	0	0	0	0	0	0	0	0	0	0	0	0	0	1	1
121	0	0	568	38	S3	0	Outpatient	0	0	0	0	0	0	0	0	0	0	0	0	0	Other	Unknown	0	0	56	0	62	145	26.5180	2	0	0	0	1	0	0	0	0	0	0	0	0	0	0	0	0	0	1	1
122	0	0	569	38	S3	0	Outpatient	0	0	0	0	0	0	0	0	0	0	0	0	0	Unknown	Unknown	0	0	52	0	69	173	25.5448	2	0	0	0	1	0	0	0	0	0	0	0	0	0	0	0	0	0	1	1
123	0	0	582	64	S3	0	Outpatient	0	0	0	0	0	0	0	0	0	0	0	0	0	Unknown	Unknown	0	0	59	0	62	115	21.0315	1	0	0	0	1	0	0	0	0	0	0	0	0	0	0	0	0	0	0	1
124	0	0	600	56	S3	0	Outpatient	1	1	0	1	0	0	0	0	0	0	0	0	0	White	Not Hispanic or Latino	0	0	59	1	68	212	32.2310	2	0	0	0	0	1	0	0	0	0	0	0	0	0	0	0	0	0	1	1
125	0	0	601	56	S3	0	Outpatient	0	0	0	0	0	0	0	0	0	0	0	0	0	White	Not Hispanic or Latino	0	0	50	1	70	244	35.0065	2	0	0	0	1	0	0	0	0	0	0	0	0	0	0	0	0	0	1	1
126	0	0	602	56	S3	0	Outpatient	0	1	0	2	0	0	0	0	0	0	0	0	0	White	Unknown	0	0	59	1	71	185	25.7994	1	0	0	0	1	0	0	0	0	0	0	0	0	0	0	0	0	0	1	1
127	0	0	603	56	S3	0	Outpatient	0	0	0	0	0	0	0	0	0	0	0	0	0	White	Unknown	0	0	51	1	74	200	25.6757	2	0	0	0	1	0	0	0	0	0	0	0	0	0	0	0	0	0	0	0
128	0	0	606	38	S3	0	Outpatient	0	0	0	0	0	0	0	0	0	0	0	0	0	Other	Unknown	0	0	76	0	66	124	20.0119	2	0	0	0	1	0	0	0	0	0	0	0	0	0	0	0	0	0	1	1
129	0	0	607	38	S3	0	Outpatient	0	0	0	0	0	0	0	0	0	0	0	0	0	White	Not Hispanic or Latino	0	0	63	0	68	230	34.9676	2	0	0	0	1	0	0	0	0	0	0	0	0	0	0	0	0	0	0	1
130	0	0	608	38	S3	0	Outpatient	0	0	0	0	0	0	0	0	0	0	0	0	0	Unknown	Unknown	0	0	59	0	66	140	22.5941	2	0	0	0	1	0	0	0	0	0	0	0	0	0	0	0	0	0	0	1
131	0	0	609	38	S3	0	Outpatient	0	0	0	0	0	0	0	0	0	0	0	0	0	Unknown	Unknown	0	0	66	0	65	180	29.9503	2	0	0	0	1	0	0	0	0	0	0	0	0	0	0	0	0	0	1	1
132	0	0	610	38	S3	0	Outpatient	0	0	0	0	0	0	0	0	0	0	0	0	0	White	Not Hispanic or Latino	0	0	51	0	68	190	28.8862	2	0	0	0	1	0	0	0	0	0	0	0	0	0	0	0	0	0	0	0
133	0	0	611	38	S3	0	Outpatient	0	0	0	0	0	0	0	0	0	0	0	0	0	Unknown	Unknown	0	0	59	0	63	148	26.2142	2	0	0	0	1	0	0	0	0	0	0	0	0	0	0	0	0	0	1	1
134	0	0	612	20	S3	0	Outpatient	0	0	0	0	0	0	0	0	0	0	0	0	0	White	Unknown	0	0	59	0	64	155	26.6028	2	0	0	0	1	0	0	0	0	0	0	0	0	0	0	0	0	0	0	0
135	0	0	613	20	S3	0	Outpatient	1	1	0	1	0	0	0	0	0	0	0	0	0	Unknown	Unknown	0	0	57	0	63	130	23.0260	2	0	0	0	0	1	0	0	0	0	0	0	0	0	0	0	0	0	0	0
136	0	0	614	20	S3	0	Outpatient	0	0	0	0	0	0	0	0	0	0	0	0	0	White	Unknown	0	0	51	0	63	188	33.2991	2	0	0	0	1	0	0	0	0	0	0	0	0	0	0	0	0	0	0	1
137	0	0	615	20	S3	0	Outpatient	1	1	0	1	0	0	0	0	0	0	0	1	0	Unknown	Unknown	0	0	79	0	64	135	23.1702	2	0	0	0	0	1	1	0	0	0	0	0	0	0	0	0	0	0	0	0
138	0	0	616	20	S3	0	Outpatient	0	0	0	0	0	0	0	0	0	0	0	0	0	White	Not Hispanic or Latino	0	0	52	1	69	197	29.0886	2	0	0	0	1	0	0	0	0	0	0	0	0	0	0	0	0	0	1	1
139	0	0	617	20	S3	0	Outpatient	0	0	0	0	0	0	0	0	0	0	0	0	0	White	Unknown	0	0	50	0	62	130	23.7747	1	0	0	0	1	0	0	0	0	0	0	0	0	0	0	0	0	0	1	1
140	0	0	654	18	S3	0	Outpatient	0	0	0	0	0	0	0	0	0	0	0	0	0	White	Not Hispanic or Latino	0	0	65	1	70	170	24.3898	2	0	0	0	1	0	0	0	0	0	0	0	0	0	0	0	0	0	1	1
141	0	0	655	18	S3	0	Outpatient	1	1	0	1	0	0	0	0	0	0	0	0	0	Unknown	Unknown	0	0	58	0	62	131	23.9576	2	0	0	0	0	1	0	0	0	0	0	0	0	0	0	0	0	0	1	1
142	0	0	656	18	S3	0	Outpatient	0	0	0	0	0	0	0	0	0	0	0	0	0	White	Not Hispanic or Latino	0	0	51	0	64	135	23.1702	2	0	0	0	1	0	0	0	0	0	0	0	0	0	0	0	0	0	0	0
143	0	0	657	18	S3	0	Outpatient	1	1	0	1	0	0	0	0	0	0	0	0	0	Black or African American	Unknown	1	0	69	1	74	225	28.8851	2	0	0	0	0	1	0	0	0	0	0	0	0	0	0	0	0	0	1	1
144	0	0	658	18	S3	0	Outpatient	1	1	0	1	0	0	0	0	0	0	0	0	0	White	Unknown	0	0	64	1	69	230	33.9614	2	0	0	0	0	1	0	0	0	0	0	0	0	0	0	0	0	0	0	1
145	0	0	659	18	S3	0	Outpatient	0	0	0	0	0	0	0	0	0	0	0	0	0	White	Not Hispanic or Latino	0	0	56	0	69	190	28.0550	2	0	0	0	1	0	0	0	0	0	0	0	0	0	0	0	0	0	1	1
146	0	0	660	18	S3	0	Outpatient	0	0	0	0	0	0	0	0	0	0	0	0	0	White	Unknown	0	0	63	0	65	189	31.4478	2	0	0	0	1	0	0	0	0	0	0	0	0	0	0	0	0	0	1	1
147	0	0	661	18	S3	0	Outpatient	0	0	0	0	0	0	0	0	0	0	0	0	0	White	Not Hispanic or Latino	0	0	55	0	62	129	23.5918	1	0	0	0	1	0	0	0	0	0	0	0	0	0	0	0	0	0	1	1
148	0	0	675	20	S3	0	Outpatient	1	1	0	0	0	0	0	0	0	0	0	1	0	White	Not Hispanic or Latino	0	0	31	0	60	120	23.4333	2	1	0	0	0	0	1	0	0	0	0	0	0	0	0	0	0	0	0	0
149	0	0	676	20	S3	0	Outpatient	0	0	0	0	0	0	0	0	0	0	0	0	0	White	Not Hispanic or Latino	0	0	59	0	65	145	24.1266	2	0	0	0	1	0	0	0	0	0	0	0	0	0	0	0	0	0	1	1
150	0	0	677	20	S3	0	Outpatient	0	0	0	0	0	0	0	0	0	0	0	0	0	White	Not Hispanic or Latino	0	0	79	0	65	160	26.6225	2	0	0	0	1	0	0	0	0	0	0	0	0	0	0	0	0	0	1	1
151	0	0	684	18	S3	0	Outpatient	0	0	0	0	0	0	0	0	0	0	0	0	0	White	Not Hispanic or Latino	0	0	50	1	68	195	29.6464	2	0	0	0	1	0	0	0	0	0	0	0	0	0	0	0	0	0	1	1
152	0	0	685	18	S3	0	Outpatient	0	0	0	0	0	0	0	0	0	0	0	0	0	White	Not Hispanic or Latino	0	0	51	0	68	197	29.9505	2	0	0	0	1	0	0	0	0	0	0	0	0	0	0	0	0	0	0	0
153	0	0	686	18	S3	0	Outpatient	0	0	0	0	0	0	0	0	0	0	0	0	0	White	Unknown	0	0	51	0	66	156	25.1763	2	0	0	0	1	0	0	0	0	0	0	0	0	0	0	0	0	0	0	0
154	0	0	687	18	S3	0	Outpatient	1	1	0	1	0	1	0	0	0	0	0	0	0	White	Unknown	0	0	56	1	75	180	22.4960	2	0	0	0	0	1	0	0	0	0	0	0	0	0	0	0	0	0	1	1
155	0	0	688	18	S3	0	Outpatient	1	1	0	1	0	0	0	0	0	0	0	0	0	White	Unknown	0	0	43	0	67	170	26.6229	2	0	0	0	0	1	0	0	0	0	0	0	0	0	0	0	0	0	1	1
156	0	0	689	38	S3	0	Outpatient	1	1	0	1	0	0	0	0	0	0	0	0	0	White	Unknown	0	0	56	0	62	152	27.7981	2	0	0	0	0	1	0	0	0	0	0	0	0	0	0	0	0	0	1	1
157	0	0	690	38	S3	0	Outpatient	1	1	0	1	0	0	0	0	0	0	0	0	0	White	Unknown	0	0	62	1	69	180	26.5784	2	0	0	0	0	1	0	0	0	0	0	0	0	0	0	0	0	0	1	1
158	0	0	691	38	S3	0	Outpatient	1	1	0	1	0	0	0	0	0	0	0	1	0	Unknown	Unknown	0	0	60	1	68	193	29.3423	2	0	0	0	1	0	0	0	0	0	0	0	0	0	0	0	0	0	0	1
159	0	0	724	65	S3	0	Outpatient	0	0	0	0	0	0	0	0	0	0	0	0	0	White	Unknown	0	0	57	1	73	203	26.7797	2	0	0	0	1	0	0	0	0	0	0	0	0	0	0	0	0	0	1	1
160	0	0	725	65	S3	0	Outpatient	0	0	0	0	0	0	0	0	0	0	0	0	0	White	Unknown	0	0	61	1	75	255	31.8693	2	0	0	0	1	0	0	0	0	0	0	0	0	0	0	0	0	0	1	1
161	0	0	726	65	S3	0	Outpatient	1	1	0	1	0	0	0	0	0	0	0	0	0	White	Unknown	0	0	69	0	65	187	31.1150	2	0	0	0	0	1	0	0	0	0	0	0	0	0	0	0	0	0	0	0
162	0	0	727	56	S3	0	Outpatient	1	1	0	1	0	0	0	0	0	0	0	0	0	White	Unknown	0	0	44	0	66	199	32.1159	2	0	0	0	0	1	0	0	0	0	0	0	0	0	0	0	0	0	1	1
163	0	0	728	56	S3	0	Outpatient	0	0	0	0	0	0	0	0	0	0	0	0	0	White	Unknown	0	0	58	1	72	200	27.1219	2	0	0	0	1	0	0	0	0	0	0	0	0	0	0	0	0	0	1	1
164	0	0	729	56	S3	0	Outpatient	1	1	0	0	0	0	0	0	0	0	0	1	0	White	Unknown	0	0	43	0	64	175	30.0354	2	0	0	0	0	0	1	0	0	0	0	0	0	0	0	0	0	0	0	0
165	0	0	730	56	S3	0	Outpatient	1	1	0	1	0	0	0	0	0	0	0	0	0	White	Unknown	0	0	62	0	66	140	22.5941	2	0	0	0	0	1	0	0	0	0	0	0	0	0	0	0	0	0	1	1
166	0	0	731	56	S3	0	Outpatient	0	1	2	0	0	0	0	0	0	0	0	0	0	White	Unknown	0	0	60	0	68	215	32.6871	2	0	0	0	1	0	0	0	0	0	0	0	0	0	0	0	0	0	0	1
167	0	0	732	38	S3	0	Outpatient	0	0	0	0	0	0	0	0	0	0	0	0	0	White	Unknown	0	0	52	0	66	190	30.6635	2	0	0	0	1	0	0	0	0	0	0	0	0	0	0	0	0	0	0	0
168	0	0	733	38	S3	0	Outpatient	0	0	0	0	0	0	0	0	0	0	0	0	0	White	Unknown	0	0	70	1	68	146	22.1968	2	0	0	0	1	0	0	0	0	0	0	0	0	0	0	0	0	0	0	1
169	0	0	734	38	S3	0	Outpatient	0	0	0	0	0	0	0	0	0	0	0	0	0	White	Unknown	0	0	54	0	64	141	24.2000	2	0	0	0	1	0	0	0	0	0	0	0	0	0	0	0	0	0	0	0
170	0	0	735	38	S3	0	Outpatient	0	0	0	0	0	0	0	0	0	0	0	0	0	White	Unknown	0	0	53	1	70	163	23.3855	2	0	0	0	1	0	0	0	0	0	0	0	0	0	0	0	0	0	1	1
171	0	0	736	38	S3	0	Outpatient	0	0	0	0	0	0	0	0	0	0	0	0	0	Black or African American	Not Hispanic or Latino	1	0	54	0	69	238	35.1426	2	0	0	0	1	0	0	0	0	0	0	0	0	0	0	0	0	0	0	1
172	0	0	737	38	S3	0	Outpatient	0	0	0	0	0	0	0	0	0	0	0	0	0	White	Unknown	0	0	61	0				2	0	0	0	1	0	0	0	0	0	0	0	0	0	0	0	0	0	0	1
173	0	0	750	20	S3	0	Outpatient	0	0	0	0	0	0	0	0	0	0	0	0	0	Unknown	Unknown	0	0	51	1	71	180	25.1022	2	0	0	0	1	0	0	0	0	0	0	0	0	0	0	0	0	0	1	1
174	0	0	751	20	S3	0	Outpatient	0	0	0	0	0	0	0	0	0	0	0	0	0	White	Not Hispanic or Latino	0	0	59	0	64	122	20.9390	2	0	0	0	1	0	0	0	0	0	0	0	0	0	0	0	0	0	0	0
175	0	0	752	20	S3	0	Outpatient	1	1	0	1	0	0	1	0	0	0	0	0	0	White	Unknown	0	0	66	0	61	135	25.5052	2	0	0	0	0	1	0	0	0	0	0	0	0	0	0	0	0	0	1	1
176	0	0	753	20	S3	0	Outpatient	1	1	0	1	0	0	0	0	0	1	0	0	0	White	Not Hispanic or Latino	0	0	60	0	64	174	29.8638	2	0	0	0	0	1	0	0	0	0	0	0	0	0	0	0	0	0	0	1
177	0	0	754	20	S3	0	Outpatient	0	0	0	0	0	0	0	0	0	0	0	0	0	White	Not Hispanic or Latino	0	0	56	1	74	175	22.4662	2	0	0	0	1	0	0	0	0	0	0	0	0	0	0	0	0	0	1	1
178	0	0	755	20	S3	0	Outpatient	0	0	0	0	0	0	0	0	0	0	0	0	0	White	Unknown	0	0	60	0	66	135	21.7872	2	0	0	0	1	0	0	0	0	0	0	0	0	0	0	0	0	0	0	1
179	0	0	756	20	S3	0	Outpatient	1	1	0	1	0	0	0	0	0	0	0	0	0	White	Hispanic or Latino	0	1	59	0	62	130	23.7747	2	0	0	0	0	1	0	0	0	0	0	0	0	0	0	0	0	0	1	1
180	0	0	757	20	S3	0	Outpatient	1	1	0	1	0	0	0	0	0	0	0	0	0	Unknown	Unknown	0	0	57	1	71	260	36.2587	2	0	0	0	0	1	0	0	0	0	0	0	0	0	0	0	0	0	0	1
181	0	0	781	18	S3	0	Outpatient	0	0	0	0	0	0	0	0	0	0	0	0	0	White	Not Hispanic or Latino	0	0	54	1	75	220	27.4951	2	0	0	0	1	0	0	0	0	0	0	0	0	0	0	0	0	0	1	1
182	0	0	782	18	S3	0	Outpatient	0	0	0	0	0	0	0	0	0	0	0	0	0	White	Unknown	0	0	54	0	62	125	22.8603	2	0	0	0	1	0	0	0	0	0	0	0	0	0	0	0	0	0	0	0
183	0	0	783	18	S3	0	Outpatient	0	1	2	0	0	0	0	0	0	0	0	0	0	White	Unknown	0	0	41	0	67	150	23.4908	2	0	0	0	1	0	0	0	0	0	0	0	0	0	0	0	0	0	0	0
184	0	0	784	18	S3	0	Outpatient	1	1	0	1	0	0	0	0	0	0	0	0	0	White	Unknown	0	0	55	1	69	197	29.0886	2	0	0	0	0	1	0	0	0	0	0	0	0	0	0	0	0	0	1	1
185	0	0	785	18	S3	0	Outpatient	1	1	0	1	0	0	0	0	0	0	0	0	0	White	Not Hispanic or Latino	0	0	52	1	74	228	29.2703	2	0	0	0	0	1	0	0	0	0	0	0	0	0	0	0	0	0	1	1
186	0	0	786	18	S3	0	Outpatient	1	1	0	1	0	0	0	0	0	0	0	0	0	White	Not Hispanic or Latino	0	0	62	0	62	200	36.5765	2	0	0	0	0	1	0	0	0	0	0	0	0	0	0	0	0	0	0	1
187	0	0	787	18	S3	0	Outpatient	0	0	0	0	0	0	0	0	0	0	0	0	0	White	Unknown	0	0	50	0	60	107	20.8947	2	0	0	0	1	0	0	0	0	0	0	0	0	0	0	0	0	0	0	1
188	0	0	799	20	S3	0	Outpatient	1	1	0	1	0	0	0	0	0	0	0	0	0	White	Not Hispanic or Latino	0	0	63	0	65	135	22.4627	2	0	0	0	0	1	0	0	0	0	0	0	0	0	0	0	0	0	1	1
189	0	0	803	18	S3	0	Outpatient	0	0	0	0	0	0	0	0	0	0	0	0	0	White	Unknown	0	0	52	0	68	170	25.8456	2	0	0	0	1	0	0	0	0	0	0	0	0	0	0	0	0	0	0	0
190	0	0	804	18	S3	0	Outpatient	1	1	0	1	0	0	0	0	0	0	0	0	0	Black or African American	Not Hispanic or Latino	1	0	51	1	67	178	27.8757	2	0	0	0	0	1	0	0	0	0	0	0	0	0	0	0	0	0	0	1
191	0	0	805	18	S3	0	Outpatient	1	1	0	0	1	0	0	0	0	0	0	0	0	White	Unknown	0	0	18	0	71	145	20.2212	1	0	0	0	0	0	0	0	0	0	0	0	0	0	0	0	0	1	1	1
192	0	0	806	18	S3	0	Outpatient	0	1	0	2	0	0	0	0	0	0	0	0	0	White	Not Hispanic or Latino	0	0	47	1	68	188	28.5822	2	0	0	0	1	0	0	0	0	0	0	0	0	0	0	0	0	0	0	0
193	0	0	814	38	S3	0	Outpatient	0	0	0	0	0	0	0	0	0	0	0	0	0	Unknown	Unknown	0	0	51	0	64	140	24.0283	1	0	0	0	1	0	0	0	0	0	0	0	0	0	0	0	0	0	1	1
194	0	0	815	38	S3	0	Outpatient	0	0	0	0	0	0	0	0	0	0	0	0	0	Unknown	Unknown	0	0	53	1	70	163	23.3855	1	0	0	0	1	0	0	0	0	0	0	0	0	0	0	0	0	0	1	1
195	0	0	816	38	S3	0	Outpatient	0	0	0	0	0	0	0	0	0	0	0	0	0	Unknown	Unknown	0	0	57	0	67	145	22.7077	2	0	0	0	1	0	0	0	0	0	0	0	0	0	0	0	0	0	1	1
196	0	0	819	20	S3	0	Outpatient	0	0	0	0	0	0	0	0	0	0	0	0	0	White	Not Hispanic or Latino	0	0	62	0	64	190	32.6099	2	0	0	0	1	0	0	0	0	0	0	0	0	0	0	0	0	0	1	1
197	0	0	849	64	S3	0	Outpatient	0	0	0	0	0	0	0	0	0	0	0	0	0	Unknown	Unknown	0	0	50	0	68	195	29.6464	2	0	0	0	1	0	0	0	0	0	0	0	0	0	0	0	0	0	0	1
198	0	0	850	64	S3	0	Outpatient	0	0	0	0	0	0	0	0	0	0	0	0	0	White	Unknown	0	0	50	0	63	138	24.4429	2	0	0	0	1	0	0	0	0	0	0	0	0	0	0	0	0	0	0	0
199	0	0	873	18	S3	0	Outpatient	1	1	0	1	0	0	0	1	0	0	0	0	0	Black or African American	Unknown	1	0	54	0	64	216	37.0723	2	0	0	0	0	1	0	0	0	0	0	0	0	0	0	0	0	0	0	0
200	0	0	874	18	S3	0	Outpatient	1	1	0	1	0	0	0	1	0	0	0	0	0	White	Unknown	0	0	55	0	63	165	29.2252	2	0	0	0	0	1	0	0	0	0	0	0	0	0	0	0	0	0	0	1
201	0	0	875	18	S3	0	Outpatient	0	0	0	0	0	0	0	0	0	0	0	0	0	White	Not Hispanic or Latino	0	0	50	1	68	190	28.8862	1	0	0	0	1	0	0	0	0	0	0	0	0	0	0	0	0	0	1	1
202	0	0	876	18	S3	0	Outpatient	0	0	0	0	0	0	0	0	0	0	0	0	0	White	Not Hispanic or Latino	0	0	60	1	75	238	29.7447	2	0	0	0	1	0	0	0	0	0	0	0	0	0	0	0	0	0	1	1
203	0	0	877	18	S3	0	Outpatient	1	1	0	1	0	0	0	0	0	0	0	0	0	White	Not Hispanic or Latino	0	0	58	0	65	220	36.6059	2	0	0	0	0	1	0	0	0	0	0	0	0	0	0	0	0	0	0	1
204	0	0	878	18	S3	0	Outpatient	1	1	0	1	0	0	0	0	0	0	0	0	0	White	Not Hispanic or Latino	0	0	64	1	71	215	29.9831	2	0	0	0	0	1	0	0	0	0	0	0	0	0	0	0	0	0	0	1
205	0	0	882	56	S3	0	Outpatient	1	1	0	1	0	0	0	0	0	0	0	0	0	White	Unknown	0	0	55	0	64	180	30.8936	2	0	0	0	0	1	0	0	0	0	0	0	0	0	0	0	0	0	0	1
206	0	0	883	56	S3	0	Outpatient	0	0	0	0	0	0	0	0	0	0	0	0	0	White	Unknown	0	0	58	1	75	245	30.6196	2	0	0	0	1	0	0	0	0	0	0	0	0	0	0	0	0	0	0	1
207	0	0	884	56	S3	0	Outpatient	1	1	0	1	0	0	0	0	0	0	0	0	0	White	Unknown	0	0	66	1	70	203	29.1243	2	0	0	0	0	1	0	0	0	0	0	0	0	0	0	0	0	0	0	1
208	0	0	903	56	S3	0	Outpatient	0	0	0	0	0	0	0	0	0	0	0	0	0	White	Not Hispanic or Latino	0	0	52	1	70	170	24.3898	1	0	0	0	1	0	0	0	0	0	0	0	0	0	0	0	0	0	1	1
209	0	0	904	56	S3	0	Outpatient	1	1	0	1	0	0	0	0	0	0	0	0	0	White	Not Hispanic or Latino	0	0	62	1	75	170	21.2462	2	0	0	0	0	1	0	0	0	0	0	0	0	0	0	0	0	0	0	1
210	0	0	926	18	S3	0	Outpatient	0	0	0	0	0	0	0	0	0	0	0	0	0	White	Not Hispanic or Latino	0	0	69	1	66	160	25.8219	2	0	0	0	1	0	0	0	0	0	0	0	0	0	0	0	0	0	1	1
211	0	0	927	18	S3	0	Outpatient	1	1	0	1	0	0	0	0	0	0	0	0	0	White	Not Hispanic or Latino	0	0	59	0	63	140	24.7972	2	0	0	0	0	1	0	0	0	0	0	0	0	0	0	0	0	0	0	1
212	0	0	928	18	S3	0	Outpatient	0	1	2	0	0	0	0	0	0	0	0	0	0	White	Not Hispanic or Latino	0	0	52	1	72	250	33.9024	2	0	0	0	1	0	0	0	0	0	0	0	0	0	0	0	0	0	1	1
213	0	0	929	18	S3	0	Outpatient	1	1	0	1	0	0	0	0	0	0	0	0	0	White	Unknown	0	0	72	1	65	205	34.1101	2	0	0	0	0	1	0	0	0	0	0	0	0	0	0	0	0	0	0	1
214	0	0	930	18	S3	0	Outpatient	0	0	0	0	0	0	0	0	0	0	0	0	0	Unknown	Unknown	0	0	63	1	69	200	29.5316	2	0	0	0	1	0	0	0	0	0	0	0	0	0	0	0	0	0	1	1
215	0	0	931	18	S3	0	Outpatient	0	0	0	0	0	0	0	0	0	0	0	0	0	Unknown	Unknown	0	0	54	1	67	230	36.0192	2	0	0	0	1	0	0	0	0	0	0	0	0	0	0	0	0	0	0	0
216	0	0	932	18	S3	0	Outpatient	0	0	0	0	0	0	0	0	0	0	0	0	0	White	Unknown	0	0	51	0	66	170	27.4357	2	0	0	0	1	0	0	0	0	0	0	0	0	0	0	0	0	0	0	0
217	0	0	933	18	S3	0	Outpatient	1	1	0	1	0	0	0	0	0	0	0	0	0	White	Unknown	0	0	63	1	72	185	25.0878	2	0	0	0	0	1	0	0	0	0	0	0	0	0	0	0	0	0	1	1
218	0	0	934	18	S3	0	Outpatient	0	0	0	0	0	0	0	0	0	0	0	0	0	White	Not Hispanic or Latino	0	0	51	1	72	185	25.0878	2	0	0	0	1	0	0	0	0	0	0	0	0	0	0	0	0	0	1	1
219	0	0	938	18	S3	0	Outpatient	0	0	0	0	0	0	0	0	0	0	0	0	0	White	Not Hispanic or Latino	0	0	53	0	68	206	31.3188	2	0	0	0	1	0	0	0	0	0	0	0	0	0	0	0	0	0	1	1
220	0	0	939	18	S3	0	Outpatient	1	1	0	1	0	1	0	0	0	0	0	0	0	White	Not Hispanic or Latino	0	0	51	1	68	175	26.6058	2	0	0	0	0	1	0	0	0	0	0	0	0	0	0	0	0	0	1	1
221	0	0	940	38	S3	0	Outpatient	0	0	0	0	0	0	0	0	0	0	0	0	0	Unknown	Unknown	0	0	64	0	61	140	26.4499	2	0	0	0	1	0	0	0	0	0	0	0	0	0	0	0	0	0	1	1
222	0	0	941	38	S3	0	Outpatient	0	0	0	0	0	0	0	0	0	0	0	0	0	White	Unknown	0	0	56	1	68	207	31.4708	2	0	0	0	1	0	0	0	0	0	0	0	0	0	0	0	0	0	1	1
223	0	0	942	38	S3	0	Outpatient	0	0	0	0	0	0	0	0	0	0	0	0	0	White	Not Hispanic or Latino	0	0	44	1	70	239	34.2892	2	0	0	0	1	0	0	0	0	0	0	0	0	0	0	0	0	0	1	1
224	0	0	943	38	S3	0	Outpatient	0	0	0	0	0	0	0	0	0	0	0	0	0	White	Unknown	0	0	62	0	65	134	22.2963	2	0	0	0	1	0	0	0	0	0	0	0	0	0	0	0	0	0	0	1
225	0	0	954	18	S3	0	Outpatient	1	1	0	0	0	0	0	0	1	0	0	0	0	White	Unknown	0	0	68	0	67	209	32.7305	2	0	0	0	0	1	0	0	0	0	0	0	0	0	0	0	0	0	0	1
226	0	0	955	18	S3	0	Outpatient	0	1	0	2	0	0	0	0	0	0	0	0	0	White	Unknown	0	0	50	0	69	147	21.7057	2	0	0	0	1	0	0	0	0	0	0	0	0	0	0	0	0	0	0	0
227	0	0	956	18	S3	0	Outpatient	1	1	1	0	0	0	0	0	0	0	0	0	0	White	Not Hispanic or Latino	0	0	64	1	67	182	28.5021	2	0	0	0	0	1	0	0	0	0	0	0	0	0	0	0	0	0	0	0
228	0	0	957	18	S3	0	Outpatient	1	1	0	1	0	0	0	0	0	0	0	0	0	Black or African American	Unknown	1	0	53	1	66	150	24.2080	2	0	0	0	0	1	0	0	0	0	0	0	0	0	0	0	0	0	1	1
229	0	0	958	18	S3	0	Outpatient	0	0	0	0	0	0	0	0	0	0	0	0	0	White	Not Hispanic or Latino	0	0	66	1	64	157	26.9460	2	0	0	0	1	0	0	0	0	0	0	0	0	0	0	0	0	0	1	1
230	0	0	959	18	S3	0	Outpatient	1	1	0	1	0	0	0	0	0	0	0	0	0	White	Unknown	0	0	62	1	65	188	31.2814	2	0	0	0	0	1	0	0	0	0	0	0	0	0	0	0	0	0	0	1
231	0	0	960	18	S3	0	Outpatient	0	0	0	0	0	0	0	0	0	0	0	0	0	Unknown	Unknown	0	0	73	0	63	136	24.0887	2	0	0	0	1	0	0	0	0	0	0	0	0	0	0	0	0	0	1	1
232	0	0	973	20	S3	0	Outpatient	1	1	0	1	0	0	1	0	0	0	0	0	0	White	Unknown	0	0	58	0	66	175	28.2427	2	0	0	0	0	1	0	0	0	0	0	0	0	0	0	0	0	0	1	1
233	0	0	974	20	S3	0	Outpatient	1	1	0	1	0	0	0	0	0	0	0	0	0	Unknown	Unknown	0	0	56	0	65	142	23.6275	2	0	0	0	0	1	0	0	0	0	0	0	0	0	0	0	0	0	0	0
234	0	0	975	20	S3	0	Outpatient	0	0	0	0	0	0	0	0	0	0	0	0	0	White	Unknown	0	0	50	0	69	180	26.5784	2	0	0	0	1	0	0	0	0	0	0	0	0	0	0	0	0	0	0	1
235	0	0	976	20	S3	0	Outpatient	1	1	0	1	0	0	0	0	0	0	0	0	0	Unknown	Unknown	0	0	61	0	67	135	21.1417	2	0	0	0	0	1	0	0	0	0	0	0	0	0	0	0	0	0	0	0
236	0	0	977	20	S3	0	Outpatient	0	0	0	0	0	0	0	0	0	0	0	0	0	Black or African American	Unknown	1	0	66	0	65	225	37.4379	2	0	0	0	1	0	0	0	0	0	0	0	0	0	0	0	0	0	0	1
237	0	0	992	18	S3	0	Outpatient	1	1	0	0	0	0	0	0	1	0	0	0	0	White	Unknown	0	0	52	1	69	195	28.7933	2	0	0	0	0	1	0	0	0	0	0	0	0	0	0	0	0	0	1	1
238	0	0	993	18	S3	0	Outpatient	1	1	0	1	0	0	0	0	0	0	0	0	0	White	Unknown	0	0	67	1	70	180	25.8245	2	0	0	0	0	1	0	0	0	0	0	0	0	0	0	0	0	0	1	1
239	0	0	994	18	S3	0	Outpatient	0	0	0	0	0	0	0	0	0	0	0	0	0	White	Unknown	0	0	52	0	63	125	22.1403	2	0	0	0	1	0	0	0	0	0	0	0	0	0	0	0	0	0	1	1
240	0	0	995	18	S3	0	Outpatient	0	0	0	0	0	0	0	0	0	0	0	0	0	White	Not Hispanic or Latino	0	0	50	0	65	205	34.1101	2	0	0	0	1	0	0	0	0	0	0	0	0	0	0	0	0	0	0	1
241	0	0	996	18	S3	0	Outpatient	0	0	0	0	0	0	0	0	0	0	0	0	0	White	Not Hispanic or Latino	0	0	50	0	62	174	31.8215	2	0	0	0	1	0	0	0	0	0	0	0	0	0	0	0	0	0	1	1
242	0	0	997	18	S3	0	Outpatient	0	0	0	0	0	0	0	0	0	0	0	0	0	Unknown	Unknown	0	0	50	0	67	190	29.7550	2	0	0	0	1	0	0	0	0	0	0	0	0	0	0	0	0	0	1	1
243	0	0	1006	20	S3	0	Outpatient	1	1	0	1	0	0	0	0	0	0	0	0	0	White	Unknown	0	0	72	0	65	142	23.6275	2	0	0	0	0	1	0	0	0	0	0	0	0	0	0	0	0	0	0	1
244	0	0	1007	20	S3	0	Outpatient	1	1	0	1	0	0	0	0	0	0	0	0	0	White	Unknown	0	0	34	0	63	199	35.2474	2	0	0	0	0	1	0	0	0	0	0	0	0	0	0	0	0	0	0	0
245	0	0	1008	20	S3	0	Outpatient	0	0	0	0	0	0	0	0	0	0	0	0	0	White	Unknown	0	0	50	0	68	135	20.5244	2	0	0	0	1	0	0	0	0	0	0	0	0	0	0	0	0	0	0	1
246	0	0	1009	20	S3	0	Outpatient	1	1	0	0	0	0	1	0	0	0	0	0	0	White	Unknown	0	0	80	0	62	140	25.6035	2	0	0	0	0	1	0	0	0	0	0	0	0	0	0	0	0	0	0	1
247	0	0	1010	20	S3	0	Outpatient	1	1	0	1	0	0	0	0	0	0	0	0	0	Unknown	Unknown	0	0	54	0	62	118	21.5801	2	0	0	0	0	1	0	0	0	0	0	0	0	0	0	0	0	0	0	1
248	0	0	1011	20	S3	0	Outpatient	1	1	0	1	0	1	0	0	0	0	0	0	0	White	Not Hispanic or Latino	0	0	62	0	61	140	26.4499	2	0	0	0	0	1	0	0	0	0	0	0	0	0	0	0	0	0	1	1
249	0	0	1012	20	S3	0	Outpatient	1	1	0	1	0	0	0	0	0	0	0	0	0	White	Not Hispanic or Latino	0	0	62	1	76	265	32.2533	2	0	0	0	0	1	0	0	0	0	0	0	0	0	0	0	0	0	0	0
250	0	0	1013	20	S3	0	Outpatient	0	0	0	0	0	0	0	0	0	0	0	0	0	White	Not Hispanic or Latino	0	0	50	0	63	170	30.1109	2	0	0	0	1	0	0	0	0	0	0	0	0	0	0	0	0	0	0	0
251	0	1	1014	11	S4	0	Outpatient	1	1	2	3	0	0	0	1	0	0	0	0	0	White	Not Hispanic or Latino	0	0	72	0	63	225	39.8526	2	0	0	0	0	0	0	0	0	0	0	0	0	0	0	0	0	1	1	1
252	0	1	1025	8	S4	0	Outpatient	0	1	0	2	0	0	0	0	0	0	0	0	0	White	Not Hispanic or Latino	0	0	57	1	67	182	28.5021	2	0	0	0	0	0	0	0	0	0	0	0	0	0	0	0	0	1	0	1
253	0	1	1032	9	S4	0	Outpatient	0	0	0	0	0	0	0	0	0	0	0	0	0	White	Not Hispanic or Latino	0	0	55	0	62	155	28.3468	1	0	0	0	0	0	0	0	0	0	0	0	0	0	0	0	0	1	0	0
254	0	1	1033	9	S4	0	Outpatient	1	1	2	0	0	0	0	0	0	0	0	0	0	White	Not Hispanic or Latino	0	0	56	0	69	219	32.3371	1	0	0	0	0	0	0	0	0	0	0	0	0	0	0	0	0	1	0	0
255	0	1	1034	9	S4	0	Outpatient	0	0	0	0	0	0	0	0	0	0	0	0	0	White	Not Hispanic or Latino	0	0	52	0	66	172	27.7585	1	0	0	0	0	0	0	0	0	0	0	0	0	0	0	0	0	1	1	1
256	0	1	1035	4	S4	0	Outpatient	0	1	2	0	0	0	0	0	0	0	0	0	0	White	Not Hispanic or Latino	0	0	68	0	63	170	30.1109	2	0	0	0	0	0	0	0	0	0	0	0	0	0	0	0	0	1	0	0
257	0	0	1036	56	S3	0	Outpatient	1	1	0	1	0	0	0	0	0	0	0	0	0	White	Unknown	0	0	52	1	71	210	29.2859	1	0	0	0	0	1	0	0	0	0	0	0	0	0	0	0	0	0	0	0
258	0	0	1037	56	S3	0	Outpatient	1	1	0	1	0	0	0	0	0	0	0	0	0	White	Unknown	0	0	64	0	67	145	22.7077	1	0	0	0	0	1	0	0	0	0	0	0	0	0	0	0	0	0	1	1
259	0	0	1038	56	S3	0	Outpatient	1	1	0	1	0	0	0	0	0	0	0	0	0	White	Not Hispanic or Latino	0	0	31	1	70	145	20.8031	2	0	0	0	0	1	0	0	0	0	0	0	0	0	0	0	0	0	0	1
260	0	1	1042	8	S4	0	Outpatient	1	1	0	0	0	0	0	0	0	0	0	1	0	White	Not Hispanic or Latino	0	0	70	0	66	240	38.7328	2	0	0	0	0	0	0	0	0	0	0	0	0	0	0	0	0	1	0	0
261	0	1	1043	8	S4	0	Outpatient	1	0	0	0	0	0	0	0	0	0	0	0	0	White	Not Hispanic or Latino	0	0	41	1	69	185	27.3167	2	0	0	0	0	0	0	0	0	0	0	0	0	0	0	0	0	1	0	1
262	0	1	1044	8	S4	0	Outpatient	0	0	0	0	0	0	0	0	0	0	0	0	0	White	Not Hispanic or Latino	0	0	54	0	65	135	22.4627	1	0	0	0	0	0	0	0	0	0	0	0	0	0	0	0	0	1	0	0
263	0	1	1045	8	S4	0	Outpatient	1	1	2	3	0	0	1	0	0	0	0	0	0	White	Not Hispanic or Latino	0	0	73	0	64	135	23.1702	1	0	0	0	0	0	0	0	0	0	0	0	0	0	0	0	0	1	1	1
264	0	1	1046	8	S4	0	Outpatient	1	1	0	1	0	0	1	0	0	0	0	0	0	White	Not Hispanic or Latino	0	0	75	1	67	150	23.4908	2	0	0	0	0	0	0	0	0	0	0	0	0	0	0	0	0	1	1	1
265	0	1	1047	8	S4	0	Outpatient	0	0	0	0	0	0	0	0	0	0	0	0	0	White	Not Hispanic or Latino	0	0	51	1	72	215	29.1561	1	0	0	0	0	0	0	0	0	0	0	0	0	0	0	0	0	1	1	1
266	0	1	1049	9	S4	0	Outpatient	1	0	0	0	0	0	0	0	0	0	0	0	0	White	Not Hispanic or Latino	0	0	57	0	61	170	32.1177	2	0	0	0	0	0	0	0	0	0	0	0	0	0	0	0	0	1	0	1
267	0	1	1050	11	S4	0	Outpatient	0	0	0	0	0	0	0	0	0	0	0	0	0	White	Not Hispanic or Latino	0	0	54	1	73	188	24.8009	1	0	0	0	0	0	0	0	0	0	0	0	0	0	0	0	0	1	1	1
268	0	1	1051	11	S4	0	Outpatient	0	0	0	0	0	0	0	0	0	0	0	0	0	White	Not Hispanic or Latino	0	0	50	1	67	212	33.2003	2	0	0	0	0	0	0	0	0	0	0	0	0	0	0	0	0	1	0	0
269	0	1	1052	11	S4	0	Outpatient	1	1	0	1	0	0	0	1	0	0	0	0	0	White	Not Hispanic or Latino	0	0	29	1	72	190	25.7658	2	0	0	0	0	0	1	0	0	0	0	0	0	0	0	0	0	0	0	1
270	0	1	1069	8	S4	0	Outpatient	1	1	2	0	0	0	0	0	0	0	0	0	0	White	Not Hispanic or Latino	0	0	70	1	71	195	27.1940	1	0	0	0	0	0	0	0	0	0	0	0	0	0	0	0	0	1	1	1
271	0	1	1070	8	S4	0	Outpatient	0	0	0	0	0	0	0	0	0	0	0	0	0	White	Not Hispanic or Latino	0	0	74	1	69	260	38.3911	2	0	0	0	0	0	0	0	0	0	0	0	0	0	0	0	0	1	0	1
272	0	0	1071	20	S3	0	Outpatient	1	1	0	0	0	0	0	0	0	1	0	0	0	White	Unknown	0	0	55	0	62	200	36.5765	2	0	0	0	0	1	0	0	0	0	0	0	0	0	0	0	0	0	0	1
273	0	0	1072	20	S3	0	Outpatient	0	0	0	0	0	0	0	0	0	0	0	0	0	Unknown	Unknown	0	0	74	0	61	136	25.6942	2	0	0	0	1	0	0	0	0	0	0	0	0	0	0	0	0	0	0	1
274	0	0	1073	20	S3	0	Outpatient	0	0	0	0	0	0	0	0	0	0	0	0	0	White	Not Hispanic or Latino	0	0	64	0	62	166	30.3585	2	0	0	0	1	0	0	0	0	0	0	0	0	0	0	0	0	0	1	1
275	0	0	1074	20	S3	0	Outpatient	0	0	0	0	0	0	0	0	0	0	0	0	0	White	Not Hispanic or Latino	0	0	54	0	69	175	25.8402	2	0	0	0	1	0	0	0	0	0	0	0	0	0	0	0	0	0	1	1
276	0	0	1075	20	S3	0	Outpatient	0	0	0	0	0	0	0	0	0	0	0	0	0	White	Not Hispanic or Latino	0	0	50	1	65	175	29.1183	2	0	0	0	1	0	0	0	0	0	0	0	0	0	0	0	0	0	0	1
277	0	0	1081	18	S3	0	Outpatient	0	0	0	0	0	0	0	0	0	0	0	0	0	White	Unknown	0	0	53	0	62	190	34.7477	2	0	0	0	1	0	0	0	0	0	0	0	0	0	0	0	0	0	1	1
278	0	0	1082	18	S3	0	Outpatient	0	0	0	0	0	0	0	0	0	0	0	0	0	Unknown	Unknown	0	0	53	1	72	220	29.8341	2	0	0	0	1	0	0	0	0	0	0	0	0	0	0	0	0	0	1	1
279	0	0	1083	18	S3	0	Outpatient	0	0	0	0	0	0	0	0	0	0	0	0	0	White	Not Hispanic or Latino	0	0	66	1	76	185	22.5164	2	0	0	0	1	0	0	0	0	0	0	0	0	0	0	0	0	0	0	0
280	0	0	1084	18	S3	0	Outpatient	1	1	0	1	0	0	1	0	1	0	0	0	0	White	Unknown	0	0	51	1	74	252	32.3514	2	0	0	0	0	1	0	0	0	0	0	0	0	0	0	0	0	0	1	1
281	0	0	1085	18	S3	0	Outpatient	0	0	0	0	0	0	0	0	0	0	0	0	0	White	Not Hispanic or Latino	0	0	50	1	65	200	33.2781	1	0	0	0	1	0	0	0	0	0	0	0	0	0	0	0	0	0	0	1
282	0	0	1086	18	S3	0	Outpatient	0	0	0	0	0	0	0	0	0	0	0	0	0	White	Not Hispanic or Latino	0	0	52	1	71	200	27.8913	2	0	0	0	1	0	0	0	0	0	0	0	0	0	0	0	0	0	0	0
283	0	0	1087	18	S3	0	Outpatient	1	1	0	0	0	0	0	0	0	1	0	0	0	White	Not Hispanic or Latino	0	0	60	1	68	195	29.6464	1	0	0	0	0	1	0	0	0	0	0	0	0	0	0	0	0	0	1	1
284	0	0	1088	18	S3	0	Outpatient	1	1	0	1	0	0	0	0	0	0	0	0	0	White	Not Hispanic or Latino	0	0	57	1	70	175	25.1071	2	0	0	0	0	1	0	0	0	0	0	0	0	0	0	0	0	0	0	0
285	0	1	1089	13	S4	0	Outpatient	0	0	0	0	0	0	0	0	0	0	0	0	0	White	Not Hispanic or Latino	0	0	55	1	74	145	18.6149	2	0	0	0	1	0	0	0	0	0	0	0	0	0	0	0	0	0	1	1
286	0	1	1090	13	S4	0	Outpatient	0	0	0	0	0	0	0	0	0	0	0	0	0	White	Not Hispanic or Latino	0	0	55	1	72	280	37.9707	1	0	0	0	0	0	0	0	0	0	0	0	0	0	0	0	0	1	0	0
287	0	1	1091	13	S4	0	Outpatient	1	0	0	0	0	0	0	0	0	0	0	0	0	Black or African American	Not Hispanic or Latino	1	0	55	1	73	210	27.7031	2	0	0	0	0	0	0	0	0	0	0	0	0	0	0	0	0	1	1	1
288	0	1	1092	13	S4	0	Outpatient	1	0	0	0	0	0	0	0	0	0	0	0	0	White	Not Hispanic or Latino	0	0	71	1	71	230	32.0750	2	0	0	0	0	0	0	0	0	0	0	0	0	0	0	0	0	1	1	1
289	0	1	1101	8	S4	0	Outpatient	0	0	0	0	0	0	0	0	0	0	0	0	0	White	Not Hispanic or Latino	0	0	86	1	71	175	24.4049	2	0	0	0	0	0	0	0	0	0	0	0	0	0	0	0	0	1	1	1
290	0	1	1121	7	S4	0	Outpatient	1	1	0	1	0	0	0	1	0	0	0	0	0	White	Not Hispanic or Latino	0	0	73	1	71	190	26.4967	1	0	0	0	0	0	0	0	0	0	0	0	0	0	0	0	0	1	0	1
291	0	1	1122	7	S4	0	Outpatient	0	0	0	0	0	0	0	0	0	0	0	0	0	White	Not Hispanic or Latino	0	0	53	0	66	210	33.8912	2	0	0	0	0	0	0	0	0	0	0	0	0	0	0	0	0	1	0	0
292	0	1	1123	7	S4	0	Outpatient	0	0	0	0	0	0	0	0	0	0	0	0	0	White	Not Hispanic or Latino	0	0	53	0	63	170	30.1109	1	0	0	0	0	0	0	0	0	0	0	0	0	0	0	0	0	1	0	0
293	0	1	1124	7	S4	0	Outpatient	1	1	0	1	0	0	0	1	0	0	0	0	0	White	Not Hispanic or Latino	0	0	76	0	61	155	29.2838	2	0	0	0	0	0	0	0	0	0	0	0	0	0	0	0	0	1	0	0
294	0	1	1125	7	S4	0	Outpatient	1	1	0	1	0	1	1	0	0	0	0	0	0	White	Not Hispanic or Latino	0	0	68	1		193		2	0	0	0	0	0	0	0	0	0	0	0	0	0	0	0	0	1	1	1
295	0	1	1131	4	S4	0	Outpatient	1	1	0	1	0	0	1	0	0	0	0	0	0	White	Not Hispanic or Latino	0	0	73	1	66	152	24.5308	2	0	0	0	0	0	0	0	0	0	0	0	0	0	0	0	0	1	1	1
296	0	1	1132	4	S4	0	Outpatient	0	0	0	0	0	0	0	0	0	0	0	0	0	White	Not Hispanic or Latino	0	0	50	1	67	220	34.4531	2	0	0	0	1	0	0	0	0	0	0	0	0	0	0	0	0	0	0	0
297	0	1	1133	4	S4	0	Outpatient	1	0	0	0	0	0	0	0	0	0	0	0	0	White	Not Hispanic or Latino	0	0	76	1		210		1	0	0	0	0	0	0	0	0	0	0	0	0	0	0	0	0	1	0	1
298	0	1	1134	4	S4	0	Outpatient	0	1	2	0	0	0	0	0	0	0	0	0	0	White	Not Hispanic or Latino	0	0	46	0	65	162	26.9553	1	0	0	0	0	0	0	0	0	0	0	0	0	0	0	0	0	1	0	0
299	0	1	1145	8	S4	0	Outpatient	1	1	0	1	0	0	0	0	0	0	0	0	0	White	Not Hispanic or Latino	0	0	73	1	72	215	29.1561	2	0	0	0	0	0	0	0	0	0	0	0	0	0	0	0	0	1	1	1
300	0	1	1146	8	S4	0	Outpatient	1	0	0	0	0	0	0	0	0	0	0	0	0	White	Not Hispanic or Latino	0	0	53	1	71	385	53.6907	2	0	0	0	0	0	0	0	0	0	0	0	0	0	0	0	0	1	1	0
301	0	1	1147	8	S4	0	Outpatient	1	0	0	0	0	0	0	0	0	0	0	0	0	White	Not Hispanic or Latino	0	0	64	1	70	263	37.7324	2	0	0	0	0	0	0	0	0	0	0	0	0	0	0	0	0	1	1	1
302	0	1	1148	8	S4	0	Outpatient	1	0	0	0	0	0	0	0	0	0	0	0	0	White	Not Hispanic or Latino	0	0	62	0	64	198	33.9829	2	0	0	0	0	0	0	0	0	0	0	0	0	0	0	0	0	1	1	1
303	0	1	1163	13	S4	0	Outpatient	1	0	0	0	0	0	0	0	0	0	0	0	0	White	Not Hispanic or Latino	0	0	86	0	61	105	19.8374	2	0	0	0	0	1	0	0	0	0	0	0	0	0	0	0	0	1	1	1
304	0	1	1164	13	S4	0	Outpatient	0	0	0	0	0	0	0	0	0	0	0	0	0	White	Not Hispanic or Latino	0	0	51	0	65	283	47.0885	2	0	0	0	0	0	0	0	0	0	0	0	0	0	0	0	0	1	0	0
305	0	1	1165	13	S4	0	Outpatient	1	0	0	0	0	0	0	0	0	0	0	0	0	White	Not Hispanic or Latino	0	0	74	1	68	192	29.1903	2	0	0	0	0	1	0	0	0	0	0	0	0	0	0	0	0	0	1	1
306	0	1	1166	13	S4	0	Outpatient	1	0	0	0	0	0	0	0	0	0	0	0	0	Unknown		0	0	62	0	66	180	29.0496	2	0	0	0	0	0	0	0	0	0	0	0	0	0	0	0	0	1	0	0
307	0	1	1167	13	S4	0	Outpatient	1	0	0	0	0	0	0	0	0	0	0	0	0	Unknown	Not Hispanic or Latino	0	0	72	0	65	218	36.2731	2	0	0	0	0	0	0	0	0	0	0	0	0	0	0	0	0	1	1	1
308	0	0	1185	49	S7	0	Outpatient	1	1	0	1	0	0	0	0	0	0	0	0	0	Unknown	Not Hispanic or Latino	0	0	62	1	72	175	23.7317	1	0	0	0	0	1	0	0	0	0	0	0	0	0	0	0	0	0	0	0
309	0	1	1186	8	S4	0	Outpatient	1	1	2	3	0	0	0	1	0	0	0	0	0	White	Not Hispanic or Latino	0	0	68	0	66	167	26.9516	2	0	0	0	0	0	0	0	0	0	0	0	0	0	0	0	0	1	1	1
310	0	1	1187	8	S4	0	Outpatient	1	1	0	1	0	0	0	0	0	0	0	0	0	White	Not Hispanic or Latino	0	0	53	0	63	164	29.0481	2	0	0	0	0	0	0	0	0	0	0	0	0	0	0	0	0	1	1	1
311	0	1	1188	8	S4	0	Outpatient	1	0	0	0	0	0	0	0	0	0	0	0	0	White	Not Hispanic or Latino	0	0	57	0	61	136	25.6942	1	0	0	0	0	0	0	0	0	0	0	0	0	0	0	0	0	1	0	1
312	0	1	1189	8	S4	0	Outpatient	0	0	0	0	0	0	0	0	0	0	0	0	0	Black or African American	Not Hispanic or Latino	1	0	50	0	65	183	30.4495	2	0	0	0	0	0	0	0	0	0	0	0	0	0	0	0	0	1	1	1
313	0	1	1190	8	S4	0	Outpatient	0	0	0	0	0	0	0	0	0	0	0	0	0	White	Not Hispanic or Latino	0	0	56	1	71	275	38.3505	2	0	0	0	0	0	0	0	0	0	0	0	0	0	0	0	0	1	0	1
314	0	1	1198	7	S4	0	Outpatient	0	1	2	0	0	0	0	0	0	0	0	0	0	White	Not Hispanic or Latino	0	0	48	1	69	185	27.3167	1	0	0	0	0	0	0	0	0	0	0	0	0	0	0	0	0	1	0	0
315	0	1	1199	4	S4	0	Outpatient	0	1	2	2	0	0	0	0	0	0	0	0	0	White	Not Hispanic or Latino	0	0	53	1	68	183	27.8220	2	0	0	0	0	0	0	0	0	0	0	0	0	0	0	0	0	1	0	0
316	0	1	1200	4	S4	0	Outpatient	1	1	1	1	0	0	0	0	0	0	0	0	0	White	Not Hispanic or Latino	0	0	79	0	59	165	33.3223	2	0	0	0	0	0	0	0	0	0	0	0	0	0	0	0	0	1	0	0
317	0	1	1201	4	S4	0	Outpatient	1	1	0	1	0	0	1	0	0	0	0	0	0	White	Not Hispanic or Latino	0	0	84	1	68	230	34.9676	2	0	0	0	0	0	0	0	0	0	0	0	0	0	0	0	0	1	1	1
318	0	1	1202	4	S4	0	Outpatient	1	1	2	3	0	0	0	1	0	0	0	0	0	White	Not Hispanic or Latino	0	0	47	1	66	190	30.6635	1	0	0	0	0	0	0	0	0	0	0	0	0	0	0	0	0	1	0	0
319	0	1	1205	11	S4	0	Outpatient	0	0	0	0	0	0	0	0	0	0	0	0	0	White	Not Hispanic or Latino	0	0	59	1	69	260	38.3911	2	0	0	0	0	0	0	0	0	0	0	0	0	0	0	0	0	1	1	1
320	0	1	1206	11	S4	0	Outpatient	0	0	0	0	0	0	0	0	0	0	0	0	0	White	Not Hispanic or Latino	0	0	50	1		260		1	0	0	0	0	0	0	0	0	0	0	0	0	0	0	0	0	1	1	1
321	0	1	1207	11	S4	0	Outpatient	0	0	0	0	0	0	0	0	0	0	0	0	0	White	Not Hispanic or Latino	0	0	53	1	68	172	26.1497	1	0	0	0	0	0	0	0	0	0	0	0	0	0	0	0	0	1	0	0
322	0	1	1208	11	S4	0	Outpatient	0	1	2	0	0	0	0	0	0	0	0	0	0	White	Not Hispanic or Latino	0	0	53	0	69	257	37.9481	2	0	0	0	0	0	0	0	0	0	0	0	0	0	0	0	0	1	0	1
323	0	0	1209	38	S3	0	Outpatient	1	1	0	1	0	0	0	0	0	0	0	0	0	White	Unknown	0	0	62	0	63	133	23.5573	2	0	0	0	0	1	0	0	0	0	0	0	0	0	0	0	0	0	1	1
324	0	1	1217	8	S4	0	Outpatient	0	0	0	0	0	0	0	0	0	0	0	0	0	White	Not Hispanic or Latino	0	0	51	0	65	225	37.4379	2	0	0	0	0	0	0	0	0	0	0	0	0	0	0	0	0	1	0	0
325	0	1	1218	8	S4	0	Outpatient	0	0	0	0	0	0	0	0	0	0	0	0	0	White	Not Hispanic or Latino	0	0	50	0				2	0	0	0	0	0	0	0	0	0	0	0	0	0	0	0	0	1	0	0
326	0	1	1219	8	S4	0	Outpatient	0	0	0	0	0	0	0	0	0	0	0	0	0	White	Not Hispanic or Latino	0	0	67	0	64	165	28.3191	2	0	0	0	0	0	0	0	0	0	0	0	0	0	0	0	0	1	0	0
327	0	1	1239	7	S4	0	Outpatient	0	0	0	0	0	0	0	0	0	0	0	0	0	White	Not Hispanic or Latino	0	0	50	1	72	175	23.7317	1	0	0	0	0	0	0	0	0	0	0	0	0	0	0	0	0	1	0	0
328	0	1	1240	7	S4	0	Outpatient	1	1	1	1	0	1	0	0	0	0	0	0	0	White	Not Hispanic or Latino	0	0	77	0	62	157	28.7125	2	0	0	0	0	0	0	0	0	0	0	0	0	0	0	0	0	1	1	1
329	0	1	1241	7	S4	0	Outpatient	1	1	0	1	0	1	0	0	0	0	0	0	0	White	Not Hispanic or Latino	0	0	57	0	67	180	28.1889	2	0	0	0	0	0	0	0	0	0	0	0	0	0	0	0	0	1	0	0
330	0	1	1242	7	S4	0	Outpatient	0	1	2	0	0	0	0	0	0	0	0	0	0	White	Not Hispanic or Latino	0	0	66	0	64	155	26.6028	2	0	0	0	0	0	0	0	0	0	0	0	0	0	0	0	0	1	1	1
331	0	1	1243	7	S4	0	Outpatient	0	1	2	0	0	0	0	0	0	0	0	0	0	White	Not Hispanic or Latino	0	0	54	1	73	200	26.3839	2	0	0	0	0	0	0	0	0	0	0	0	0	0	0	0	0	1	0	1
332	0	1	1244	7	S4	0	Outpatient	1	0	0	0	0	0	0	0	0	0	0	0	0	White	Not Hispanic or Latino	0	0	58	1	72	250	33.9024	2	0	0	0	0	0	1	0	0	0	0	0	0	0	0	0	0	0	0	0
333	0	1	1245	11	S4	0	Outpatient	1	1	0	1	0	0	0	1	0	0	0	0	0	White	Not Hispanic or Latino	0	0	67	1	71	300	41.8369	2	0	0	0	0	0	0	0	0	0	0	0	0	0	0	0	0	1	1	1
334	0	1	1246	11	S4	0	Outpatient	1	1	0	1	0	0	1	0	0	0	0	0	0	White	Not Hispanic or Latino	0	0	28	1	71	210	29.2859	1	0	0	0	0	0	0	0	0	0	0	0	0	0	0	0	0	1	1	1
335	0	1	1247	11	S4	0	Outpatient	0	0	0	0	0	0	0	0	0	0	0	0	0	White	Not Hispanic or Latino	0	0	51	0	65	234	38.9354	1	0	0	0	0	0	0	0	0	0	0	0	0	0	0	0	0	1	0	1
336	0	0	1257	20	S3	0	Outpatient	0	0	0	0	0	0	0	0	0	0	0	0	0	Unknown	Unknown	0	0	57	1	71	205	28.5886	2	0	0	0	1	0	0	0	0	0	0	0	0	0	0	0	0	0	0	1
337	0	0	1258	20	S3	0	Outpatient	1	1	0	1	0	0	0	0	0	0	0	0	0	White	Not Hispanic or Latino	0	0	59	0	68	275	41.8090	2	0	0	0	0	1	0	0	0	0	0	0	0	0	0	0	0	0	1	1
338	0	0	1259	20	S3	0	Outpatient	0	0	0	0	0	0	0	0	0	0	0	0	0	White	Not Hispanic or Latino	0	0	72	0	61	200	37.7855	2	0	0	0	1	0	0	0	0	0	0	0	0	0	0	0	0	0	0	1
339	0	0	1260	20	S3	0	Outpatient	0	0	0	0	0	0	0	0	0	0	0	0	0	Unknown	Unknown	0	0	52	0	66	154	24.8535	1	0	0	0	1	0	0	0	0	0	0	0	0	0	0	0	0	0	0	0
340	0	0	1261	20	S3	0	Outpatient	0	1	2	0	0	0	0	0	0	0	0	0	0	White	Not Hispanic or Latino	0	0	54	0	62	131	23.9576	2	0	0	0	1	0	0	0	0	0	0	0	0	0	0	0	0	0	0	0
341	0	0	1269	18	S3	0	Outpatient	1	1	0	1	0	0	0	0	0	0	0	0	0	Unknown	Unknown	0	0	55	1	70	240	34.4327	2	0	0	0	0	1	0	0	0	0	0	0	0	0	0	0	0	0	0	0
342	0	0	1270	18	S3	0	Outpatient	0	0	0	0	0	0	0	0	0	0	0	0	0	Unknown	Unknown	0	0	57	0	62	126	23.0432	2	0	0	0	1	0	0	0	0	0	0	0	0	0	0	0	0	0	1	1
343	0	0	1271	18	S3	0	Outpatient	0	0	0	0	0	0	0	0	0	0	0	0	0	White	Unknown	0	0	64	1	72	218	29.5629	2	0	0	0	1	0	0	0	0	0	0	0	0	0	0	0	0	0	1	1
344	0	0	1272	18	S3	0	Outpatient	0	0	0	0	0	0	0	0	0	0	0	0	0	White	Not Hispanic or Latino	0	0	51	0	60	150	29.2917	2	0	0	0	1	0	0	0	0	0	0	0	0	0	0	0	0	0	0	0
345	0	0	1273	18	S3	0	Outpatient	0	0	0	0	0	0	0	0	0	0	0	0	0	Black or African American	Not Hispanic or Latino	1	0	51	1	70	200	28.6939	2	0	0	0	1	0	0	0	0	0	0	0	0	0	0	0	0	0	0	0
346	0	0	1274	18	S3	0	Outpatient	0	0	0	0	0	0	0	0	0	0	0	0	0	White	Not Hispanic or Latino	0	0	66	0	64	170	29.1772	2	0	0	0	1	0	0	0	0	0	0	0	0	0	0	0	0	0	1	1
347	0	1	1279	13	S4	0	Outpatient	1	0	0	0	0	0	0	0	0	0	0	0	0	Black or African American	Not Hispanic or Latino	1	0	50	0	66	204	32.9229	2	0	0	0	0	0	0	0	0	0	0	0	0	0	0	0	0	1	0	1
348	0	1	1280	13	S4	0	Outpatient	0	0	0	0	0	0	0	0	0	0	0	0	0	White	Not Hispanic or Latino	0	0	66	1	69	190	28.0550	2	0	0	0	0	0	0	0	0	0	0	0	0	0	0	0	0	1	1	1
349	0	1	1281	13	S4	0	Outpatient	1	0	0	0	0	0	0	0	0	0	0	0	0	Black or African American	Not Hispanic or Latino	1	0	63	0	63	150	26.5684	2	0	0	0	0	0	0	0	0	0	0	0	0	0	0	0	0	1	0	1
350	0	1	1282	13	S4	0	Outpatient	0	0	0	0	0	0	0	0	0	0	0	0	0	White	Not Hispanic or Latino	0	0	56	1	71	160	22.3130	1	0	0	0	0	0	0	0	0	0	0	0	0	0	0	0	0	1	1	1
351	0	1	1283	13	S4	0	Outpatient	0	0	0	0	0	0	0	0	0	0	0	0	0	White	Not Hispanic or Latino	0	0	54	1	70	347	49.7839	2	0	0	0	0	0	0	0	0	0	0	0	0	0	0	0	0	1	0	0
352	0	1	1287	11	S4	0	Outpatient	1	0	0	0	0	0	0	0	0	0	0	0	0	White	Not Hispanic or Latino	0	0	71	0	63	159	28.1625	2	0	0	0	0	0	0	0	0	0	0	0	0	0	0	0	0	1	1	1
353	0	1	1288	11	S4	0	Outpatient	1	1	1	1	0	0	0	0	0	0	0	0	0	White	Not Hispanic or Latino	0	0	90	1	72	199	26.9863	2	0	0	0	0	0	0	0	0	0	0	0	0	0	0	0	0	1	1	1
354	0	1	1289	11	S4	0	Outpatient	1	1	0	1	0	0	0	1	0	0	0	0	0	White	Not Hispanic or Latino	0	0	54	0	57	153	33.1053	2	0	0	0	0	0	0	0	0	0	0	0	0	0	0	0	0	1	1	1
355	0	0	1295	20	S3	0	Outpatient	0	0	0	0	0	0	0	0	0	0	0	0	0	White	Not Hispanic or Latino	0	0	58	0	66	148	23.8852	1	0	0	0	1	0	0	0	0	0	0	0	0	0	0	0	0	0	1	1
356	0	0	1296	20	S3	0	Outpatient	0	0	0	0	0	0	0	0	0	0	0	0	0	Unknown	Unknown	0	0	64	0	63	122	21.6090	2	0	0	0	1	0	0	0	0	0	0	0	0	0	0	0	0	0	0	1
357	0	0	1297	20	S3	0	Outpatient	0	0	0	0	0	0	0	0	0	0	0	0	0	White	Not Hispanic or Latino	0	0	66	0	63	130	23.0260	2	0	0	0	1	0	0	0	0	0	0	0	0	0	0	0	0	0	0	1
358	0	0	1298	20	S3	0	Outpatient	0	0	0	0	0	0	0	0	0	0	0	0	0	Unknown	Unknown	0	0	69	0	62	185	33.8332	2	0	0	0	1	0	0	0	0	0	0	0	0	0	0	0	0	0	1	1
359	0	0	1299	20	S3	0	Outpatient	0	0	0	0	0	0	0	0	0	0	0	0	0	White	Unknown	0	0	64	0	62	120	21.9459	1	0	0	0	1	0	0	0	0	0	0	0	0	0	0	0	0	0	1	1
360	0	0	1300	20	S3	0	Outpatient	0	0	0	0	0	0	0	0	0	0	0	0	0	White	Not Hispanic or Latino	0	0	53	0	64	170	29.1772	1	0	0	0	1	0	0	0	0	0	0	0	0	0	0	0	0	0	1	1
361	0	0	1303	18	S3	0	Outpatient	1	1	0	1	0	0	0	0	0	0	0	0	0	White	Not Hispanic or Latino	0	0	74	1	72	204	27.6644	2	0	0	0	0	1	0	0	0	0	0	0	0	0	0	0	0	0	1	1
362	0	0	1304	18	S3	0	Outpatient	1	1	0	1	0	0	0	0	0	0	0	0	0	Unknown	Unknown	0	0	61	0	65	236	39.2682	2	0	0	0	0	1	0	0	0	0	0	0	0	0	0	0	0	0	1	1
363	0	0	1305	18	S3	0	Outpatient	1	1	0	1	0	0	0	0	0	0	0	0	0	White	Unknown	0	0	70	1	70	194	27.8331	2	0	0	0	0	1	0	0	0	0	0	0	0	0	0	0	0	0	0	1
364	0	0	1306	18	S3	0	Outpatient	0	0	0	0	0	0	0	0	0	0	0	0	0	White	Not Hispanic or Latino	0	0	62	1	68	190	28.8862	1	0	0	0	1	0	0	0	0	0	0	0	0	0	0	0	0	0	0	1
365	0	0	1307	18	S3	0	Outpatient	1	1	0	1	0	0	1	0	0	0	0	0	0	White	Not Hispanic or Latino	0	0	81	1	70	214	30.7024	2	0	0	0	0	1	0	0	0	0	0	0	0	0	0	0	0	0	1	1
366	0	1	1316	4	S4	0	Outpatient	1	1	2	0	0	0	0	0	0	0	0	0	0	White	Not Hispanic or Latino	0	0	61	0	62	134	24.5062	2	0	0	0	0	0	0	0	0	0	0	0	0	0	0	0	0	1	1	1
367	0	1	1317	4	S4	0	Outpatient	1	1	1	0	0	0	0	0	0	0	0	0	0	White	Not Hispanic or Latino	0	0	72	1	73	210	27.7031	2	0	0	0	0	0	0	0	0	0	0	0	0	0	0	0	0	1	0	0
368	0	1	1318	4	S4	0	Outpatient	0	0	0	0	0	0	0	0	0	0	0	0	0	White	Not Hispanic or Latino	0	0	62	1	69	235	34.6996	2	0	0	0	0	0	0	0	0	0	0	0	0	0	0	0	0	1	0	0
369	0	1	1319	4	S4	0	Outpatient	1	0	0	0	0	0	0	0	0	0	0	0	0	White	Not Hispanic or Latino	0	0	71	0	61	165	31.1731	2	0	0	0	0	0	0	0	0	0	0	0	0	0	0	0	0	1	1	1
370	0	1	1320	4	S4	0	Outpatient	1	0	0	0	0	0	0	0	0	0	0	0	0	White	Not Hispanic or Latino	0	0	73	0	64	170	29.1772	2	0	0	0	0	0	0	0	0	0	0	0	0	0	0	0	0	1	1	1
371	0	1	1321	4	S4	0	Outpatient	0	0	0	0	0	0	0	0	0	0	0	0	0	White	Not Hispanic or Latino	0	0	57	0	70	220	31.5633	1	0	0	0	0	0	0	0	0	0	0	0	0	0	0	0	0	1	0	1
372	0	1	1322	11	S4	0	Outpatient	0	0	0	0	0	0	0	0	0	0	0	0	0	Black or African American		1	0	53	0	66	135	21.7872	2	0	0	0	0	0	0	0	0	0	0	0	0	0	0	0	0	1	1	1
373	0	1	1323	11	S4	0	Outpatient	0	0	0	0	0	0	0	0	0	0	0	0	0	White	Not Hispanic or Latino	0	0	71	0	66	169	27.2743	2	0	0	0	0	0	0	0	0	0	0	0	0	0	0	0	0	1	0	0
374	0	1	1324	11	S4	0	Outpatient	1	1	0	1	0	1	0	0	0	0	0	0	0	White	Not Hispanic or Latino	0	0	64	1	67	167	26.1530	2	0	0	0	0	0	0	0	0	0	0	0	0	0	0	0	0	1	1	1
375	0	0	1326	38	S3	0	Outpatient	1	1	1	0	0	0	0	0	0	0	0	0	0	White	Not Hispanic or Latino	0	0	60	1	70	185	26.5418	2	0	0	0	0	1	0	0	0	0	0	0	0	0	0	0	0	0	1	1
376	0	1	1344	9	S4	0	Outpatient	0	0	0	0	0	0	0	0	0	0	0	0	0	White	Not Hispanic or Latino	0	0	79	0	63	122	21.6090	2	0	0	0	0	0	0	0	0	0	0	0	0	0	0	0	0	1	0	0
377	0	1	1345	13	S4	0	Outpatient	0	0	0	0	0	0	0	0	0	0	0	0	0	Black or African American	Not Hispanic or Latino	1	0	52	0	66	160	25.8219	1	0	0	0	0	0	0	0	0	0	0	0	0	0	0	0	0	1	1	1
378	0	1	1353	4	S4	0	Outpatient	0	0	0	0	0	0	0	0	0	0	0	0	0	White	Not Hispanic or Latino	0	0	63	0	63	147	26.0370	2	0	0	0	0	0	0	0	0	0	0	0	0	0	0	0	0	1	0	0
379	0	0	1357	64	S3	0	Outpatient	0	0	0	0	0	0	0	0	0	0	0	0	0	Unknown	Unknown	0	0	57	1	72	185	25.0878	1	0	0	0	1	0	0	0	0	0	0	0	0	0	0	0	0	0	0	1
380	0	0	1358	64	S3	0	Outpatient	0	0	0	0	0	0	0	0	0	0	0	0	0	White	Unknown	0	0	68	0	67	175	27.4059	2	0	0	0	1	0	0	0	0	0	0	0	0	0	0	0	0	0	0	1
381	0	0	1359	64	S3	0	Outpatient	0	0	0	0	0	0	0	0	0	0	0	0	0	Unknown	Unknown	0	0	61	0	63	165	29.2252	1	0	0	0	1	0	0	0	0	0	0	0	0	0	0	0	0	0	0	0
382	0	1	1360	11	S4	0	Outpatient	0	0	0	0	0	0	0	0	0	0	0	0	0	White	Not Hispanic or Latino	0	0	50	1		235		1	0	0	0	0	0	0	0	0	0	0	0	0	0	0	0	0	1	0	1
383	0	1	1361	11	S4	0	Outpatient	0	1	0	1	0	0	0	1	0	0	0	0	0	White	Not Hispanic or Latino	0	0	72	0	65	151	25.1250	2	0	0	0	0	0	0	0	0	0	0	0	0	0	0	0	0	1	1	1
384	0	1	1362	11	S4	0	Outpatient	0	1	2	0	0	0	0	0	0	0	0	0	0	White	Not Hispanic or Latino	0	0	51	0	69	230	33.9614	1	0	0	0	0	0	0	0	0	0	0	0	0	0	0	0	0	1	1	1
385	0	1	1387	9	S4	0	Outpatient	1	1	0	1	0	0	0	0	0	0	0	0	0	White	Not Hispanic or Latino	0	0	53	1	68	160	24.3253	2	0	0	0	0	0	0	0	0	0	0	0	0	0	0	0	0	1	1	1
386	0	1	1388	4	S4	0	Outpatient	0	0	0	0	0	0	0	0	0	0	0	0	0	White	Not Hispanic or Latino	0	0	50	1	77	245	29.0496	2	0	0	0	0	0	0	0	0	0	0	0	0	0	0	0	0	1	0	1
387	0	1	1389	4	S4	0	Outpatient	1	0	0	0	0	0	0	0	0	0	0	0	0	White	Not Hispanic or Latino	0	0	54	0	67	144	22.5511	1	0	0	0	0	0	0	0	0	0	0	0	0	0	0	0	0	1	0	1
388	0	1	1390	4	S4	0	Outpatient	1	0	0	0	0	0	0	0	0	0	0	0	0	White	Not Hispanic or Latino	0	0	76	1	72	212	28.7492	2	0	0	0	0	0	0	0	0	0	0	0	0	0	0	0	0	1	1	1
389	0	1	1391	4	S4	0	Outpatient	1	1	0	1	0	0	0	0	0	0	0	0	0	White	Not Hispanic or Latino	0	0	63	1	70	245	35.1500	2	0	0	0	0	0	0	0	0	0	0	0	0	0	0	0	0	1	1	1
390	0	1	1392	4	S4	0	Outpatient	1	0	0	0	0	0	0	0	0	0	0	0	0	White	Not Hispanic or Latino	0	0	63	1	72	242	32.8175	2	0	0	0	0	0	0	0	0	0	0	0	0	0	0	0	0	1	0	1
391	0	1	1397	11	S4	0	Outpatient	0	0	0	0	0	0	0	0	0	0	0	0	0	White	Not Hispanic or Latino	0	0	51	0	64	175	30.0354	2	0	0	0	0	0	0	0	0	0	0	0	0	0	0	0	0	1	1	1
392	0	1	1398	11	S4	0	Outpatient	0	0	0	0	0	0	0	0	0	0	0	0	0	White	Not Hispanic or Latino	0	0	51	1	70	305	43.7582	2	0	0	0	0	0	0	0	0	0	0	0	0	0	0	0	0	1	1	1
393	0	0	1399	38	S3	0	Outpatient	0	0	0	0	0	0	0	0	0	0	0	0	0	White	Not Hispanic or Latino	0	0	58	0	62	116	21.2144	2	0	0	0	1	0	0	0	0	0	0	0	0	0	0	0	0	0	0	0
394	0	0	1400	38	S3	0	Outpatient	0	0	0	0	0	0	0	0	0	0	0	0	0	Black or African American	Unknown	1	0	50	1	75	250	31.2444	2	0	0	0	1	0	0	0	0	0	0	0	0	0	0	0	0	0	1	1
395	0	0	1401	38	S3	0	Outpatient	0	0	0	0	0	0	0	0	0	0	0	0	0	White	Not Hispanic or Latino	0	0	46	1	70	250	35.8673	2	0	0	0	1	0	0	0	0	0	0	0	0	0	0	0	0	0	1	1
396	0	0	1402	38	S3	0	Outpatient	1	1	0	1	0	0	0	0	0	0	0	0	0	Unknown	Not Hispanic or Latino	0	0	69	1	70	182	26.1114	2	0	0	0	0	1	0	0	0	0	0	0	0	0	0	0	0	0	0	1
397	0	0	1403	38	S3	0	Outpatient	1	1	0	1	0	0	0	0	0	0	0	0	0	White	Not Hispanic or Latino	0	0	52	0	67	185	28.9719	2	0	0	0	0	1	0	0	0	0	0	0	0	0	0	0	0	0	0	1
398	0	0	1426	20	S3	0	Outpatient	1	1	0	1	0	1	0	0	0	0	0	0	0	Unknown	Unknown	0	0	83	0	62	154	28.1639	2	0	0	0	0	1	0	0	0	0	0	0	0	0	0	0	0	0	1	1
399	0	0	1427	20	S3	0	Outpatient	0	0	0	0	0	0	0	0	0	0	0	0	0	Black or African American	Unknown	1	0	57	0	66	190	30.6635	2	0	0	0	1	0	0	0	0	0	0	0	0	0	0	0	0	0	1	1
400	0	0	1428	20	S3	0	Outpatient	1	1	0	1	0	0	0	0	0	0	0	0	0	White	Not Hispanic or Latino	0	0	71	0	66	185	29.8565	2	0	0	0	0	1	0	0	0	0	0	0	0	0	0	0	0	0	1	1
401	0	0	1429	20	S3	0	Outpatient	0	0	0	0	0	0	0	0	0	0	0	0	0	Black or African American	Unknown	1	0	51	0	64	132	22.6553	1	0	0	0	1	0	0	0	0	0	0	0	0	0	0	0	0	0	1	1
402	0	0	1430	20	S3	0	Outpatient	1	1	0	1	0	0	1	0	0	0	0	0	0	Black or African American	Unknown	1	0	53	1	66	195	31.4704	2	0	0	0	0	1	0	0	0	0	0	0	0	0	0	0	0	0	0	0
403	0	0	1431	20	S3	0	Outpatient	0	0	0	0	0	0	0	0	0	0	0	0	0	White	Unknown	0	0	54	1	68	164	24.9334	1	0	0	0	1	0	0	0	0	0	0	0	0	0	0	0	0	0	1	1
404	0	0	1432	20	S3	0	Outpatient	1	1	0	1	0	0	1	0	0	0	0	0	0	White	Not Hispanic or Latino	0	0	56	0	67	154	24.1172	2	0	0	0	0	1	0	0	0	0	0	0	0	0	0	0	0	0	1	1
405	0	1	1447	9	S4	0	Outpatient	0	0	0	0	0	0	0	0	0	0	0	0	0	White	Not Hispanic or Latino	0	0	56	1	69	240	35.4379	2	0	0	0	0	0	0	0	0	0	0	0	0	0	0	0	0	1	0	1
406	0	1	1448	9	S4	0	Outpatient	1	1	0	1	0	0	0	0	0	0	0	0	0	White	Not Hispanic or Latino	0	0	62	1	71	215	29.9831	2	0	0	0	0	0	0	0	0	0	0	0	0	0	0	0	0	1	1	1
407	0	1	1449	13	S4	0	Outpatient	1	0	0	0	0	0	0	0	0	0	0	0	0	White	Not Hispanic or Latino	0	0	57	0	65	135	22.4627	2	0	0	0	0	0	0	0	0	0	0	0	0	0	0	0	0	1	0	0
408	0	1	1450	13	S4	0	Outpatient	0	1	0	0	0	1	0	0	0	0	0	0	0	White	Not Hispanic or Latino	0	0	57	0	63	115	20.3691	2	0	0	0	0	0	0	0	0	0	0	0	0	0	0	0	0	1	0	0
409	0	1	1451	13	S4	0	Outpatient	0	0	0	0	0	0	0	0	0	0	0	0	0	White	Not Hispanic or Latino	0	0	51	1	70	220	31.5633	1	0	0	0	0	0	0	0	0	0	0	0	0	0	0	0	0	1	0	1
410	0	1	1452	13	S4	0	Outpatient	0	0	0	0	0	0	0	0	0	0	0	0	0	White	Not Hispanic or Latino	0	0	46	0	67	184	28.8153	1	0	0	0	0	0	0	0	0	0	0	0	0	0	0	0	0	1	0	0
411	0	1	1453	7	S4	0	Outpatient	1	1	0	1	0	0	0	1	0	0	0	0	0	White	Not Hispanic or Latino	0	0	53	0	68	120	18.2439	1	0	0	0	0	0	0	0	0	0	0	0	0	0	0	0	0	1	0	1
412	0	1	1454	7	S4	0	Outpatient	0	0	0	0	0	0	0	0	0	0	0	0	0	White	Not Hispanic or Latino	0	0	50	0	61	125	23.6160	2	0	0	0	0	0	0	0	0	0	0	0	0	0	0	0	0	1	0	0
413	0	1	1455	7	S4	0	Outpatient	0	0	0	0	0	0	0	0	0	0	0	0	0	Asian	Not Hispanic or Latino	0	0	59	0	64	140	24.0283	2	0	0	0	0	0	0	0	0	0	0	0	0	0	0	0	0	1	1	1
414	0	1	1456	7	S4	0	Outpatient	0	0	0	0	0	0	0	0	0	0	0	0	0	White	Not Hispanic or Latino	0	0	64	1		210		2	0	0	0	0	0	0	0	0	0	0	0	0	0	0	0	0	1	1	1
415	0	1	1457	7	S4	0	Outpatient	0	1	2	0	0	0	0	0	0	0	0	0	0	White	Not Hispanic or Latino	0	0	58	0	63	150	26.5684	1	0	0	0	0	0	0	0	0	0	0	0	0	0	0	0	0	1	1	1
416	0	1	1458	7	S4	0	Outpatient	0	0	0	0	0	0	0	0	0	0	0	0	0	White	Not Hispanic or Latino	0	0	49	0	68	200	30.4066	2	0	0	0	0	0	0	0	0	0	0	0	0	0	0	0	0	1	1	1
417	0	1	1459	7	S4	0	Outpatient	1	1	0	1	0	0	0	1	0	0	0	0	0	White	Not Hispanic or Latino	0	0	57	0	64	165	28.3191	2	0	0	0	0	0	0	0	0	0	0	0	0	0	0	0	0	1	0	0
418	0	1	1460	7	S4	0	Outpatient	1	1	0	1	0	0	0	1	0	0	0	0	0	White	Not Hispanic or Latino	0	0	62	1	70	220	31.5633	2	0	0	0	0	0	0	0	0	0	0	0	0	0	0	0	0	1	0	0
419	0	0	1461	36	S7	0	Outpatient	0	0	0	0	0	0	0	0	0	0	0	0	0	White	Not Hispanic or Latino	0	0	60	1	72	191	25.9014	2	0	0	0	1	0	0	0	0	0	0	0	0	0	0	0	0	0	1	1
420	0	0	1462	24	S7	0	Outpatient	0	0	0	0	0	0	0	0	0	0	0	0	0	White	Not Hispanic or Latino	0	0	69	0	68	178	27.0619	2	0	0	0	1	0	0	0	0	0	0	0	0	0	0	0	0	0	0	1
421	0	0	1477	20	S3	0	Outpatient	0	0	0	0	0	0	0	0	0	0	0	0	0	White	Not Hispanic or Latino	0	0	64	0	66	190	30.6635	2	0	0	0	1	0	0	0	0	0	0	0	0	0	0	0	0	0	0	1
422	0	0	1478	20	S3	0	Outpatient	1	1	0	1	0	0	0	0	0	0	0	0	0	White	Not Hispanic or Latino	0	0	56	0	71	148	20.6396	2	0	0	0	0	1	0	0	0	0	0	0	0	0	0	0	0	0	0	0
423	0	0	1479	20	S3	0	Outpatient	0	0	0	0	0	0	0	0	0	0	0	0	0	Unknown	Unknown	0	0	60	0	64	144	24.7148	2	0	0	0	1	0	0	0	0	0	0	0	0	0	0	0	0	0	0	0
424	0	0	1488	18	S3	0	Outpatient	1	1	0	1	0	0	0	0	0	0	0	0	0	Black or African American	Not Hispanic or Latino	1	0	51	1	70	225	32.2806	2	0	0	0	0	1	0	0	0	0	0	0	0	0	0	0	0	0	0	0
425	0	0	1489	18	S3	0	Outpatient	0	0	0	0	0	0	0	0	0	0	0	0	0	White	Not Hispanic or Latino	0	0	50	1	71	220	30.6804	2	0	0	0	1	0	0	0	0	0	0	0	0	0	0	0	0	0	0	1
426	0	0	1490	18	S3	0	Outpatient	0	0	0	0	0	0	0	0	0	0	0	0	0	White	Not Hispanic or Latino	0	0	51	0	66	135	21.7872	1	0	0	0	1	0	0	0	0	0	0	0	0	0	0	0	0	0	0	0
427	0	0	1491	18	S3	0	Outpatient	0	0	0	0	0	0	0	0	0	0	0	0	0	White	Not Hispanic or Latino	0	0	60	0	63	175	30.9965	2	0	0	0	1	0	0	0	0	0	0	0	0	0	0	0	0	0	0	1
428	0	0	1492	18	S3	0	Outpatient	0	0	0	0	0	0	0	0	0	0	0	0	0	White	Not Hispanic or Latino	0	0	59	1	68	165	25.0854	2	0	0	0	1	0	0	0	0	0	0	0	0	0	0	0	0	0	0	0
429	0	0	1493	18	S3	0	Outpatient	0	0	0	0	0	0	0	0	0	0	0	0	0	Unknown	Unknown	0	0	71	1	72	172	23.3248	2	0	0	0	1	0	0	0	0	0	0	0	0	0	0	0	0	0	1	1
430	0	0	1494	18	S3	0	Outpatient	1	1	0	1	0	0	0	0	0	0	0	0	0	Asian	Unknown	0	0	66	1	71	180	25.1022	1	0	0	0	0	1	0	0	0	0	0	0	0	0	0	0	0	0	0	1
431	0	0	1495	18	S3	0	Outpatient	0	0	0	0	0	0	0	0	0	0	0	0	0	White	Unknown	0	0	57	0	63	130	23.0260	2	0	0	0	1	0	0	0	0	0	0	0	0	0	0	0	0	0	0	1
432	0	0	1496	18	S3	0	Outpatient	0	0	0	0	0	0	0	0	0	0	0	0	0	American Indian (Native American) or Alaska Native	Unknown	0	0	61	1	74	270	34.6622	2	0	0	0	1	0	0	0	0	0	0	0	0	0	0	0	0	0	1	1
433	0	0	1497	18	S3	0	Outpatient	0	0	0	0	0	0	0	0	0	0	0	0	0	Unknown	Unknown	0	0	55	1	66	150	24.2080	1	0	0	0	1	0	0	0	0	0	0	0	0	0	0	0	0	0	0	0
434	0	0	1498	18	S3	0	Outpatient	0	0	0	0	0	0	0	0	0	0	0	0	0	White	Not Hispanic or Latino	0	0	60	1	75	235	29.3698	2	0	0	0	1	0	0	0	0	0	0	0	0	0	0	0	0	0	1	1
435	0	1	1499	9	S4	0	Outpatient	1	0	0	0	0	0	0	0	0	0	0	0	0	White	Not Hispanic or Latino	0	0	69	0	64	220	37.7588	2	0	0	0	0	0	0	0	0	0	0	0	0	0	0	0	0	1	0	0
436	0	1	1500	9	S4	0	Outpatient	1	1	0	1	0	1	0	0	0	0	0	0	0	White	Not Hispanic or Latino	0	0	59	1	67	166	25.9964	1	0	0	0	0	0	0	0	0	0	0	0	0	0	0	0	0	1	0	0
437	0	1	1501	9	S4	0	Outpatient	1	1	1	0	0	0	0	0	0	0	0	0	0	White		0	0	62	1	72	240	32.5463	2	0	0	0	0	0	0	0	0	0	0	0	0	0	0	0	0	1	0	0
438	0	1	1502	9	S4	0	Outpatient	0	0	0	0	0	0	0	0	0	0	0	0	0	White	Not Hispanic or Latino	0	0	65	1	68	118	17.9399	2	0	0	0	0	0	0	0	0	0	0	0	0	0	0	0	0	1	1	1
439	0	1	1503	13	S4	0	Outpatient	1	0	0	0	0	0	0	0	0	0	0	0	0	White	Not Hispanic or Latino	0	0	70	0	65	163	27.1217	1	0	0	0	0	0	0	0	0	0	0	0	0	0	0	0	0	1	0	0
440	0	1	1507	7	S4	0	Outpatient	0	0	0	0	0	0	0	0	0	0	0	0	0	Asian	Not Hispanic or Latino	0	0	59	1	63	160	28.3396	1	0	0	0	0	0	0	0	0	0	0	0	0	0	0	0	0	1	0	1
441	0	1	1508	7	S4	0	Outpatient	0	1	2	0	0	0	0	0	0	0	0	0	0	White	Not Hispanic or Latino	0	0	46	0	67	190	29.7550	1	0	0	0	0	0	0	0	0	0	0	0	0	0	0	0	0	1	0	0
442	0	1	1509	7	S4	0	Outpatient	1	1	0	1	0	0	0	1	0	0	0	0	0	White	Not Hispanic or Latino	0	0	54	1		205		2	0	0	0	0	0	0	0	0	0	0	0	0	0	0	0	0	1	0	0
443	0	1	1510	7	S4	0	Outpatient	0	0	0	0	0	0	0	0	0	0	0	0	0	White	Not Hispanic or Latino	0	0	54	1	76	180	21.9079	1	0	0	0	0	0	0	0	0	0	0	0	0	0	0	0	0	1	1	1
444	0	1	1511	7	S4	0	Outpatient	1	1	0	1	0	0	0	1	0	0	0	0	0	White	Not Hispanic or Latino	0	0	52	1	71	222	30.9593	2	0	0	0	0	0	0	0	0	0	0	0	0	0	0	0	0	1	0	0
445	0	1	1512	7	S4	0	Outpatient	0	0	0	0	0	0	0	0	0	0	0	0	0	White	Not Hispanic or Latino	0	0	66	1	67	185	28.9719	2	0	0	0	0	0	0	0	0	0	0	0	0	0	0	0	0	1	0	0
446	0	1	1513	7	S4	0	Outpatient	0	1	2	0	0	0	0	0	0	0	0	0	0	White	Not Hispanic or Latino	0	0	50	1	70	250	35.8673	2	0	0	0	0	0	0	0	0	0	0	0	0	0	0	0	0	1	0	0
447	0	1	1514	7	S4	0	Outpatient	1	1	0	1	0	0	0	1	0	0	0	0	0	White	Not Hispanic or Latino	0	0	47	0	69	197	29.0886	2	0	0	0	0	0	0	0	0	0	0	0	0	0	0	0	0	1	1	0
448	0	1	1515	7	S4	0	Outpatient	0	0	0	0	0	0	0	0	0	0	0	0	0	White	Not Hispanic or Latino	0	0	60	0	61	150	28.3392	2	0	0	0	0	0	0	0	0	0	0	0	0	0	0	0	0	1	0	1
449	0	1	1519	8	S4	0	Outpatient	1	1	0	1	0	0	0	0	0	0	0	0	0	White	Not Hispanic or Latino	0	0	63	0	66	158	25.4991	2	0	0	0	0	0	0	0	0	0	0	0	0	0	0	0	0	1	1	1
450	0	1	1520	8	S4	0	Outpatient	1	1	0	1	2	0	1	0	0	0	0	0	1	White	Not Hispanic or Latino	0	0	61	1	73	197	25.9882	2	0	0	0	0	0	0	0	0	0	0	0	0	0	0	0	0	1	1	1
451	0	1	1521	8	S4	0	Outpatient	0	0	0	0	0	0	0	0	0	0	0	0	0	White	Not Hispanic or Latino	0	0	71	1	70	200	28.6939	2	0	0	0	0	0	0	0	0	0	0	0	0	0	0	0	0	1	0	1
452	0	1	1522	8	S4	0	Outpatient	0	1	2	0	0	0	0	0	0	0	0	0	0	White	Not Hispanic or Latino	0	0	76	1	70	215	30.8459	2	0	0	0	0	0	0	0	0	0	0	0	0	0	0	0	0	1	1	1
453	0	0	1528	20	S3	0	Outpatient	1	1	0	1	0	0	0	0	0	0	0	0	0	White	Not Hispanic or Latino	0	0	69	1	67	160	25.0568	2	0	0	0	0	1	0	0	0	0	0	0	0	0	0	0	0	0	0	1
454	0	0	1529	20	S3	0	Outpatient	0	0	0	0	0	0	0	0	0	0	0	0	0	White	Not Hispanic or Latino	0	0	64	0	61	155	29.2838	2	0	0	0	1	0	0	0	0	0	0	0	0	0	0	0	0	0	0	0
455	0	0	1530	20	S3	0	Outpatient	1	0	0	0	0	0	0	0	0	0	0	0	0	White	Not Hispanic or Latino	0	0	55	0	67	130	20.3587	1	0	0	0	0	1	0	0	0	0	0	0	0	0	0	0	0	0	0	0
456	0	0	1531	20	S3	0	Outpatient	1	1	0	1	0	0	0	0	0	0	0	0	0	White	Not Hispanic or Latino	0	0	59	1	70	190	27.2592	2	0	0	0	0	1	0	0	0	0	0	0	0	0	0	0	0	0	1	1
457	0	0	1532	20	S3	0	Outpatient	0	1	2	0	0	0	0	0	0	0	0	0	0	White	Not Hispanic or Latino	0	0	75	0	65	152	25.2914	2	0	0	0	1	0	0	0	0	0	0	0	0	0	0	0	0	0	0	0
458	0	0	1533	20	S3	0	Outpatient	0	0	0	0	0	0	0	0	0	0	0	0	0	White	Not Hispanic or Latino	0	0	73	0	62	97	17.7396	2	0	0	0	1	0	0	0	0	0	0	0	0	0	0	0	0	0	0	0
459	0	0	1536	18	S3	0	Outpatient	0	0	0	0	0	0	0	0	0	0	0	0	0	Unknown	Unknown	0	0	73	0	57	90	19.4737	2	0	0	0	1	0	0	0	0	0	0	0	0	0	0	0	0	0	1	1
460	0	0	1537	18	S3	0	Outpatient	0	0	0	0	0	0	0	0	0	0	0	0	0	Unknown	Unknown	0	0	71	0	62	155	28.3468	2	0	0	0	1	0	0	0	0	0	0	0	0	0	0	0	0	0	0	0
461	0	0	1538	18	S3	0	Outpatient	1	1	0	0	0	0	0	0	0	0	0	1	0	White	Unknown	0	0	42	0	63	175	30.9965	2	0	0	0	0	0	1	0	0	0	0	0	0	0	0	0	0	0	0	0
462	0	0	1539	18	S3	0	Outpatient	1	1	0	0	0	0	0	0	0	0	0	1	0	White	Unknown	0	0	62	1	72	207	28.0712	2	0	0	0	0	0	1	0	0	0	0	0	0	0	0	0	0	0	0	0
463	0	1	1540	9	S4	0	Outpatient	1	1	0	0	0	0	0	0	0	0	0	1	0	White	Not Hispanic or Latino	0	0	65	1	70	168	24.1029	2	0	0	0	0	0	0	0	0	0	0	0	0	0	0	0	0	1	0	0
464	0	1	1541	9	S4	0	Outpatient	0	0	0	0	0	0	0	0	0	0	0	0	0	White	Not Hispanic or Latino	0	0	53	1	71	170	23.7076	1	0	0	0	0	0	0	0	0	0	0	0	0	0	0	0	0	1	0	0
465	0	1	1542	7	S4	0	Outpatient	0	1	2	0	0	0	0	0	0	0	0	0	0	White	Not Hispanic or Latino	0	0	65	1	72	150	20.3414	1	0	0	0	0	0	0	0	0	0	0	0	0	0	0	0	0	1	0	0
466	0	1	1543	7	S4	0	Outpatient	0	1	2	0	0	0	0	0	0	0	0	0	0	White	Not Hispanic or Latino	0	0	56	1	69	202	29.8269	1	0	0	0	0	0	0	0	0	0	0	0	0	0	0	0	0	1	1	1
467	0	1	1544	7	S4	0	Outpatient	0	0	0	0	0	0	0	0	0	0	0	0	0	White	Not Hispanic or Latino	0	0	66	0	61	155	29.2838	2	0	0	0	0	0	0	0	0	0	0	0	0	0	0	0	0	1	0	0
468	0	1	1553	4	S4	0	Outpatient	0	0	0	0	0	0	0	0	0	0	0	0	0	White	Not Hispanic or Latino	0	0	61	1	66	180	29.0496	2	0	0	0	0	0	0	0	0	0	0	0	0	0	0	0	0	1	0	0
469	0	1	1554	4	S4	0	Outpatient	0	0	0	0	0	0	0	0	0	0	0	0	0	White	Not Hispanic or Latino	0	0	52	0	64	152	26.0879	2	0	0	0	0	0	0	0	0	0	0	0	0	0	0	0	0	1	1	1
470	0	1	1555	4	S4	0	Outpatient	0	1	2	0	0	0	0	0	0	0	0	0	0	American Indian (Native American) or Alaska Native	Not Hispanic or Latino	0	0	61	1	70	168	24.1029	2	0	0	0	0	0	0	0	0	0	0	0	0	0	0	0	0	1	0	1
471	0	1	1556	4	S4	0	Outpatient	0	1	0	1	0	0	1	0	0	0	0	0	0	White	Not Hispanic or Latino	0	0	69	1	70	242	34.7196	3	0	0	0	0	0	0	0	0	0	0	0	0	0	0	0	0	1	1	1
472	0	1	1566	10	S4	0	Outpatient	0	0	0	0	0	0	0	0	0	0	0	0	0	White	Not Hispanic or Latino	0	0	56	0	65	132	21.9636	2	0	0	0	0	0	0	0	0	0	0	0	0	0	0	0	0	1	0	0
473	0	1	1574	9	S4	0	Outpatient	0	0	0	0	0	0	0	0	0	0	0	0	0	White	Not Hispanic or Latino	0	0	52	1	66	310	50.0298	2	0	0	0	0	0	0	0	0	0	0	0	0	0	0	0	0	1	0	0
474	0	1	1575	13	S4	0	Outpatient	1	0	0	0	0	0	0	0	0	0	0	0	0	White	Not Hispanic or Latino	0	0	64	1	74	230	29.5270	2	0	0	0	0	0	0	0	0	0	0	0	0	0	0	0	0	1	0	1
475	0	1	1576	13	S4	0	Outpatient	1	0	0	0	0	0	0	0	0	0	0	0	0	White	Not Hispanic or Latino	0	0	60	1	71	202	28.1702	2	0	0	0	0	0	0	0	0	0	0	0	0	0	0	0	0	1	0	1
476	0	1	1577	13	S4	0	Outpatient	0	0	0	0	0	0	0	0	0	0	0	0	0	White	Not Hispanic or Latino	0	0	55	1		195		1	0	0	0	0	0	0	0	0	0	0	0	0	0	0	0	0	1	0	0
477	0	1	1578	13	S4	0	Outpatient	0	0	0	0	0	0	0	0	0	0	0	0	0	White	Not Hispanic or Latino	0	0	77	0	61	150	28.3392	2	0	0	0	0	0	0	0	0	0	0	0	0	0	0	0	0	1	0	0
478	0	1	1581	4	S4	0	Outpatient	0	0	0	0	0	0	0	0	0	0	0	0	0	White	Not Hispanic or Latino	0	0	59	0	60	138	26.9483	2	0	0	0	0	0	0	0	0	0	0	0	0	0	0	0	0	1	1	1
479	0	1	1582	4	S4	0	Outpatient	0	0	0	0	0	0	0	0	0	0	0	0	0	White	Not Hispanic or Latino	0	0	71	1	68	180	27.3659	2	0	0	0	0	0	0	0	0	0	0	0	0	0	0	0	0	1	1	1
480	0	0	1583	64	S3	0	Outpatient	0	0	0	0	0	0	0	0	0	0	0	0	0	White	Not Hispanic or Latino	0	0	51	0	63	113	20.0149	1	0	0	0	1	0	0	0	0	0	0	0	0	0	0	0	0	0	1	1
481	0	0	1584	64	S3	0	Outpatient	0	0	0	0	0	0	0	0	0	0	0	0	0	Unknown	Unknown	0	0	57	1				1	0	0	0	1	0	0	0	0	0	0	0	0	0	0	0	0	0	0	0
482	0	0	1585	64	S3	0	Outpatient	0	0	0	0	0	0	0	0	0	0	0	0	0	Unknown	Unknown	0	0	71	0	62	112	20.4828	2	0	0	0	1	0	0	0	0	0	0	0	0	0	0	0	0	0	0	1
483	0	0	1586	64	S3	0	Outpatient	1	1	0	1	0	0	0	0	0	0	0	0	0	White	Not Hispanic or Latino	0	0	60	0	64	125	21.4539	1	0	0	0	0	1	0	0	0	0	0	0	0	0	0	0	0	0	1	1
484	0	1	1593	10	S4	0	Outpatient	0	0	0	0	0	0	0	0	0	0	0	0	0	White	Not Hispanic or Latino	0	0	50	0	63	128	22.6717	2	0	0	0	0	0	0	0	0	0	0	0	0	0	0	0	0	1	0	0
485	0	1	1594	10	S4	0	Outpatient	0	0	0	0	0	0	0	0	0	0	0	0	0	White	Not Hispanic or Latino	0	0	55	1	68	160	24.3253	2	0	0	0	0	0	0	0	0	0	0	0	0	0	0	0	0	1	1	1
486	0	1	1595	10	S4	0	Outpatient	1	0	0	0	0	0	0	0	0	0	0	0	0	White	Not Hispanic or Latino	0	0	57	0	67	186	29.1285	2	0	0	0	0	0	0	0	0	0	0	0	0	0	0	0	0	1	0	0
487	0	1	1596	8	S4	0	Outpatient	1	0	0	0	0	0	0	0	0	0	0	0	0	White	Not Hispanic or Latino	0	0	68	0	62	138	25.2378	2	0	0	0	0	0	0	0	0	0	0	0	0	0	0	0	0	1	1	1
488	0	1	1597	8	S4	0	Outpatient	0	0	0	0	0	0	0	0	0	0	0	0	0	White		0	0	65	0	65	168	27.9536	2	0	0	0	0	0	0	0	0	0	0	0	0	0	0	0	0	1	0	0
489	0	0	1611	65	S3	0	Outpatient	0	0	0	0	0	0	0	0	0	0	0	0	0	White	Not Hispanic or Latino	0	0	64	1	68	190	28.8862	1	0	0	0	1	0	0	0	0	0	0	0	0	0	0	0	0	0	0	1
490	0	0	1612	65	S3	0	Outpatient	0	0	0	0	0	0	0	0	0	0	0	0	0	White	Unknown	0	0	63	0	66	138	22.2713	2	0	0	0	1	0	0	0	0	0	0	0	0	0	0	0	0	0	0	1
491	0	0	1613	65	S3	0	Outpatient	1	1	1	0	0	0	0	0	0	0	0	0	0	White	Not Hispanic or Latino	0	0	64	1	72	210	28.4780	2	0	0	0	1	0	0	0	0	0	0	0	0	0	0	0	0	0	1	1
492	0	0	1614	65	S3	0	Outpatient	0	0	0	0	0	0	0	0	0	0	0	0	0	Unknown	Unknown	0	0	58	1	75	270	33.7440	2	0	0	0	1	0	0	0	0	0	0	0	0	0	0	0	0	0	1	1
493	0	1	1615	4	S4	0	Outpatient	0	0	0	0	0	0	0	0	0	0	0	0	0	White	Not Hispanic or Latino	0	0	62	1	68	180	27.3659	2	0	0	0	0	0	0	0	0	0	0	0	0	0	0	0	0	1	0	0
494	0	1	1616	4	S4	0	Outpatient	0	0	0	0	0	0	0	0	0	0	0	0	0	White	Not Hispanic or Latino	0	0	67	0	61	145	27.3945	2	0	0	0	0	0	0	0	0	0	0	0	0	0	0	0	0	1	0	0
495	0	1	1617	4	S4	0	Outpatient	0	1	0	1	0	0	0	0	0	0	0	0	0	White	Not Hispanic or Latino	0	0	58	1	71	270	37.6532	2	0	0	0	0	0	0	0	0	0	0	0	0	0	0	0	0	1	0	0
496	0	0	1620	38	S3	0	Outpatient	0	0	0	0	0	0	0	0	0	0	0	0	0	White	Unknown	0	0	48	0	62	120	21.9459	1	0	0	0	1	0	0	0	0	0	0	0	0	0	0	0	0	0	0	1
497	0	0	1621	38	S3	0	Outpatient	0	0	0	0	0	0	0	0	0	0	0	0	0	White	Unknown	0	0	69	0	63	123	21.7861	2	0	0	0	1	0	0	0	0	0	0	0	0	0	0	0	0	0	1	1
498	0	0	1622	38	S3	0	Outpatient	0	0	0	0	0	0	0	0	0	0	0	0	0	White	Unknown	0	0	60	0	65	195	32.4462	2	0	0	0	1	0	0	0	0	0	0	0	0	0	0	0	0	0	1	0
499	0	0	1623	38	S3	0	Outpatient	0	0	0	0	0	0	0	0	0	0	0	0	0	White	Unknown	0	0	51	0	65	140	23.2947	1	0	0	0	1	0	0	0	0	0	0	0	0	0	0	0	0	0	0	0
500	0	1	1631	10	S4	0	Outpatient	1	1	0	1	0	0	0	0	0	0	0	0	0	White	Not Hispanic or Latino	0	0	51	0	66	193	31.1476	2	0	0	0	0	0	0	0	0	0	0	0	0	0	0	0	0	1	0	0
501	0	1	1632	10	S4	0	Outpatient	0	0	0	0	0	0	0	0	0	0	0	0	0	White	Not Hispanic or Latino	0	0	51	0	62	121	22.1288	2	0	0	0	0	0	0	0	0	0	0	0	0	0	0	0	0	1	0	0
502	0	1	1643	9	S4	0	Outpatient	1	1	2	3	0	0	1	0	0	0	0	0	0	White	Not Hispanic or Latino	0	0	56	0	64	137	23.5134	2	0	0	0	0	0	0	0	0	0	0	0	0	0	0	0	0	1	0	0
503	0	1	1644	9	S4	0	Outpatient	0	0	0	0	0	0	0	0	0	0	0	0	0	White	Not Hispanic or Latino	0	0	50	1	71	200	27.8913	1	0	0	0	0	0	0	0	0	0	0	0	0	0	0	0	0	1	0	0
504	0	1	1645	9	S4	0	Outpatient	1	1	0	1	0	0	1	0	0	0	0	0	0	White	Not Hispanic or Latino	0	0	72	1	68	170	25.8456	2	0	0	0	0	0	0	0	0	0	0	0	0	0	0	0	0	1	0	0
505	0	1	1646	9	S4	0	Outpatient	1	1	0	0	0	0	0	0	0	0	0	1	0	White	Not Hispanic or Latino	0	0	27	1		257		1	0	0	0	0	0	0	0	0	0	0	0	0	0	0	0	0	1	0	1
506	0	1	1647	13	S4	0	Outpatient	0	0	0	0	0	0	0	0	0	0	0	0	0	White	Not Hispanic or Latino	0	0	65	1	67	206	32.2606	2	0	0	0	0	0	0	0	0	0	0	0	0	0	0	0	0	1	0	0
507	0	1	1648	13	S4	0	Outpatient	1	0	0	0	0	0	0	0	0	0	0	0	0	White	Not Hispanic or Latino	0	0	68	0	64	154	26.4312	2	0	0	0	0	0	0	0	0	0	0	0	0	0	0	0	0	1	0	0
508	0	0	1667	20	S3	0	Outpatient	0	0	0	0	0	0	0	0	0	0	0	0	0	White	Unknown	0	0	68	1	68	200	30.4066	2	0	0	0	1	0	0	0	0	0	0	0	0	0	0	0	0	0	0	0
509	0	0	1668	20	S3	0	Outpatient	0	0	0	0	0	0	0	0	0	0	0	0	0	White	Not Hispanic or Latino	0	0	52	0	64	170	29.1772	2	0	0	0	1	0	0	0	0	0	0	0	0	0	0	0	0	0	0	0
510	0	0	1669	20	S3	0	Outpatient	1	1	0	1	0	0	0	0	0	0	0	0	0	Unknown	Unknown	0	0	62	1	72	205	27.8000	2	0	0	0	0	1	0	0	0	0	0	0	0	0	0	0	0	0	0	1
511	0	0	1670	20	S3	0	Outpatient	0	0	0	0	0	0	0	0	0	0	0	0	0	White	Not Hispanic or Latino	0	0	61	0	64	148	25.4014	2	0	0	0	1	0	0	0	0	0	0	0	0	0	0	0	0	0	1	1
512	0	0	1671	20	S3	0	Outpatient	0	0	0	0	0	0	0	0	0	0	0	0	0	Unknown	Unknown	0	0	67	0	66	150	24.2080	2	0	0	0	1	0	0	0	0	0	0	0	0	0	0	0	0	0	1	1
513	0	0	1672	20	S3	0	Outpatient	1	1	0	1	0	0	0	0	0	0	0	0	0	White	Unknown	0	0	63	0	62	140	25.6035	1	0	0	0	0	1	0	0	0	0	0	0	0	0	0	0	0	0	0	0
514	0	0	1679	18	S3	0	Outpatient	0	1	2	0	0	0	0	0	0	0	0	0	0	White	Unknown	0	0	52	0	69	208	30.7129	2	0	0	0	1	0	0	0	0	0	0	0	0	0	0	0	0	0	0	0
515	0	0	1680	18	S3	0	Outpatient	1	1	0	1	0	0	1	0	0	0	0	0	0	Black or African American	Not Hispanic or Latino	1	0	43	0	67	169	26.4663	2	0	0	0	0	1	0	0	0	0	0	0	0	0	0	0	0	0	1	1
516	0	0	1681	18	S3	0	Outpatient	0	0	0	0	0	0	0	0	0	0	0	0	0	White	Unknown	0	0	54	1	70	185	26.5418	2	0	0	0	1	0	0	0	0	0	0	0	0	0	0	0	0	0	0	0
517	0	0	1682	18	S3	0	Outpatient	1	1	0	1	0	0	1	0	0	0	0	0	0	White	Unknown	0	0	62	0	67	170	26.6229	1	0	0	0	0	1	0	0	0	0	0	0	0	0	0	0	0	0	1	1
518	0	0	1683	18	S3	0	Outpatient	1	1	0	1	0	0	0	0	0	0	0	0	0	White	Unknown	0	0	60	1	69	135	19.9338	2	0	0	0	0	1	0	0	0	0	0	0	0	0	0	0	0	0	0	1
519	0	1	1684	7	S4	0	Outpatient	0	0	0	0	0	0	0	0	0	0	0	0	0	Black or African American	Not Hispanic or Latino	1	0	51	1	72	227	30.7834	1	0	0	0	0	0	0	0	0	0	0	0	0	0	0	0	0	1	0	0
520	0	1	1685	7	S4	0	Outpatient	1	1	0	1	0	0	0	1	0	0	0	0	0	White	Not Hispanic or Latino	0	0	66	1	70	230	32.9980	2	0	0	0	0	0	0	0	0	0	0	0	0	0	0	0	0	1	1	1
521	0	1	1686	7	S4	0	Outpatient	0	0	0	0	0	0	0	0	0	0	0	0	0	White	Not Hispanic or Latino	0	0	50	1		204		1	0	0	0	0	0	0	0	0	0	0	0	0	0	0	0	0	1	1	1
522	0	1	1687	7	S4	0	Outpatient	1	1	0	1	0	0	0	1	0	0	0	0	0	White	Not Hispanic or Latino	0	0	58	1	69	200	29.5316	2	0	0	0	0	0	0	0	0	0	0	0	0	0	0	0	0	1	0	1
523	0	1	1688	7	S4	0	Outpatient	0	0	0	0	0	0	0	0	0	0	0	0	0	Unknown	Not Hispanic or Latino	0	0	59	0	64	188	32.2666	1	0	0	0	0	0	0	0	0	0	0	0	0	0	0	0	0	1	0	0
524	0	1	1689	7	S4	0	Outpatient	0	0	0	0	0	0	0	0	0	0	0	0	0	White	Not Hispanic or Latino	0	0	54	1	72	255	34.5804	2	0	0	0	0	0	0	0	0	0	0	0	0	0	0	0	0	1	1	1
525	0	1	1690	7	S4	0	Outpatient	1	1	0	1	0	0	1	0	0	0	0	0	0	White	Not Hispanic or Latino	0	0	71	0	64	160	27.4609	2	0	0	0	0	0	0	0	0	0	0	0	0	0	0	0	0	1	1	1
526	0	1	1700	11	S4	0	Outpatient	0	0	0	0	0	0	0	0	0	0	0	0	0	White	Not Hispanic or Latino	0	0	50	1	70	250	35.8673	1	0	0	0	0	0	0	0	0	0	0	0	0	0	0	0	0	1	0	0
527	0	1	1701	11	S4	0	Outpatient	0	0	0	0	0	0	0	0	0	0	0	0	0	White	Not Hispanic or Latino	0	0	56	1	68	156	23.7171	1	0	0	0	0	0	0	0	0	0	0	0	0	0	0	0	0	1	0	0
528	0	1	1702	11	S4	0	Outpatient	0	1	2	0	0	0	0	0	0	0	0	0	0	White	Not Hispanic or Latino	0	0	62	0	62	170	31.0900	2	0	0	0	0	0	0	0	0	0	0	0	0	0	0	0	0	1	0	1
529	0	1	1703	11	S4	0	Outpatient	0	0	0	0	0	0	0	0	0	0	0	0	0	White		0	0	65	1	68	233	35.4237	2	0	0	0	0	0	0	0	0	0	0	0	0	0	0	0	0	1	1	1
530	0	1	1704	11	S4	0	Outpatient	0	0	0	0	0	0	0	0	0	0	0	0	0	White	Not Hispanic or Latino	0	0	63	1	70	175	25.1071	1	0	0	0	0	0	0	0	0	0	0	0	0	0	0	0	0	1	1	1
531	0	1	1705	11	S4	0	Outpatient	0	0	0	0	0	0	0	0	0	0	0	0	0	White	Not Hispanic or Latino	0	0	65	0	65	115	19.1349	2	0	0	0	0	0	0	0	0	0	0	0	0	0	0	0	0	1	1	1
532	0	1	1722	10	S4	0	Outpatient	1	0	0	0	0	0	0	0	0	0	0	0	0	White	Not Hispanic or Latino	0	0	73	0	63	156	27.6311	2	0	0	0	0	0	0	0	0	0	0	0	0	0	0	0	0	1	0	1
533	0	1	1723	10	S4	0	Outpatient	0	0	0	0	0	0	0	0	0	0	0	0	0	White	Not Hispanic or Latino	0	0	58	0	62	202	36.9422	2	0	0	0	0	0	0	0	0	0	0	0	0	0	0	0	0	1	1	1
534	0	1	1724	10	S4	0	Outpatient	0	0	0	0	0	0	0	0	0	0	0	0	0	White	Not Hispanic or Latino	0	0	82	0	61	150	28.3392	2	0	0	0	0	0	0	0	0	0	0	0	0	0	0	0	0	1	1	1
535	0	1	1725	10	S4	0	Outpatient	1	1	2	1	0	0	0	0	0	0	0	0	0	White	Not Hispanic or Latino	0	0	77	0	65	140	23.2947	2	0	0	0	0	0	0	0	0	0	0	0	0	0	0	0	0	1	0	0
536	0	1	1726	10	S4	0	Outpatient	0	0	0	0	0	0	0	0	0	0	0	0	0	White	Not Hispanic or Latino	0	0	50	0	67	184	28.8153	2	0	0	0	0	0	0	0	0	0	0	0	0	0	0	0	0	1	1	1
537	0	1	1727	10	S4	0	Outpatient	1	1	0	1	0	1	0	0	0	0	0	0	0	White	Not Hispanic or Latino	0	0	63	0	67	180	28.1889	2	0	0	0	0	0	0	0	0	0	0	0	0	0	0	0	0	1	1	1
538	0	0	1734	20	S3	0	Outpatient	0	0	0	0	0	0	0	0	0	0	0	0	0	White	Not Hispanic or Latino	0	0	53	0	67	135	21.1417	2	0	0	0	1	0	0	0	0	0	0	0	0	0	0	0	0	0	1	1
539	0	0	1735	20	S3	0	Outpatient	1	1	0	1	0	0	0	0	0	0	0	0	0	White	Not Hispanic or Latino	0	0	55	0	64	139	23.8567	2	0	0	0	0	1	0	0	0	0	0	0	0	0	0	0	0	0	0	0
540	0	0	1736	20	S3	0	Outpatient	0	0	0	0	0	0	0	0	0	0	0	0	0	White	Not Hispanic or Latino	0	0	50	0	65	155	25.7905	1	0	0	0	1	0	0	0	0	0	0	0	0	0	0	0	0	0	0	1
541	0	0	1737	20	S3	0	Outpatient	0	0	0	0	0	0	0	0	0	0	0	0	0	Asian	Not Hispanic or Latino	0	0	50	0	63	150	26.5684	2	0	0	0	1	0	0	0	0	0	0	0	0	0	0	0	0	0	0	1
542	0	0	1738	20	S3	0	Outpatient	0	0	0	0	0	0	0	0	0	0	0	0	0	White	Not Hispanic or Latino	0	0	66	0	64	156	26.7744	2	0	0	0	1	0	0	0	0	0	0	0	0	0	0	0	0	0	1	1
543	0	0	1739	20	S3	0	Outpatient	1	1	0	1	0	0	0	0	0	0	0	0	0	White	Not Hispanic or Latino	0	0	58	0	65	135	22.4627	1	0	0	0	0	1	0	0	0	0	0	0	0	0	0	0	0	0	1	1
544	0	0	1740	20	S3	0	Outpatient	1	1	0	1	0	0	0	0	0	0	0	0	0	White	Not Hispanic or Latino	0	0	63	0	63	158	27.9854	2	0	0	0	0	1	0	0	0	0	0	0	0	0	0	0	0	0	0	0
545	0	0	1741	20	S3	0	Outpatient	0	0	0	0	0	0	0	0	0	0	0	0	0	White	Not Hispanic or Latino	0	0	52	0	61	170	32.1177	2	0	0	0	1	0	0	0	0	0	0	0	0	0	0	0	0	0	1	1
546	0	1	1744	7	S4	0	Outpatient	0	1	2	0	0	0	0	0	0	0	0	0	0	White	Not Hispanic or Latino	0	0	50	0	62	210	38.4053	2	0	0	0	0	0	0	0	0	0	0	0	0	0	0	0	0	1	1	1
547	0	1	1745	7	S4	0	Outpatient	0	0	0	0	0	0	0	0	0	0	0	0	0	White	Not Hispanic or Latino	0	0	60	0	64	165	28.3191	1	0	0	0	0	0	0	0	0	0	0	0	0	0	0	0	0	1	1	1
548	0	1	1770	7	S4	0	Outpatient	0	0	0	0	0	0	0	0	0	0	0	0	0	White	Not Hispanic or Latino	0	0	52	1	70	205	29.4112	1	0	0	0	0	0	0	0	0	0	0	0	0	0	0	0	0	1	0	0
549	0	1	1771	7	S4	0	Outpatient	1	1	0	1	0	0	0	1	0	0	0	0	0	White	Not Hispanic or Latino	0	0	71	0	65	147	24.4594	2	0	0	0	0	0	0	0	0	0	0	0	0	0	0	0	0	1	1	1
550	0	1	1772	7	S4	0	Outpatient	1	1	0	1	0	0	0	1	0	0	0	0	0	White	Not Hispanic or Latino	0	0	52	0	63	142	25.1514	1	0	0	0	0	0	0	0	0	0	0	0	0	0	0	0	0	1	0	0
551	0	1	1773	7	S4	0	Outpatient	1	1	0	1	0	0	0	1	0	0	0	0	0	White	Not Hispanic or Latino	0	0	72	1	74	280	35.9459	2	0	0	0	0	0	0	0	0	0	0	0	0	0	0	0	0	1	0	1
552	0	1	1774	7	S4	0	Outpatient	1	0	0	0	0	0	0	0	0	0	0	0	0	White	Not Hispanic or Latino	0	0	68	0	62	150	27.4324	2	0	0	0	0	0	0	0	0	0	0	0	0	0	0	0	0	1	0	0
553	0	1	1777	11	S4	0	Outpatient	0	0	0	0	0	0	0	0	0	0	0	0	0	White	Not Hispanic or Latino	0	0	60	1		260		2	0	0	0	0	0	0	0	0	0	0	0	0	0	0	0	0	1	0	1
554	0	1	1778	11	S4	0	Outpatient	0	0	0	0	0	0	0	0	0	0	0	0	0	White	Not Hispanic or Latino	0	0	64	0	63	117	20.7234	2	0	0	0	0	0	0	0	0	0	0	0	0	0	0	0	0	1	1	1
555	0	1	1793	8	S4	0	Outpatient	1	0	0	0	0	0	0	0	0	0	0	0	0	White	Not Hispanic or Latino	0	0	68	0	63	157	27.8083	2	0	0	0	0	0	0	0	0	0	0	0	0	0	0	0	0	1	1	1
556	0	1	1794	8	S4	0	Outpatient	1	1	0	1	0	0	0	0	0	0	0	0	0	White		0	0	54	1	74	225	28.8851	1	0	0	0	0	0	0	0	0	0	0	0	0	0	0	0	0	1	0	0
557	0	1	1802	7	S4	0	Outpatient	0	0	0	0	0	0	0	0	0	0	0	0	0	Black or African American	Not Hispanic or Latino	1	0	53	0	68	260	39.5285	2	0	0	0	0	0	0	0	0	0	0	0	0	0	0	0	0	1	0	0
558	0	1	1803	7	S4	0	Outpatient	0	1	2	0	0	0	0	0	0	0	0	0	0	White	Not Hispanic or Latino	0	0	57	0	68	194	29.4944	1	0	0	0	0	0	0	0	0	0	0	0	0	0	0	0	0	1	1	1
559	0	1	1804	7	S4	0	Outpatient	1	1	0	1	0	0	0	1	0	0	0	0	0	White	Not Hispanic or Latino	0	0	43	0	67	160	25.0568	1	0	0	0	0	0	0	0	0	0	0	0	0	0	0	0	0	1	0	0
560	0	1	1805	7	S4	0	Outpatient	1	1	0	1	0	0	0	1	0	0	0	0	0	White	Not Hispanic or Latino	0	0	66	1	76	255	31.0362	2	0	0	0	0	0	0	0	0	0	0	0	0	0	0	0	0	1	0	0
561	0	1	1806	7	S4	0	Outpatient	1	1	0	1	0	0	1	0	0	0	0	0	0	White	Not Hispanic or Latino	0	0	72	1	70	203	29.1243	2	0	0	0	0	0	0	0	0	0	0	0	0	0	0	0	0	1	1	1
562	0	1	1807	7	S4	0	Outpatient	1	1	0	1	0	0	0	1	0	0	0	0	0	White	Not Hispanic or Latino	0	0	62	0	61	150	28.3392	2	0	0	0	0	0	0	0	0	0	0	0	0	0	0	0	0	1	0	0
563	0	1	1808	7	S4	0	Outpatient	0	0	0	0	0	0	0	0	0	0	0	0	0	White	Not Hispanic or Latino	0	0	64	1	64	128	21.9688	1	0	0	0	0	0	0	0	0	0	0	0	0	0	0	0	0	1	0	0
564	0	1	1819	11	S4	0	Outpatient	0	0	0	0	0	0	0	0	0	0	0	0	0	White	Not Hispanic or Latino	0	0	58	0	61	230	43.4534	2	0	0	0	0	0	0	0	0	0	0	0	0	0	0	0	0	1	1	1
565	0	1	1820	11	S4	0	Outpatient	0	0	0	0	0	0	0	0	0	0	0	0	0	White	Not Hispanic or Latino	0	0	50	0	64	179	30.7219	2	0	0	0	0	0	0	0	0	0	0	0	0	0	0	0	0	1	0	0
566	0	1	1821	11	S4	0	Outpatient	0	0	0	0	0	0	0	0	0	0	0	0	0	White	Not Hispanic or Latino	0	0	44	0	71	250	34.8641	2	0	0	0	0	0	0	0	0	0	0	0	0	0	0	0	0	1	1	1
567	0	1	1822	11	S4	0	Outpatient	0	0	0	0	0	0	0	0	0	0	0	0	0	White	Not Hispanic or Latino	0	0	61	1	73	186	24.5371	2	0	0	0	0	0	0	0	0	0	0	0	0	0	0	0	0	1	1	1
568	0	1	1837	10	S4	0	Outpatient	0	0	0	0	0	0	0	0	0	0	0	0	0	Black or African American	Not Hispanic or Latino	1	0	50	0	63	133	23.5573	1	0	0	0	0	0	0	0	0	0	0	0	0	0	0	0	0	1	0	0
569	0	1	1838	10	S4	0	Outpatient	0	0	0	0	0	0	0	0	0	0	0	0	0	White	Not Hispanic or Latino	0	0	54	0	64	170	29.1772	2	0	0	0	0	0	0	0	0	0	0	0	0	0	0	0	0	1	0	0
570	0	1	1839	10	S4	0	Outpatient	0	1	2	2	0	0	0	0	0	0	0	0	0	Black or African American	Not Hispanic or Latino	1	0	53	0	63	155	27.4540	1	0	0	0	0	0	0	0	0	0	0	0	0	0	0	0	0	1	0	0
571	0	1	1840	10	S4	0	Outpatient	0	0	0	0	0	0	0	0	0	0	0	0	0	White	Not Hispanic or Latino	0	0	51	0		118		1	0	0	0	0	0	0	0	0	0	0	0	0	0	0	0	0	1	0	0
572	0	1	1841	10	S4	0	Outpatient	0	0	0	0	0	0	0	0	0	0	0	0	0	Black or African American	Not Hispanic or Latino	1	0	56	0	68	154	23.4131	2	0	0	0	0	0	0	0	0	0	0	0	0	0	0	0	0	1	0	0
573	0	1	1842	10	S4	0	Outpatient	1	1	0	1	0	0	0	0	0	0	0	0	0	White	Not Hispanic or Latino	0	0	70	1	70	205	29.4112	2	0	0	0	0	0	0	0	0	0	0	0	0	0	0	0	0	1	0	0
574	0	1	1843	8	S4	0	Outpatient	1	1	0	0	0	0	0	0	0	0	0	1	0	White	Not Hispanic or Latino	0	0	58	0	64	183	31.4084	2	0	0	0	0	0	0	0	0	0	0	0	0	0	0	0	0	1	0	0
575	0	1	1844	8	S4	0	Outpatient	0	0	0	0	0	0	0	0	0	0	0	0	0	White	Not Hispanic or Latino	0	0	51	0	62	216	39.5026	2	0	0	0	0	0	0	0	0	0	0	0	0	0	0	0	0	1	0	1
576	0	1	1845	8	S4	0	Outpatient	0	0	0	0	0	0	0	0	0	0	0	0	0	White	Not Hispanic or Latino	0	0	50	1	76	225	27.3849	2	0	0	0	0	0	0	0	0	0	0	0	0	0	0	0	0	1	1	1
577	0	1	1846	8	S4	0	Outpatient	1	1	0	1	0	0	1	0	0	0	0	0	0	White	Not Hispanic or Latino	0	0	64	0	63	176	31.1736	2	0	0	0	0	0	0	0	0	0	0	0	0	0	0	0	0	1	1	1
578	0	1	1847	8	S4	0	Outpatient	1	1	2	0	0	0	0	0	0	0	0	0	0	White	Not Hispanic or Latino	0	0	62	1	69	175	25.8402	1	0	0	0	0	0	0	0	0	0	0	0	0	0	0	0	0	1	0	1
579	0	1	1848	8	S4	0	Outpatient	0	0	0	0	0	0	0	0	0	0	0	0	0	White	Not Hispanic or Latino	0	0	54	0	64	152	26.0879	2	0	0	0	0	0	0	0	0	0	0	0	0	0	0	0	0	1	0	1
580	0	1	1849	8	S4	0	Outpatient	0	1	2	0	0	0	0	0	0	0	0	0	0	White	Not Hispanic or Latino	0	0	47	0	63	145	25.6828	1	0	0	0	0	0	0	0	0	0	0	0	0	0	0	0	0	1	0	0
581	0	1	1860	7	S4	0	Outpatient	1	1	0	1	0	0	1	0	0	0	0	0	0	White	Not Hispanic or Latino	0	0	53	0	64	220	37.7588	2	0	0	0	0	0	0	0	0	0	0	0	0	0	0	0	0	1	0	1
582	0	1	1867	11	S4	0	Outpatient	0	0	0	0	0	0	0	0	0	0	0	0	0	White	Not Hispanic or Latino	0	0	67	0	61	180	34.0070	2	0	0	0	0	0	0	0	0	0	0	0	0	0	0	0	0	1	1	1
583	0	1	1868	11	S4	0	Outpatient	0	0	0	0	0	0	0	0	0	0	0	0	0	White	Not Hispanic or Latino	0	0	51	1	77	230	27.2710	1	0	0	0	0	0	0	0	0	0	0	0	0	0	0	0	0	1	0	0
584	0	1	1869	11	S4	0	Outpatient	0	0	0	0	0	0	0	0	0	0	0	0	0	White	Not Hispanic or Latino	0	0	54	0	62	127	23.2261	2	0	0	0	0	0	0	0	0	0	0	0	0	0	0	0	0	1	0	0
585	0	1	1870	11	S4	0	Outpatient	0	1	2	0	2	0	0	0	0	0	0	0	0	White	Not Hispanic or Latino	0	0	43	1	65	165	27.4544	1	0	0	0	0	0	0	0	0	0	0	0	0	0	0	0	0	1	1	1
586	0	1	1871	11	S4	0	Outpatient	0	1	2	0	0	0	0	0	0	0	0	0	0	White	Not Hispanic or Latino	0	0	69	1	67	193	30.2248	2	0	0	0	0	0	0	0	0	0	0	0	0	0	0	0	0	1	0	1
587	0	1	1872	11	S4	0	Outpatient	0	0	0	0	0	0	0	0	0	0	0	0	0	White	Not Hispanic or Latino	0	0	58	1	70	190	27.2592	1	0	0	0	0	0	0	0	0	0	0	0	0	0	0	0	0	1	1	1
588	0	0	1873	36	S7	0	Outpatient	0	0	0	0	0	0	0	0	0	0	0	0	0	White	Not Hispanic or Latino	0	0	54	1	73	224	29.5500	1	0	0	0	1	0	0	0	0	0	0	0	0	0	0	0	0	0	0	1
589	0	1	1895	10	S4	0	Outpatient	0	0	0	0	0	0	0	0	0	0	0	0	0	White	Not Hispanic or Latino	0	0	50	0	63	281	49.7715	2	0	0	0	0	0	0	0	0	0	0	0	0	0	0	0	0	1	0	0
590	0	0	1898	20	S3	0	Outpatient	0	0	0	0	0	0	0	0	0	0	0	0	0	White	Not Hispanic or Latino	0	0	60	0	69	170	25.1019	2	0	0	0	1	0	0	0	0	0	0	0	0	0	0	0	0	0	1	1
591	0	0	1899	20	S3	0	Outpatient	0	0	0	0	0	0	0	0	0	0	0	0	0	White	Not Hispanic or Latino	0	0	52	1	72	185	25.0878	1	0	0	0	1	0	0	0	0	0	0	0	0	0	0	0	0	0	0	1
592	0	0	1900	20	S3	0	Outpatient	0	0	0	0	0	0	0	0	0	0	0	0	0	White	Hispanic or Latino	0	1	50	0	59	118	23.8305	2	0	0	0	1	0	0	0	0	0	0	0	0	0	0	0	0	0	0	0
593	0	0	1901	20	S3	0	Outpatient	1	1	0	1	0	0	0	0	0	0	0	0	0	White	Not Hispanic or Latino	0	0	53	0	74	235	30.1689	2	0	0	0	0	1	0	0	0	0	0	0	0	0	0	0	0	0	0	0
594	0	0	1902	20	S3	0	Outpatient	1	1	0	1	0	0	0	0	0	0	0	0	0	White	Not Hispanic or Latino	0	0	52	0	64	137	23.5134	2	0	0	0	0	1	0	0	0	0	0	0	0	0	0	0	0	0	0	1
595	0	0	1907	18	S3	0	Outpatient	0	0	0	0	0	0	0	0	0	0	0	0	0	White	Not Hispanic or Latino	0	0	67	0	68	220	33.4472	2	0	0	0	1	0	0	0	0	0	0	0	0	0	0	0	0	0	0	1
596	0	0	1908	18	S3	0	Outpatient	0	0	0	0	0	0	0	0	0	0	0	0	0	Unknown	Unknown	0	0	50	1	76	284	34.5658	2	0	0	0	1	0	0	0	0	0	0	0	0	0	0	0	0	0	1	1
597	0	0	1909	18	S3	0	Outpatient	1	1	0	1	0	0	0	0	0	0	0	0	0	Unknown	Unknown	0	0	57	1	73	190	25.0647	1	0	0	0	0	1	0	0	0	0	0	0	0	0	0	0	0	0	0	1
598	0	0	1910	18	S3	0	Outpatient	1	1	0	1	0	0	0	0	0	0	0	0	0	Black or African American	Not Hispanic or Latino	1	0	55	0	65	236	39.2682	1	0	0	0	0	1	0	0	0	0	0	0	0	0	0	0	0	0	0	1
599	0	0	1911	18	S3	0	Outpatient	0	0	0	0	0	0	0	0	0	0	0	0	0	White	Not Hispanic or Latino	0	0	54	1	75	245	30.6196	1	0	0	0	1	0	0	0	0	0	0	0	0	0	0	0	0	0	1	1
600	0	0	1912	18	S3	0	Outpatient	0	0	0	0	0	0	0	0	0	0	0	0	0	White	Not Hispanic or Latino	0	0	67	1	74	223	28.6284	2	0	0	0	1	0	0	0	0	0	0	0	0	0	0	0	0	0	1	1
601	0	0	1913	18	S3	0	Outpatient	0	0	0	0	0	0	0	0	0	0	0	0	0	White	Unknown	0	0	50	1	69	180	26.5784	1	0	0	0	1	0	0	0	0	0	0	0	0	0	0	0	0	0	0	1
602	0	1	1915	9	S4	0	Outpatient	0	0	0	0	0	0	0	0	0	0	0	0	0	Black or African American	Not Hispanic or Latino	1	0	51	0	67	229	35.8626	2	0	0	0	0	0	0	0	0	0	0	0	0	0	0	0	0	1	0	0
603	0	1	1916	9	S4	0	Outpatient	1	1	0	1	0	0	1	0	0	0	0	0	0	White	Not Hispanic or Latino	0	0	58	1		185		1	0	0	0	0	0	0	0	0	0	0	0	0	0	0	0	0	1	1	1
604	0	1	1917	9	S4	0	Outpatient	0	0	0	0	0	0	0	0	0	0	0	0	0	White	Not Hispanic or Latino	0	0	51	1	72	195	26.4439	1	0	0	0	0	0	0	0	0	0	0	0	0	0	0	0	0	1	0	0
605	0	1	1918	9	S4	0	Outpatient	1	0	0	0	0	0	0	0	0	0	0	0	0	White	Not Hispanic or Latino	0	0	57	1	70	230	32.9980	2	0	0	0	0	0	0	0	0	0	0	0	0	0	0	0	0	1	0	1
606	0	1	1919	7	S4	0	Outpatient	1	1	0	1	0	1	0	0	0	0	0	0	0	White	Not Hispanic or Latino	0	0	50	0	63	128	22.6717	1	0	0	0	0	0	0	0	0	0	0	0	0	0	0	0	0	1	1	1
607	0	0	1932	42	S7	0	Outpatient	1	1	1	1	0	1	0	1	1	0	0	0	0	White	Not Hispanic or Latino	0	0	68	0	61	175	33.0623	2	0	0	0	0	1	0	0	0	0	0	0	0	0	0	0	0	0	1	1
608	0	0	1933	42	S7	0	Outpatient	0	0	0	0	0	0	0	0	0	0	0	0	0	White	Not Hispanic or Latino	0	0	50	0	63	148	26.2142	2	0	0	0	1	0	0	0	0	0	0	0	0	0	0	0	0	0	1	1
609	0	0	1939	40	S7	0	Outpatient	0	0	0	0	0	0	0	0	0	0	0	0	0	White	Not Hispanic or Latino	0	0	50	0	63	150	26.5684	2	0	0	0	1	0	0	0	0	0	0	0	0	0	0	0	0	0	0	0
610	0	0	1940	40	S7	0	Outpatient	0	0	0	0	0	0	0	0	0	0	0	0	0	White	Not Hispanic or Latino	0	0	54	1	60	200	39.0556	2	0	0	0	1	0	0	0	0	0	0	0	0	0	0	0	0	0	0	1
611	0	1	1941	11	S4	0	Outpatient	0	0	0	0	0	0	0	0	0	0	0	0	0	White	Not Hispanic or Latino	0	0	66	1	70	260	37.3020	2	0	0	0	0	0	0	0	0	0	0	0	0	0	0	0	0	1	1	1
612	0	0	1950	49	S7	0	Outpatient	1	1	1	1	0	0	0	1	0	0	0	0	0	White	Not Hispanic or Latino	0	0	68	1	71	281	39.1873	2	0	0	0	0	1	0	0	0	0	0	0	0	0	0	0	0	0	1	1
613	0	0	1956	20	S3	0	Outpatient	0	0	0	0	0	0	0	0	0	0	0	0	0	Unknown	Unknown	0	0	66	0	64	164	28.1475	2	0	0	0	1	0	0	0	0	0	0	0	0	0	0	0	0	0	1	1
614	0	0	1957	20	S3	0	Outpatient	1	1	0	1	0	0	1	0	0	0	0	0	0	White	Not Hispanic or Latino	0	0	53	0	65	115	19.1349	2	0	0	0	0	1	0	0	0	0	0	0	0	0	0	0	0	0	1	1
615	0	0	1958	20	S3	0	Outpatient	0	0	0	0	0	0	0	0	0	0	0	0	0	Unknown	Unknown	0	0	69	1	71	178	24.8232	2	0	0	0	1	0	0	0	0	0	0	0	0	0	0	0	0	0	1	1
616	0	0	1959	20	S3	0	Outpatient	0	0	0	0	0	0	0	0	0	0	0	0	0	Black or African American	Not Hispanic or Latino	1	0	66	0	64	214	36.7290	2	0	0	0	1	0	0	0	0	0	0	0	0	0	0	0	0	0	1	1
617	0	0	1961	18	S3	0	Outpatient	0	0	0	0	0	0	0	0	0	0	0	0	0	White	Not Hispanic or Latino	0	0	56	1	70	200	28.6939	2	0	0	0	1	0	0	0	0	0	0	0	0	0	0	0	0	0	1	1
618	0	0	1962	18	S3	0	Outpatient	1	1	0	0	0	0	0	0	0	1	0	0	0	Unknown	Unknown	0	0	49	0	64	129	22.1404	2	0	0	0	0	1	0	0	0	0	0	0	0	0	0	0	0	0	1	1
619	0	0	1963	18	S3	0	Outpatient	1	1	0	1	0	0	0	0	0	0	0	0	0	White	Not Hispanic or Latino	0	0	58	1	74	218	27.9865	2	0	0	0	0	1	0	0	0	0	0	0	0	0	0	0	0	0	1	1
620	0	0	1964	18	S3	0	Outpatient	0	0	0	0	0	0	0	0	0	0	0	0	0	White	Unknown	0	0	69	0	65	140	23.2947	2	0	0	0	1	0	0	0	0	0	0	0	0	0	0	0	0	0	1	1
621	0	0	1965	18	S3	0	Outpatient	0	0	0	0	0	0	0	0	0	0	0	0	0	Black or African American	Unknown	1	0	51	1	69	240	35.4379	2	0	0	0	1	0	0	0	0	0	0	0	0	0	0	0	0	0	1	1
622	0	0	1966	18	S3	0	Outpatient	0	0	0	0	0	0	0	0	0	0	0	0	0	White	Unknown	0	0	71	1	69	250	36.9145	2	0	0	0	1	0	0	0	0	0	0	0	0	0	0	0	0	0	0	1
623	0	0	1967	18	S3	0	Outpatient	1	1	0	0	0	0	0	0	0	0	0	1	0	Unknown	Unknown	0	0	49	0	61	172	32.4956	2	0	0	0	0	0	1	0	0	0	0	0	0	0	0	0	0	0	0	0
624	0	1	1972	9	S4	0	Outpatient	1	1	0	1	0	0	0	1	0	0	0	0	0	White	Not Hispanic or Latino	0	0	49	1	69	238	35.1426	2	0	0	0	0	0	0	0	0	0	0	0	0	0	0	0	0	1	1	1
625	0	1	1973	13	S4	0	Outpatient	1	0	0	0	0	0	0	0	0	0	0	0	0	White	Not Hispanic or Latino	0	0	71	1	70	200	28.6939	2	0	0	0	0	0	0	0	0	0	0	0	0	0	0	0	0	1	0	0
626	0	1	1974	13	S4	0	Outpatient	0	0	0	0	0	0	0	0	0	0	0	0	0	White	Not Hispanic or Latino	0	0	78	1	64	145	24.8865	2	0	0	0	0	0	0	0	0	0	0	0	0	0	0	0	0	1	1	1
627	0	1	1975	13	S4	0	Outpatient	0	0	0	0	0	0	0	0	0	0	0	0	0	White	Not Hispanic or Latino	0	0	70	1	70	190	27.2592	1	0	0	0	0	0	0	0	0	0	0	0	0	0	0	0	0	1	1	1
628	0	1	1976	13	S4	0	Outpatient	0	0	0	0	0	0	0	0	0	0	0	0	0	White	Not Hispanic or Latino	0	0	69	1	70	175	25.1071	2	0	0	0	0	0	0	0	0	0	0	0	0	0	0	0	0	1	0	1
629	0	1	1986	4	S4	0	Outpatient	1	0	0	0	0	0	0	0	0	0	0	0	0	White	Not Hispanic or Latino	0	0	58	1	69	252	37.2098	2	0	0	0	0	0	0	0	0	0	0	0	0	0	0	0	0	1	0	1
630	0	1	1987	4	S4	0	Outpatient	1	0	0	0	0	0	0	0	0	0	0	0	0	White	Not Hispanic or Latino	0	0	67	0	66	200	32.2773	2	0	0	0	0	0	0	0	0	0	0	0	0	0	0	0	0	1	1	1
631	0	1	1988	4	S4	0	Outpatient	0	0	0	0	0	0	0	0	0	0	0	0	0	White	Not Hispanic or Latino	0	0	63	0	65	149	24.7922	1	0	0	0	0	0	0	0	0	0	0	0	0	0	0	0	0	1	1	1
632	0	1	1989	4	S4	0	Outpatient	1	0	0	0	0	0	0	0	0	0	0	0	0	White	Not Hispanic or Latino	0	0	62	0	67	220	34.4531	2	0	0	0	0	0	0	0	0	0	0	0	0	0	0	0	0	1	1	1
633	0	1	1990	4	S4	0	Outpatient	1	1	2	3	0	0	0	1	0	0	0	0	0	White	Not Hispanic or Latino	0	0	82	0	61	158	29.8506	2	0	0	0	0	0	0	0	0	0	0	0	0	0	0	0	0	1	0	0
634	0	0	1995	42	S7	0	Outpatient	1	1	0	1	0	0	0	0	0	0	0	0	0	White	Not Hispanic or Latino	0	0	65	0	69	218	32.1895	2	0	0	0	0	1	0	0	0	0	0	0	0	0	0	0	0	0	1	1
635	0	0	1996	42	S7	0	Outpatient	0	0	0	0	0	0	0	0	0	0	0	0	0	White	Not Hispanic or Latino	0	0	58	0	61	192	36.2741	2	0	0	0	1	0	0	0	0	0	0	0	0	0	0	0	0	0	0	1
636	0	0	1997	42	S7	0	Outpatient	0	0	0	0	0	0	0	0	0	0	0	0	0	White	Not Hispanic or Latino	0	0	51	0	70	207	29.6982	2	0	0	0	1	0	0	0	0	0	0	0	0	0	0	0	0	0	1	1
637	0	0	2004	36	S7	0	Outpatient	0	0	0	0	0	0	0	0	0	0	0	0	0	White	Not Hispanic or Latino	0	0	62	1	69	222	32.7801	2	0	0	0	1	0	0	0	0	0	0	0	0	0	0	0	0	0	1	1
638	0	0	2005	36	S7	0	Outpatient	0	0	0	0	0	0	0	0	0	0	0	0	0	White	Not Hispanic or Latino	0	0	50	1	74	208	26.7027	1	0	0	0	1	0	0	0	0	0	0	0	0	0	0	0	0	0	1	1
639	0	0	2006	36	S7	0	Outpatient	0	0	0	0	0	0	0	0	0	0	0	0	0	Black or African American	Not Hispanic or Latino	1	0	61	0	61	202	38.1634	2	0	0	0	1	0	0	0	0	0	0	0	0	0	0	0	0	0	0	1
640	0	1	2017	10	S4	0	Outpatient	0	0	0	0	0	0	0	0	0	0	0	0	0	White	Not Hispanic or Latino	0	0	51	0	64	209	35.8708	2	0	0	0	0	0	0	0	0	0	0	0	0	0	0	0	0	1	0	0
641	0	1	2027	9	S4	0	Outpatient	1	1	2	3	0	0	0	0	0	0	0	0	0	White	Not Hispanic or Latino	0	0	51	1	75	190	23.7458	2	0	0	0	0	0	0	0	0	0	0	0	0	0	0	0	0	1	0	0
642	0	1	2028	9	S4	0	Outpatient	0	0	0	0	0	0	0	0	0	0	0	0	0	White	Not Hispanic or Latino	0	0	52	1	71	270	37.6532	2	0	0	0	0	0	0	0	0	0	0	0	0	0	0	0	0	1	1	1
643	0	1	2029	13	S4	0	Outpatient	1	0	0	0	0	0	0	0	0	0	0	0	0	White	Not Hispanic or Latino	0	0	58	1	67	200	31.3210	2	0	0	0	0	0	0	0	0	0	0	0	0	0	0	0	0	1	1	1
644	0	1	2030	13	S4	0	Outpatient	0	0	0	0	0	0	0	0	0	0	0	0	0	White	Not Hispanic or Latino	0	0	61	0	65	134	22.2963	1	0	0	0	0	0	0	0	0	0	0	0	0	0	0	0	0	1	1	1
645	0	1	2031	13	S4	0	Outpatient	1	0	0	0	0	0	0	0	0	0	0	0	0	White	Not Hispanic or Latino	0	0	54	0	64	147	25.2297	2	0	0	0	0	0	0	0	0	0	0	0	0	0	0	0	0	1	0	0
646	0	0	2037	41	S7	0	Outpatient	0	0	0	0	0	0	0	0	0	0	0	0	0	White	Not Hispanic or Latino	0	0	63	0	66	162	26.1446	1	0	0	0	1	0	0	0	0	0	0	0	0	0	0	0	0	0	0	0
647	0	0	2038	41	S7	0	Outpatient	1	1	0	1	0	0	0	0	0	0	0	0	0	Black or African American	Not Hispanic or Latino	1	0	61	0	68	248	37.7042	2	0	0	0	0	1	0	0	0	0	0	0	0	0	0	0	0	0	1	1
648	0	0	2039	41	S7	0	Outpatient	0	0	0	0	0	0	0	0	0	0	0	0	0	White	Not Hispanic or Latino	0	0	54	0	66	157	25.3377	1	0	0	0	1	0	0	0	0	0	0	0	0	0	0	0	0	0	0	1
649	0	0	2040	41	S7	0	Outpatient	1	1	0	1	0	0	0	0	0	0	0	0	0	White	Not Hispanic or Latino	0	0	68	1	67	177	27.7191	2	0	0	0	0	1	0	0	0	0	0	0	0	0	0	0	0	0	1	1
650	0	0	2041	42	S7	0	Outpatient	0	0	0	0	0	0	0	0	0	0	0	0	0	Black or African American	Not Hispanic or Latino	1	0	51	0	64	245	42.0496	2	0	0	0	1	0	0	0	0	0	0	0	0	0	0	0	0	0	0	1
651	0	0	2046	64	S3	0	Outpatient	0	0	0	0	0	0	0	0	0	0	0	0	0	White	Not Hispanic or Latino	0	0	51	0	66	150	24.2080	2	0	0	0	1	0	0	0	0	0	0	0	0	0	0	0	0	0	0	0
652	0	0	2047	64	S3	0	Outpatient	0	0	0	0	0	0	0	0	0	0	0	0	0	White	Not Hispanic or Latino	0	0	50	1	71	200	27.8913	2	0	0	0	1	0	0	0	0	0	0	0	0	0	0	0	0	0	1	1
653	0	0	2048	64	S3	0	Outpatient	0	0	0	0	0	0	0	0	0	0	0	0	0	White	Not Hispanic or Latino	0	0	54	0	62	105	19.2027	2	0	0	0	1	0	0	0	0	0	0	0	0	0	0	0	0	0	0	0
654	0	0	2051	36	S7	0	Outpatient	1	1	0	1	0	0	0	0	0	0	0	0	0	White	Not Hispanic or Latino	0	0	54	0	63	180	31.8821	2	0	0	0	0	1	0	0	0	0	0	0	0	0	0	0	0	0	1	1
655	0	1	2069	10	S4	0	Outpatient	1	1	0	1	0	0	1	0	0	0	0	0	0	White	Not Hispanic or Latino	0	0	65	0	62	140	25.6035	2	0	0	0	0	0	0	0	0	0	0	0	0	0	0	0	0	1	0	0
656	0	1	2070	10	S4	0	Outpatient	0	0	0	0	0	0	0	0	0	0	0	0	0	White	Not Hispanic or Latino	0	0	52	0	64	215	36.9006	1	0	0	0	0	0	0	0	0	0	0	0	0	0	0	0	0	1	0	0
657	0	1	2071	10	S4	0	Outpatient	0	0	0	0	0	0	0	0	0	0	0	0	0	White	Not Hispanic or Latino	0	0	50	1	74	210	26.9595	2	0	0	0	0	0	0	0	0	0	0	0	0	0	0	0	0	1	1	1
658	0	0	2077	45	S7	0	Outpatient	0	0	0	0	0	0	0	0	0	0	0	0	0	White	Not Hispanic or Latino	0	0	56	0	65	165	27.4544	2	0	0	0	1	0	0	0	0	0	0	0	0	0	0	0	0	0	1	1
659	0	0	2081	65	S3	0	Outpatient	0	0	0	0	0	0	0	0	0	0	0	0	0	White	Unknown	0	0	50	0	62	185	33.8332	2	0	0	0	1	0	0	0	0	0	0	0	0	0	0	0	0	0	0	0
660	0	0	2082	65	S3	0	Outpatient	0	0	0	0	0	0	0	0	0	0	0	0	0	White	Not Hispanic or Latino	0	0	70	1	71	225	31.3777	2	0	0	0	1	0	0	0	0	0	0	0	0	0	0	0	0	0	1	1
661	0	0	2083	65	S3	0	Outpatient	0	0	0	0	0	0	0	0	0	0	0	0	0	Black or African American	Not Hispanic or Latino	1	0	50	0	66	198	31.9545	2	0	0	0	1	0	0	0	0	0	0	0	0	0	0	0	0	0	1	1
662	0	0	2084	65	S3	0	Outpatient	0	0	0	0	0	0	0	0	0	0	0	0	0	White	Not Hispanic or Latino	0	0	50	1	69	210	31.0082	2	0	0	0	1	0	0	0	0	0	0	0	0	0	0	0	0	0	0	1
663	0	0	2085	24	S7	0	Outpatient	0	0	0	0	0	0	0	0	0	0	0	0	0	White	Not Hispanic or Latino	0	0	64	0	61	191	36.0852	2	0	0	0	1	0	0	0	0	0	0	0	0	0	0	0	0	0	0	0
664	0	0	2086	24	S7	0	Outpatient	0	0	0	0	0	0	0	0	0	0	0	0	0	White	Not Hispanic or Latino	0	0	64	0	64	170	29.1772	2	0	0	0	1	0	0	0	0	0	0	0	0	0	0	0	0	0	1	1
665	0	0	2087	24	S7	0	Outpatient	1	1	2	0	0	0	0	0	0	0	0	0	0	White	Not Hispanic or Latino	0	0	54	1	73	224	29.5500	2	0	0	0	0	0	0	0	0	0	0	0	0	0	0	0	0	1	1	1
666	0	0	2088	24	S7	0	Outpatient	1	1	1	1	0	0	0	0	0	0	0	0	0	White	Not Hispanic or Latino	0	0	56	0	64	222	38.1021	2	0	0	0	0	1	0	0	0	0	0	0	0	0	0	0	0	0	0	1
667	0	0	2089	24	S7	0	Outpatient	1	1	0	1	0	0	0	0	0	0	0	0	0	White	Not Hispanic or Latino	0	0	63	1	71	194	27.0546	2	0	0	0	0	1	0	0	0	0	0	0	0	0	0	0	0	0	1	1
668	0	1	2090	13	S4	0	Outpatient	1	0	0	0	0	0	0	0	0	0	0	0	0	White	Not Hispanic or Latino	0	0	67	1	71	165	23.0103	2	0	0	0	0	0	0	0	0	0	0	0	0	0	0	0	0	1	0	0
669	0	1	2091	13	S4	0	Outpatient	0	0	0	0	0	0	0	0	0	0	0	0	0	White	Not Hispanic or Latino	0	0	61	0	66	265	42.7674	1	0	0	0	0	0	0	0	0	0	0	0	0	0	0	0	0	1	1	1
670	0	1	2092	4	S4	0	Outpatient	1	1	0	1	0	0	0	1	0	0	0	0	0	White	Not Hispanic or Latino	0	0	68	1	73	275	36.2779	2	0	0	0	0	0	0	0	0	0	0	0	0	0	0	0	0	1	0	0
671	0	1	2093	4	S4	0	Outpatient	1	1	0	1	0	0	0	1	0	0	0	0	0	White	Not Hispanic or Latino	0	0	67	1	67	200	31.3210	2	0	0	0	0	0	0	0	0	0	0	0	0	0	0	0	0	1	0	0
672	0	1	2094	4	S4	0	Outpatient	0	0	0	0	0	0	0	0	0	0	0	0	0	White	Not Hispanic or Latino	0	0	69	1	73	220	29.0223	2	0	0	0	0	0	0	0	0	0	0	0	0	0	0	0	0	1	0	0
673	0	0	2095	50	S7	0	Outpatient	1	0	0	0	0	0	0	0	0	0	0	0	0	Black or African American	Not Hispanic or Latino	1	0	74	1	62	202	36.9422	1	0	0	0	0	1	0	0	0	0	0	0	0	0	0	0	0	0	0	0
674	0	0	2096	50	S7	0	Outpatient	0	0	0	0	0	0	0	0	0	0	0	0	0	White	Not Hispanic or Latino	0	0	59	1	72	190	25.7658	1	0	0	0	1	0	0	0	0	0	0	0	0	0	0	0	0	0	1	1
675	0	0	2101	40	S7	0	Outpatient	1	1	0	1	0	0	0	0	0	0	0	0	0	White	Not Hispanic or Latino	0	0	64	1	71	208	29.0069	2	0	0	0	0	1	0	0	0	0	0	0	0	0	0	0	0	0	1	1
676	0	0	2102	40	S7	0	Outpatient	0	0	0	0	0	0	0	0	0	0	0	0	0	White	Not Hispanic or Latino	0	0	71	0	68	124	18.8521	1	0	0	0	1	0	0	0	0	0	0	0	0	0	0	0	0	0	0	0
677	0	0	2103	40	S7	0	Outpatient	0	1	2	1	0	0	0	0	0	0	0	0	0	White	Not Hispanic or Latino	0	0	64	0	68	212	32.2310	2	0	0	0	0	1	0	0	0	0	0	0	0	0	0	0	0	0	0	0
678	0	0	2104	40	S7	0	Outpatient	0	0	0	0	0	0	0	0	0	0	0	0	0	White	Not Hispanic or Latino	0	0	57	0	55	132	30.6764	2	0	0	0	1	0	0	0	0	0	0	0	0	0	0	0	0	0	0	0
679	0	0	2105	40	S7	0	Outpatient	0	1	2	0	0	0	0	0	0	0	0	0	0	White	Not Hispanic or Latino	0	0	57	0	62	155	28.3468	1	0	0	0	1	0	0	0	0	0	0	0	0	0	0	0	0	1	0	1
680	0	1	2106	11	S4	0	Outpatient	0	0	0	0	0	0	0	0	0	0	0	0	0	White	Not Hispanic or Latino	0	0	66	1	66	195	31.4704	2	0	0	0	0	0	0	0	0	0	0	0	0	0	0	0	0	1	0	1
681	0	1	2107	11	S4	0	Outpatient	1	1	2	3	0	0	0	1	0	0	0	0	0	White	Not Hispanic or Latino	0	0	42	1	71	220	30.6804	2	0	0	0	0	0	0	0	0	0	0	0	0	0	0	0	0	1	1	1
682	0	1	2108	11	S4	0	Outpatient	0	0	0	0	0	0	0	0	0	0	0	0	0	White	Not Hispanic or Latino	0	0	71	1	70	214	30.7024	2	0	0	0	0	0	0	0	0	0	0	0	0	0	0	0	0	1	1	1
683	0	1	2109	11	S4	0	Outpatient	0	0	0	0	0	0	0	0	0	0	0	0	0	White	Not Hispanic or Latino	0	0	55	0	63	177	31.3507	1	0	0	0	0	0	0	0	0	0	0	0	0	0	0	0	0	1	0	1
684	0	0	2112	38	S3	0	Outpatient	0	0	0	0	0	0	0	0	0	0	0	0	0	White	Not Hispanic or Latino	0	0	69	0	64	156	26.7744	2	0	0	0	1	0	0	0	0	0	0	0	0	0	0	0	0	0	1	1
685	0	0	2113	38	S3	0	Outpatient	0	0	0	0	0	0	0	0	0	0	0	0	0	White	Not Hispanic or Latino	0	0	53	1	75	270	33.7440	2	0	0	0	1	0	0	0	0	0	0	0	0	0	0	0	0	0	1	1
686	0	0	2114	38	S3	0	Outpatient	0	0	0	0	0	0	0	0	0	0	0	0	0	White	Not Hispanic or Latino	0	0	72	0	62	155	28.3468	2	0	0	0	1	0	0	0	0	0	0	0	0	0	0	0	0	0	1	1
687	0	0	2132	24	S7	0	Outpatient	0	0	0	0	0	0	0	0	0	0	0	0	0	White	Not Hispanic or Latino	0	0	66	1	71	210	29.2859	3	0	0	0	1	0	0	0	0	0	0	0	0	0	0	0	0	0	1	1
688	0	0	2133	24	S7	0	Outpatient	1	1	0	1	0	0	0	0	0	0	0	0	0	Black or African American	Not Hispanic or Latino	1	0	65	0	66	163	26.3060	2	0	0	0	0	1	0	0	0	0	0	0	0	0	0	0	0	0	1	1
689	0	0	2134	24	S7	0	Outpatient	0	0	0	0	0	0	0	0	0	0	0	0	0	White	Not Hispanic or Latino	0	0	69	0	67	176	27.5625	2	0	0	0	1	0	0	0	0	0	0	0	0	0	0	0	0	0	0	1
690	0	0	2135	24	S7	0	Outpatient	1	1	0	1	0	0	0	0	0	0	0	0	0	Black or African American	Not Hispanic or Latino	1	0	61	0	66	240	38.7328	2	0	0	0	0	1	0	0	0	0	0	0	0	0	0	0	0	0	1	1
691	0	0	2136	24	S7	0	Outpatient	0	0	0	0	0	0	0	0	0	0	0	0	0	Black or African American	Not Hispanic or Latino	1	0	62	0	63	284	50.3028	2	0	0	0	1	0	0	0	0	0	0	0	0	0	0	0	0	0	0	0
692	0	0	2137	24	S7	0	Outpatient	1	1	0	1	0	0	0	0	0	0	0	0	0	White	Not Hispanic or Latino	0	0	72	0	64	130	22.3120	2	0	0	0	0	1	0	0	0	0	0	0	0	0	0	0	0	0	1	1
693	0	0	2138	24	S7	0	Outpatient	1	1	0	1	0	0	0	0	0	0	0	0	0	White	Not Hispanic or Latino	0	0	72	0	61	103	19.4596	2	0	0	0	0	1	0	0	0	0	0	0	0	0	0	0	0	0	0	0
694	0	0	2139	24	S7	0	Outpatient	1	1	0	1	0	0	0	0	0	0	0	0	0	Black or African American	Not Hispanic or Latino	1	0	56	0	65	157	26.1233	2	0	0	0	0	1	0	0	0	0	0	0	0	0	0	0	0	0	0	0
695	0	0	2140	24	S7	0	Outpatient	0	1	0	1	0	0	0	0	0	0	0	0	0	Black or African American	Not Hispanic or Latino	1	0	79	0	67	171	26.7795	2	0	0	0	1	0	0	0	0	0	0	0	0	0	0	0	0	0	1	1
696	0	0	2141	24	S7	0	Outpatient	1	1	0	1	0	0	0	0	0	0	0	0	0	White	Not Hispanic or Latino	0	0	44	0	65	169	28.1200	2	0	0	0	0	1	0	0	0	0	0	0	0	0	0	0	0	0	0	1
697	0	0	2142	24	S7	0	Outpatient	1	0	0	0	0	0	0	0	0	0	0	0	0	White	Not Hispanic or Latino	0	0	54	0	67	162	25.3700	1	0	0	0	0	1	0	0	0	0	0	0	0	0	0	0	0	0	0	1
698	0	1	2143	13	S4	0	Outpatient	1	0	0	0	0	0	0	0	0	0	0	0	0	White	Not Hispanic or Latino	0	0	71	0	61	147	27.7724	2	0	0	0	0	0	0	0	0	0	0	0	0	0	0	0	0	1	0	0
699	0	1	2144	13	S4	0	Outpatient	0	0	0	0	0	0	0	0	0	0	0	0	0	White	Not Hispanic or Latino	0	0	50	0	65	160	26.6225	2	0	0	0	0	0	0	0	0	0	0	0	0	0	0	0	0	1	0	0
700	0	1	2145	13	S4	0	Outpatient	1	0	0	0	0	0	0	0	0	0	0	0	0	Black or African American	Not Hispanic or Latino	1	0	61	1		208		2	0	0	0	0	0	0	0	0	0	0	0	0	0	0	0	0	1	1	1
701	0	1	2146	7	S4	0	Outpatient	1	1	0	1	0	1	0	0	0	0	0	0	0	White	Not Hispanic or Latino	0	0	74	0	64	145	24.8865	2	0	0	0	0	0	0	0	0	0	0	0	0	0	0	0	0	1	1	1
702	0	1	2147	7	S4	0	Outpatient	0	0	0	0	0	0	0	0	0	0	0	0	0	White	Not Hispanic or Latino	0	0	52	0	64	155	26.6028	1	0	0	0	0	0	0	0	0	0	0	0	0	0	0	0	0	1	0	1
703	0	1	2148	7	S4	0	Outpatient	0	0	0	0	0	0	0	0	0	0	0	0	0	White	Not Hispanic or Latino	0	0	59	1	74	236	30.2973	2	0	0	0	0	0	0	0	0	0	0	0	0	0	0	0	0	1	1	1
704	0	1	2149	7	S4	0	Outpatient	1	1	2	1	0	0	0	1	0	0	0	0	0	White	Not Hispanic or Latino	0	0	54	0	62	167	30.5414	2	0	0	0	0	0	0	0	0	0	0	0	0	0	0	0	0	1	0	1
705	0	0	2160	42	S7	0	Outpatient	0	0	0	0	0	0	0	0	0	0	0	0	0	Black or African American	Not Hispanic or Latino	1	0	62	0	65	250	41.5976	2	0	0	0	1	0	0	0	0	0	0	0	0	0	0	0	0	0	1	1
706	0	0	2161	42	S7	0	Outpatient	0	0	0	0	0	0	0	0	0	0	0	0	0	Black or African American	Not Hispanic or Latino	1	0	58	0	56	143	32.0564	2	0	0	0	1	0	0	0	0	0	0	0	0	0	0	0	0	0	1	1
707	0	0	2162	42	S7	0	Outpatient	0	0	0	0	0	0	0	0	0	0	0	0	0	Black or African American	Not Hispanic or Latino	1	0	50	0	56	200	44.8342	2	0	0	0	1	0	0	0	0	0	0	0	0	0	0	0	0	0	0	0
708	0	0	2163	40	S7	0	Outpatient	0	0	0	0	0	0	0	0	0	0	0	0	0	White	Not Hispanic or Latino	0	0	60	0	60	106	20.6994	1	0	0	0	1	0	0	0	0	0	0	0	0	0	0	0	0	0	0	0
709	0	0	2164	40	S7	0	Outpatient	0	0	0	0	0	0	0	0	0	0	0	0	0	Black or African American	Not Hispanic or Latino	1	0	52	0	68	183	27.8220	1	0	0	0	1	0	0	0	0	0	0	0	0	0	0	0	0	0	0	0
710	0	0	2165	40	S7	0	Outpatient	1	1	0	1	0	0	0	0	0	0	0	0	0	White	Not Hispanic or Latino	0	0	64	0	64	171	29.3489	2	0	0	0	0	1	0	0	0	0	0	0	0	0	0	0	0	0	0	0
711	0	1	2178	8	S4	0	Outpatient	0	1	3	1	0	1	0	0	0	0	0	0	0	White	Not Hispanic or Latino	0	0	43	1	74	290	37.2297	2	0	0	0	0	0	0	0	0	0	0	0	0	0	0	0	0	1	0	0
712	0	1	2179	8	S4	0	Outpatient	0	0	0	0	0	0	0	0	0	0	0	0	0	White	Not Hispanic or Latino	0	0	66	0	65	252	41.9304	2	0	0	0	0	0	0	0	0	0	0	0	0	0	0	0	0	1	1	1
713	0	1	2180	8	S4	0	Outpatient	0	1	2	0	0	0	0	0	0	0	0	0	0	White	Not Hispanic or Latino	0	0	51	0	64	125	21.4539	2	0	0	0	0	0	0	0	0	0	0	0	0	0	0	0	0	1	1	1
714	0	1	2181	8	S4	0	Outpatient	1	0	0	0	0	0	0	0	0	0	0	0	0	White	Not Hispanic or Latino	0	0	46	1	72	239	32.4107	2	0	0	0	0	0	0	0	0	0	0	0	0	0	0	0	0	1	0	0
715	0	1	2182	8	S4	0	Outpatient	1	1	0	1	0	0	0	0	0	0	0	0	0	White	Not Hispanic or Latino	0	0	60	1	70	225	32.2806	1	0	0	0	0	0	0	0	0	0	0	0	0	0	0	0	0	1	1	1
716	0	0	2185	45	S7	0	Outpatient	1	1	0	1	0	0	0	0	0	0	0	0	0	White	Not Hispanic or Latino	0	0	56	1	70	292	41.8931	2	0	0	0	0	1	0	0	0	0	0	0	0	0	0	0	0	0	1	1
717	0	0	2186	45	S7	0	Outpatient	0	0	0	0	0	0	0	0	0	0	0	0	0	Black or African American	Not Hispanic or Latino	1	0	50	1	70	252	36.1543	2	0	0	0	1	0	0	0	0	0	0	0	0	0	0	0	0	0	0	1
718	0	0	2187	20	S3	0	Outpatient	0	0	0	0	0	0	0	0	0	0	0	0	0	White	Not Hispanic or Latino	0	0	53	0	64	140	24.0283	2	0	0	0	1	0	0	0	0	0	0	0	0	0	0	0	0	0	1	1
719	0	0	2188	20	S3	0	Outpatient	1	1	0	1	0	1	0	0	0	0	0	0	0	Unknown	Unknown	0	0	70	0	61	153	28.9059	2	0	0	0	0	1	0	0	0	0	0	0	0	0	0	0	0	0	1	1
720	0	0	2189	20	S3	0	Outpatient	0	0	0	0	0	0	0	0	0	0	0	0	0	White	Unknown	0	0	51	1	72	200	27.1219	2	0	0	0	1	0	0	0	0	0	0	0	0	0	0	0	0	0	0	0
721	0	0	2190	20	S3	0	Outpatient	0	0	0	0	0	0	0	0	0	0	0	0	0	White	Not Hispanic or Latino	0	0	51	1	69	205	30.2699	2	0	0	0	1	0	0	0	0	0	0	0	0	0	0	0	0	0	0	1
722	0	0	2191	20	S3	0	Outpatient	0	0	0	0	0	0	0	0	0	0	0	0	0	Unknown	Unknown	0	0	50	0	67	125	19.5756	2	0	0	0	1	0	0	0	0	0	0	0	0	0	0	0	0	0	0	0
723	0	0	2192	20	S3	0	Outpatient	0	1	2	0	0	0	0	0	0	0	0	0	0	White	Not Hispanic or Latino	0	0	72	0	62	150	27.4324	2	0	0	0	1	0	0	0	0	0	0	0	0	0	0	0	0	0	0	1
724	0	0	2197	18	S3	0	Outpatient	0	1	2	0	0	0	0	0	0	0	0	0	0	White	Unknown	0	0	43	0	66	140	22.5941	2	0	0	0	1	0	0	0	0	0	0	0	0	0	0	0	0	0	1	1
725	0	0	2198	18	S3	0	Outpatient	0	0	0	0	0	0	0	0	0	0	0	0	0	White	Not Hispanic or Latino	0	0	56	0	67	190	29.7550	2	0	0	0	1	0	0	0	0	0	0	0	0	0	0	0	0	0	0	0
726	0	0	2199	18	S3	0	Outpatient	0	0	0	0	0	0	0	0	0	0	0	0	0	White	Not Hispanic or Latino	0	0	60	0	69	174	25.6925	2	0	0	0	1	0	0	0	0	0	0	0	0	0	0	0	0	0	1	1
727	0	0	2200	18	S3	0	Outpatient	0	0	0	0	0	0	0	0	0	0	0	0	0	White	Patient Declined	0	0	61	1	70	180	25.8245	2	0	0	0	1	0	0	0	0	0	0	0	0	0	0	0	0	0	1	1
728	0	0	2201	18	S3	0	Outpatient	1	1	0	1	0	0	0	0	0	0	0	0	0	White	Not Hispanic or Latino	0	0	62	0	64	150	25.7446	2	0	0	0	0	1	0	0	0	0	0	0	0	0	0	0	0	0	1	1
729	0	1	2202	9	S4	0	Outpatient	0	0	0	0	0	0	0	0	0	0	0	0	0	White	Not Hispanic or Latino	0	0	67	0	65	145	24.1266	2	0	0	0	0	0	0	0	0	0	0	0	0	0	0	0	0	1	1	1
730	0	1	2203	9	S4	0	Outpatient	0	0	0	0	0	0	0	0	0	0	0	0	0	White	Not Hispanic or Latino	0	0	61	0	66	138	22.2713	2	0	0	0	0	0	0	0	0	0	0	0	0	0	0	0	0	1	1	1
731	0	1	2204	9	S4	0	Outpatient	0	0	0	0	0	0	0	0	0	0	0	0	0	White	Not Hispanic or Latino	0	0	51	1	70	193	27.6896	1	0	0	0	0	0	0	0	0	0	0	0	0	0	0	0	0	1	0	0
732	0	0	2205	24	S7	0	Outpatient	1	1	0	1	0	0	0	0	0	0	0	0	0	White	Not Hispanic or Latino	0	0	76	0	64	145	24.8865	2	0	0	0	0	1	0	0	0	0	0	0	0	0	0	0	0	0	0	0
733	0	0	2206	24	S7	0	Outpatient	1	1	0	1	0	0	0	0	0	0	0	0	0	White	Not Hispanic or Latino	0	0	65	1	74	268	34.4054	2	0	0	0	0	1	0	0	0	0	0	0	0	0	0	0	0	0	1	1
734	0	0	2207	24	S7	0	Outpatient	1	1	0	1	0	0	0	0	0	0	0	0	0	White	Not Hispanic or Latino	0	0	55	0	64	275	47.1985	2	0	0	0	0	1	0	0	0	0	0	0	0	0	0	0	0	0	0	1
735	0	0	2208	24	S7	0	Outpatient	1	1	0	1	0	0	0	0	0	0	0	0	0	Asian	Not Hispanic or Latino	0	0	67	0	61	184	34.7627	2	0	0	0	0	1	0	0	0	0	0	0	0	0	0	0	0	0	1	1
736	0	0	2209	24	S7	0	Outpatient	1	1	0	1	0	0	0	0	0	0	0	0	0	Black or African American	Not Hispanic or Latino	1	0	72	0	62	184	33.6504	2	0	0	0	0	1	0	0	0	0	0	0	0	0	0	0	0	0	0	0
737	0	0	2210	24	S7	0	Outpatient	1	1	1	1	0	0	0	0	0	0	0	0	0	White	Not Hispanic or Latino	0	0	80	1	68	174	26.4537	2	0	0	0	0	1	0	0	0	0	0	0	0	0	0	0	0	0	1	1
738	0	1	2211	13	S4	0	Outpatient	0	0	0	0	0	0	0	0	0	0	0	0	0	White	Not Hispanic or Latino	0	0	66	1	70	200	28.6939	2	0	0	0	0	0	0	0	0	0	0	0	0	0	0	0	0	1	0	1
739	0	1	2212	13	S4	0	Outpatient	1	0	0	0	0	0	0	0	0	0	0	0	0	White	Not Hispanic or Latino	0	0	48	1	72	250	33.9024	1	0	0	0	0	0	0	0	0	0	0	0	0	0	0	0	0	1	0	1
740	0	1	2213	13	S4	0	Outpatient	0	0	0	0	0	0	0	0	0	0	0	0	0	White	Not Hispanic or Latino	0	0	54	1	71	180	25.1022	2	0	0	0	0	0	0	0	0	0	0	0	0	0	0	0	0	1	1	1
741	0	1	2214	13	S4	0	Outpatient	1	1	0	0	0	1	1	0	0	0	0	0	0	White	Not Hispanic or Latino	0	0	59	1	68	245	37.2481	2	0	0	0	0	0	0	0	0	0	0	0	0	0	0	0	0	1	0	0
742	0	1	2215	13	S4	0	Outpatient	0	0	0	0	0	0	0	0	0	0	0	0	0	White	Not Hispanic or Latino	0	0	54	1	73	205	27.0435	1	0	0	0	0	0	0	0	0	0	0	0	0	0	0	0	0	1	1	1
743	0	1	2216	13	S4	0	Outpatient	1	1	0	1	0	0	0	0	0	0	0	0	0	White	Not Hispanic or Latino	0	0	69	0	62	174	31.8215	2	0	0	0	0	0	0	0	0	0	0	0	0	0	0	0	0	1	0	0
744	0	0	2228	50	S7	0	Outpatient	0	0	0	0	0	0	0	0	0	0	0	0	0	Black or African American	Not Hispanic or Latino	1	0	50	1	74	229	29.3986	2	0	0	0	1	0	0	0	0	0	0	0	0	0	0	0	0	0	0	1
745	0	0	2229	50	S7	0	Outpatient	0	0	0	0	0	0	0	0	0	0	0	0	0	White	Not Hispanic or Latino	0	0	50	0	70	180	25.8245	1	0	0	0	1	0	0	0	0	0	0	0	0	0	0	0	0	0	0	0
746	0	0	2230	50	S7	0	Outpatient	1	1	0	1	0	0	0	0	0	0	0	0	0	Black or African American	Not Hispanic or Latino	1	0	68	0	68	236	35.8798	2	0	0	0	0	1	0	0	0	0	0	0	0	0	0	0	0	0	1	1
747	0	0	2231	42	S7	0	Outpatient	0	0	0	0	0	0	0	0	0	0	0	0	0	White	Not Hispanic or Latino	0	0	59	0	68	166	25.2375	2	0	0	0	1	0	0	0	0	0	0	0	0	0	0	0	0	0	0	0
748	0	0	2232	42	S7	0	Outpatient	0	0	0	0	0	0	0	0	0	0	0	0	0	Asian	Not Hispanic or Latino	0	0	51	0	63	139	24.6201	1	0	0	0	1	0	0	0	0	0	0	0	0	0	0	0	0	0	0	0
749	0	0	2236	40	S7	0	Outpatient	0	0	0	0	0	0	0	0	0	0	0	0	0	Black or African American	Not Hispanic or Latino	1	0	52	1	69	185	27.3167	2	0	0	0	1	0	0	0	0	0	0	0	0	0	0	0	0	0	1	1
750	0	0	2237	40	S7	0	Outpatient	1	1	0	1	0	0	0	0	0	0	0	0	0	White	Not Hispanic or Latino	0	0	69	0	63	167	29.5795	2	0	0	0	0	1	0	0	0	0	0	0	0	0	0	0	0	0	0	0
751	0	0	2238	40	S7	0	Outpatient	1	1	0	1	0	0	0	0	0	0	0	0	0	White	Not Hispanic or Latino	0	0	64	0	63	192	34.0076	2	0	0	0	0	1	0	0	0	0	0	0	0	0	0	0	0	0	1	1
752	0	0	2239	40	S7	0	Outpatient	1	1	0	3	0	0	0	0	0	0	0	0	0	White	Not Hispanic or Latino	0	0	45	1	66	270	43.5744	1	0	0	0	0	1	0	0	0	0	0	0	0	0	0	0	0	0	1	1
753	0	0	2240	40	S7	0	Outpatient	0	0	0	0	0	0	0	0	0	0	0	0	0	Black or African American	Not Hispanic or Latino	1	0	50	0	65	170	28.2864	1	0	0	0	1	0	0	0	0	0	0	0	0	0	0	0	0	0	0	0
754	0	1	2267	8	S4	0	Outpatient	0	0	0	0	0	0	0	0	0	0	0	0	0	White	Not Hispanic or Latino	0	0	53	1	76	220	26.7763	2	0	0	0	0	0	0	0	0	0	0	0	0	0	0	0	0	1	1	1
755	0	1	2268	8	S4	0	Outpatient	1	0	0	0	0	0	0	0	0	0	0	0	0	White	Not Hispanic or Latino	0	0	81	0	63	190	33.6533	2	0	0	0	0	0	0	0	0	0	0	0	0	0	0	0	0	1	1	1
756	0	1	2269	8	S4	0	Outpatient	1	0	0	0	0	0	0	0	0	0	0	0	0	White	Not Hispanic or Latino	0	0	69	1	65	201	33.4445	2	0	0	0	0	0	0	0	0	0	0	0	0	0	0	0	0	1	1	1
757	0	0	2279	45	S7	0	Outpatient	0	0	0	0	0	0	0	0	0	0	0	0	0	White	Not Hispanic or Latino	0	0	55	0	66	144	23.2397	2	0	0	0	1	0	0	0	0	0	0	0	0	0	0	0	0	0	1	1
758	0	0	2280	45	S7	0	Outpatient	0	0	0	0	0	0	0	0	0	0	0	0	0	White	Not Hispanic or Latino	0	0	51	1	71	210	29.2859	2	0	0	0	1	0	0	0	0	0	0	0	0	0	0	0	0	0	1	1
759	0	0	2281	20	S3	0	Outpatient	0	0	0	0	0	0	0	0	0	0	0	0	0	White	Not Hispanic or Latino	0	0	52	1	76	190	23.1250	2	0	0	0	1	0	0	0	0	0	0	0	0	0	0	0	0	0	0	1
760	0	0	2282	20	S3	0	Outpatient	0	0	0	0	0	0	0	0	0	0	0	0	0	White	Not Hispanic or Latino	0	0	72	1	64	140	24.0283	2	0	0	0	1	0	0	0	0	0	0	0	0	0	0	0	0	0	0	0
761	0	0	2283	20	S3	0	Outpatient	0	0	0	0	0	0	0	0	0	0	0	0	0	White	Not Hispanic or Latino	0	0	54	0	62	145	26.5180	1	0	0	0	1	0	0	0	0	0	0	0	0	0	0	0	0	0	0	0
762	0	0	2284	20	S3	0	Outpatient	1	1	0	1	0	0	0	0	0	0	0	0	0	White	Not Hispanic or Latino	0	0	35	0	66	145	23.4011	1	0	0	0	0	1	0	0	0	0	0	0	0	0	0	0	0	0	1	1
763	0	0	2285	20	S3	0	Outpatient	0	0	0	0	0	0	0	0	0	0	0	0	0	White	Not Hispanic or Latino	0	0	56	0	64	175	30.0354	2	0	0	0	1	0	0	0	0	0	0	0	0	0	0	0	0	0	0	0
764	0	0	2286	20	S3	0	Outpatient	0	0	0	0	0	0	0	0	0	0	0	0	0	White	Hispanic or Latino	0	1	50	0	69	145	21.4104	1	0	0	0	1	0	0	0	0	0	0	0	0	0	0	0	0	0	1	1
765	0	0	2296	18	S3	0	Outpatient	1	1	0	1	0	0	0	0	0	0	0	0	0	Unknown	Not Hispanic or Latino	0	0	57	1	69	185	27.3167	2	0	0	0	0	1	0	0	0	0	0	0	0	0	0	0	0	0	1	1
766	0	0	2297	18	S3	0	Outpatient	0	0	0	0	0	0	0	0	0	0	0	0	0	Unknown	Unknown	0	0	65	1	70	165	23.6724	2	0	0	0	1	0	0	0	0	0	0	0	0	0	0	0	0	0	0	0
767	0	0	2298	18	S3	0	Outpatient	1	1	0	1	0	0	0	0	0	0	0	0	0	White	Not Hispanic or Latino	0	0	70	1	71	250	34.8641	2	0	0	0	0	1	0	0	0	0	0	0	0	0	0	0	0	0	1	1
768	0	0	2299	18	S3	0	Outpatient	1	1	0	0	0	0	0	0	0	0	0	1	0	White	Not Hispanic or Latino	0	0	25	1	76	215	26.1678	2	0	0	0	0	0	1	0	0	0	0	0	0	0	0	0	0	0	0	0
769	0	0	2300	18	S3	0	Outpatient	0	0	0	0	0	0	0	0	0	0	0	0	0	White	Unknown	0	0	59	1	68	190	28.8862	2	0	0	0	1	0	0	0	0	0	0	0	0	0	0	0	0	0	0	0
770	0	1	2301	13	S4	0	Outpatient	1	1	2	0	0	0	0	0	0	0	0	0	0	White	Not Hispanic or Latino	0	0	68	0	62	138	25.2378	1	0	0	0	0	0	0	0	0	0	0	0	0	0	0	0	0	1	0	0
771	0	1	2302	4	S4	0	Outpatient	1	1	1	1	0	1	1	0	0	0	0	0	0	White	Not Hispanic or Latino	0	0	74	0	63	174	30.8193	2	0	0	0	0	0	0	0	0	0	0	0	0	0	0	0	0	1	0	0
772	0	1	2303	4	S4	0	Outpatient	0	1	2	2	0	0	0	0	0	0	0	0	0	White	Not Hispanic or Latino	0	0	76	1	70	200	28.6939	2	0	0	0	0	0	0	0	0	0	0	0	0	0	0	0	0	1	0	0
773	0	1	2304	4	S4	0	Outpatient	1	1	1	0	0	0	0	0	0	0	0	0	0	White	Not Hispanic or Latino	0	0	74	1	69	210	31.0082	2	0	0	0	0	0	0	0	0	0	0	0	0	0	0	0	0	1	0	0
774	0	1	2305	4	S4	0	Outpatient	1	1	1	1	0	1	1	0	0	0	0	0	0	White	Not Hispanic or Latino	0	0	70	0	70	234	33.5718	2	0	0	0	0	0	0	0	0	0	0	0	0	0	0	0	0	1	0	0
775	0	1	2306	4	S4	0	Outpatient	1	1	1	1	0	0	0	1	0	0	0	0	0	White	Not Hispanic or Latino	0	0	83	1	71	295	41.1397	2	0	0	0	0	0	0	0	0	0	0	0	0	0	0	0	0	1	0	1
776	0	1	2307	4	S4	0	Outpatient	0	0	0	0	0	0	0	0	0	0	0	0	0	White	Not Hispanic or Latino	0	0	78	0	64	142	24.3716	2	0	0	0	0	0	0	0	0	0	0	0	0	0	0	0	0	1	0	0
777	0	0	2308	50	S7	0	Outpatient	0	0	0	0	0	0	0	0	0	0	0	0	0	White	Not Hispanic or Latino	0	0	50	1	72	188	25.4946	1	0	0	0	1	0	0	0	0	0	0	0	0	0	0	0	0	0	0	0
778	0	0	2314	42	S7	0	Outpatient	0	0	0	0	0	0	0	0	0	0	0	0	0	Black or African American	Not Hispanic or Latino	1	0	46	0	65	140	23.2947	2	0	0	0	1	0	0	0	0	0	0	0	0	0	0	0	0	0	0	0
779	0	0	2315	42	S7	0	Outpatient	0	0	0	0	0	0	0	0	0	0	0	0	0	White	Not Hispanic or Latino	0	0	55	0	60	143	27.9247	1	0	0	0	1	0	0	0	0	0	0	0	0	0	0	0	0	0	0	0
780	0	0	2316	42	S7	0	Outpatient	0	0	0	0	0	0	0	0	0	0	0	0	0	White	Not Hispanic or Latino	0	0	50	0	65	172	28.6192	2	0	0	0	1	0	0	0	0	0	0	0	0	0	0	0	0	0	1	1
781	0	0	2317	42	S7	0	Outpatient	0	1	0	2	0	0	0	0	0	0	0	0	0	Black or African American	Not Hispanic or Latino	1	0	60	0	64	160	27.4609	2	0	0	0	1	0	0	0	0	0	0	0	0	0	0	0	0	0	0	1
782	0	0	2329	38	S3	0	Outpatient	0	0	0	0	0	0	0	0	0	0	0	0	0	White	Not Hispanic or Latino	0	0	63	0	64	144	24.7148	2	0	0	0	1	0	0	0	0	0	0	0	0	0	0	0	0	0	1	1
783	0	0	2330	38	S3	0	Outpatient	0	0	0	0	0	0	0	0	0	0	0	0	0	White	Not Hispanic or Latino	0	0	63	1	69	176	25.9878	2	0	0	0	1	0	0	0	0	0	0	0	0	0	0	0	0	0	0	1
784	0	0	2341	49	S7	0	Outpatient	0	0	0	0	0	0	0	0	0	0	0	0	0	Black or African American	Not Hispanic or Latino	1	0	66	1	72	206	27.9356	2	0	0	0	1	0	0	0	0	0	0	0	0	0	0	0	0	0	1	1
785	0	0	2342	49	S7	0	Outpatient	0	0	0	0	0	0	0	0	0	0	0	0	0	White	Not Hispanic or Latino	0	0	59	1	70	188	26.9722	3	0	0	0	1	0	0	0	0	0	0	0	0	0	0	0	0	0	1	1
786	0	0	2343	49	S7	0	Outpatient	0	0	0	0	0	0	0	0	0	0	0	0	0	White	Not Hispanic or Latino	0	0	50	0	72	200	27.1219	1	0	0	0	1	0	0	0	0	0	0	0	0	0	0	0	0	0	0	0
787	0	0	2346	24	S7	0	Outpatient	1	1	0	1	0	0	0	0	0	0	0	0	0	White	Not Hispanic or Latino	0	0	76	0	64	188	32.2666	2	0	0	0	0	1	0	0	0	0	0	0	0	0	0	0	0	0	1	1
788	0	0	2347	24	S7	0	Outpatient	1	1	1	1	0	0	0	0	0	0	0	0	0	Black or African American	Not Hispanic or Latino	1	0	76	1	71	193	26.9151	2	0	0	0	0	1	0	0	0	0	0	0	0	0	0	0	0	0	1	1
789	0	0	2348	24	S7	0	Outpatient	0	0	0	0	0	0	0	0	0	0	0	0	0	White	Not Hispanic or Latino	0	0	71	1	71	212	29.5648	2	0	0	0	1	0	0	0	0	0	0	0	0	0	0	0	0	0	1	1
790	0	0	2349	24	S7	0	Outpatient	0	1	0	2	0	0	0	0	0	0	0	0	0	White	Not Hispanic or Latino	0	0	58	0	62	190	34.7477	3	0	0	0	1	0	0	0	0	0	0	0	0	0	0	0	0	0	0	1
791	0	0	2350	24	S7	0	Outpatient	1	1	0	1	0	0	0	0	0	0	0	0	0	Black or African American:White	Not Hispanic or Latino	1	0	74	0	61	160	30.2284	2	0	0	0	0	1	0	0	0	0	0	0	0	0	0	0	0	0	0	0
792	0	0	2351	24	S7	0	Outpatient	1	1	0	3	0	0	0	0	0	0	0	0	0	White	Not Hispanic or Latino	0	0	56	0	67	143	22.3945	1	0	0	0	0	1	0	0	0	0	0	0	0	0	0	0	0	0	0	1
793	0	1	2360	4	S4	0	Outpatient	1	1	0	0	0	0	1	0	0	0	0	0	0	White	Not Hispanic or Latino	0	0	55	1	73	249	32.8480	2	0	0	0	0	0	0	0	0	0	0	0	0	0	0	0	0	1	1	1
794	0	1	2361	4	S4	0	Outpatient	1	0	0	0	0	0	0	0	0	0	0	0	0	White	Not Hispanic or Latino	0	0	74	0	65	219	36.4395	2	0	0	0	0	0	0	0	0	0	0	0	0	0	0	0	0	1	1	1
795	0	1	2362	4	S4	0	Outpatient	1	1	0	1	0	1	0	0	0	0	0	0	0	White	Not Hispanic or Latino	0	0	61	0	68	150	22.8049	1	0	0	0	0	0	0	0	0	0	0	0	0	0	0	0	0	1	1	1
796	0	0	2363	41	S7	0	Outpatient	0	0	0	0	0	0	0	0	0	0	0	0	0	White	Not Hispanic or Latino	0	0	67	1	72	205	27.8000	2	0	0	0	1	0	0	0	0	0	0	0	0	0	0	0	0	0	1	1
797	0	0	2364	41	S7	0	Outpatient	0	0	0	0	0	0	0	0	0	0	0	0	0	White	Not Hispanic or Latino	0	0	52	0	64	212	36.3857	3	0	0	0	1	0	0	0	0	0	0	0	0	0	0	0	0	0	0	1
798	0	0	2365	41	S7	0	Outpatient	0	0	0	0	0	0	0	0	0	0	0	0	0	Black or African American	Not Hispanic or Latino	1	0	50	1	71	195	27.1940	2	0	0	0	1	0	0	0	0	0	0	0	0	0	0	0	0	0	0	0
799	0	0	2378	36	S7	0	Outpatient	0	0	0	0	0	0	0	0	0	0	0	0	0	White	Not Hispanic or Latino	0	0	53	0	70	170	24.3898	1	0	0	0	1	0	0	0	0	0	0	0	0	0	0	0	0	0	0	0
800	0	0	2379	36	S7	0	Outpatient	0	0	0	0	0	0	0	0	0	0	0	0	0	Asian	Not Hispanic or Latino	0	0	61	0	59	166	33.5243	2	0	0	0	1	0	0	0	0	0	0	0	0	0	0	0	0	0	0	1
801	0	0	2380	36	S7	0	Outpatient	0	0	0	0	0	0	0	0	0	0	0	0	0	White	Not Hispanic or Latino	0	0	66	1	75	241	30.1196	3	0	0	0	1	0	0	0	0	0	0	0	0	0	0	0	0	0	1	1
802	0	0	2381	36	S7	0	Outpatient	1	0	0	0	0	0	0	0	0	0	0	0	0	White	Not Hispanic or Latino	0	0	50	1	72	260	35.2585	2	0	0	0	1	0	0	0	0	0	0	0	0	0	0	0	0	0	1	1
803	0	0	2382	36	S7	0	Outpatient	1	1	0	1	0	0	0	0	0	0	0	0	0	Black or African American	Not Hispanic or Latino	1	0	58	0	64	207	35.5276	3	0	0	0	0	1	0	0	0	0	0	0	0	0	0	0	0	0	1	1
804	0	1	2390	8	S4	0	Outpatient	0	0	0	0	0	0	0	0	0	0	0	0	0	White	Not Hispanic or Latino	0	0	61	1	76	222	27.0197	2	0	0	0	0	0	0	0	0	0	0	0	0	0	0	0	0	1	1	1
805	0	1	2391	8	S4	0	Outpatient	1	1	0	1	0	0	0	0	0	0	0	0	0	White	Not Hispanic or Latino	0	0	52	0	62	240	43.8918	1	0	0	0	0	0	0	0	0	0	0	0	0	0	0	0	0	1	0	1
806	0	1	2392	8	S4	0	Outpatient	0	0	0	0	0	0	0	0	0	0	0	0	0	White	Not Hispanic or Latino	0	0	58	1	68	200	30.4066	2	0	0	0	0	0	0	0	0	0	0	0	0	0	0	0	0	1	1	1
807	0	1	2393	8	S4	0	Outpatient	1	1	0	1	0	0	0	0	0	0	0	0	0	White	Not Hispanic or Latino	0	0	58	0	62	165	30.1756	3	0	0	0	0	0	0	0	0	0	0	0	0	0	0	0	0	1	1	0
808	0	0	2403	24	S7	0	Outpatient	1	1	0	1	0	0	1	0	0	0	0	0	0	Black or African American	Not Hispanic or Latino	1	0	56	1	73	186	24.5371	1	0	0	0	0	1	0	0	0	0	0	0	0	0	0	0	0	0	1	1
809	0	0	2404	24	S7	0	Outpatient	1	1	0	1	0	0	0	0	0	0	0	0	0	White	Not Hispanic or Latino	0	0	56	0	65	155	25.7905	2	0	0	0	0	1	0	0	0	0	0	0	0	0	0	0	0	0	0	0
810	0	0	2405	24	S7	0	Outpatient	1	1	0	1	0	0	0	0	0	0	0	0	0	White	Not Hispanic or Latino	0	0	61	0	68	125	19.0041	1	0	0	0	0	1	0	0	0	0	0	0	0	0	0	0	0	0	0	0
811	0	0	2406	24	S7	0	Outpatient	1	1	0	1	0	0	0	0	0	0	0	0	0	White	Not Hispanic or Latino	0	0	62	1	62	178	32.5531	2	0	0	0	0	1	0	0	0	0	0	0	0	0	0	0	0	0	1	1
812	0	1	2413	4	S4	0	Outpatient	0	0	0	0	0	0	0	0	0	0	0	0	0	White	Not Hispanic or Latino	0	0	51	0	62	110	20.1171	2	0	0	0	0	0	0	0	0	0	0	0	0	0	0	0	0	1	0	0
813	0	1	2414	4	S4	0	Outpatient	0	0	0	0	0	0	0	0	0	0	0	0	0	White	Not Hispanic or Latino	0	0	66	0	68	255	38.7684	2	0	0	0	0	0	0	0	0	0	0	0	0	0	0	0	0	1	0	0
814	0	1	2415	4	S4	0	Outpatient	0	1	2	2	0	0	0	0	0	0	0	0	0	White	Not Hispanic or Latino	0	0	46	0	65	240	39.9337	1	0	0	0	0	0	0	0	0	0	0	0	0	0	0	0	0	1	1	1
815	0	1	2416	4	S4	0	Outpatient	1	0	0	0	0	0	0	0	0	0	0	0	0	White		0	0	38	0	62	160	29.2612	2	0	0	0	0	0	0	0	0	0	0	0	0	0	0	0	0	1	0	0
816	0	1	2417	4	S4	0	Outpatient	1	0	0	0	0	0	0	0	0	0	0	0	0	White	Not Hispanic or Latino	0	0	58	0	64	130	22.3120	2	0	0	0	0	0	0	0	0	0	0	0	0	0	0	0	0	1	0	0
817	0	1	2418	4	S4	0	Outpatient	0	0	0	0	0	0	0	0	0	0	0	0	0	White	Not Hispanic or Latino	0	0	67	1		330		2	0	0	0	0	0	0	0	0	0	0	0	0	0	0	0	0	1	1	1
818	0	0	2424	41	S7	0	Outpatient	1	1	0	1	0	0	0	0	0	0	0	0	0	White	Not Hispanic or Latino	0	0	48	1	72	270	36.6146	2	0	0	0	0	1	0	0	0	0	0	0	0	0	0	0	0	0	1	1
819	0	0	2425	41	S7	0	Outpatient	0	0	0	0	0	0	0	0	0	0	0	0	0	White	Not Hispanic or Latino	0	0	51	0	64	207	35.5276	2	0	0	0	1	0	0	0	0	0	0	0	0	0	0	0	0	0	1	1
820	0	0	2427	36	S7	0	Outpatient	0	1	2	2	0	0	0	0	0	0	0	0	0	Asian	Not Hispanic or Latino	0	0	50	0	61	132	24.9385	2	0	0	0	1	0	0	0	0	0	0	0	0	0	0	0	0	0	0	1
821	0	0	2428	36	S7	0	Outpatient	0	0	0	0	0	0	0	0	0	0	0	0	0	White	Not Hispanic or Latino	0	0	51	0	63	125	22.1403	2	0	0	0	1	0	0	0	0	0	0	0	0	0	0	0	0	0	0	0
822	0	0	2429	36	S7	0	Outpatient	1	1	0	1	0	0	0	0	0	0	0	0	0	White	Not Hispanic or Latino	0	0	56	0	67	238	37.2720	2	0	0	0	0	1	0	0	0	0	0	0	0	0	0	0	0	0	0	0
823	0	0	2430	36	S7	0	Outpatient	0	0	0	0	0	0	0	0	0	0	0	0	0	White	Not Hispanic or Latino	0	0	59	0	64	118	20.2524	1	0	0	0	1	0	0	0	0	0	0	0	0	0	0	0	0	0	0	0
824	0	1	2438	8	S4	0	Outpatient	1	0	0	0	0	0	0	0	0	0	0	0	0	White	Not Hispanic or Latino	0	0	54	1	68	202	30.7106	1	0	0	0	0	0	0	0	0	0	0	0	0	0	0	0	0	1	0	0
825	0	1	2439	8	S4	0	Outpatient	1	1	0	1	0	0	1	0	0	0	0	0	0	White	Not Hispanic or Latino	0	0	66	1	74	237	30.4257	2	0	0	0	0	0	0	0	0	0	0	0	0	0	0	0	0	1	0	0
826	0	1	2440	8	S4	0	Outpatient	0	1	2	0	0	0	0	0	0	0	0	0	0	White	Not Hispanic or Latino	0	0	44	1	70	155	22.2378	1	0	0	0	0	0	0	0	0	0	0	0	0	0	0	0	0	1	1	0
827	0	1	2451	9	S4	0	Outpatient	0	0	0	0	0	0	0	0	0	0	0	0	0	White	Not Hispanic or Latino	0	0	57	1	68	175	26.6058	1	0	0	0	0	0	0	0	0	0	0	0	0	0	0	0	0	1	0	0
828	0	1	2452	13	S4	0	Outpatient	0	0	0	0	0	0	0	0	0	0	0	0	0	White	Not Hispanic or Latino	0	0	50	0	65	180	29.9503	1	0	0	0	0	0	0	0	0	0	0	0	0	0	0	0	0	1	0	1
829	0	1	2453	13	S4	0	Outpatient	1	0	0	0	0	0	0	0	0	0	0	0	0	White	Not Hispanic or Latino	0	0	61	1	72	323	43.8019	2	0	0	0	0	0	0	0	0	0	0	0	0	0	0	0	0	1	0	0
830	0	1	2454	13	S4	0	Outpatient	1	0	0	0	0	0	0	0	0	0	0	0	0	White	Not Hispanic or Latino	0	0	48	0	65	231	38.4362	2	0	0	0	0	0	0	0	0	0	0	0	0	0	0	0	0	1	0	1
831	0	1	2455	7	S4	0	Outpatient	0	1	2	0	0	0	0	0	0	0	0	0	0	White	Not Hispanic or Latino	0	0	76	0	62	100	18.2882	2	0	0	0	0	0	0	0	0	0	0	0	0	0	0	0	0	1	0	0
832	0	0	2466	50	S7	0	Outpatient	0	1	2	0	0	0	0	0	0	0	0	0	0	Black or African American	Not Hispanic or Latino	1	0	66	0	61	180	34.0070	2	0	0	0	1	0	0	0	0	0	0	0	0	0	0	0	0	0	1	1
833	0	0	2467	50	S7	0	Outpatient	1	1	2	2	0	0	0	0	0	0	0	0	0	White	Not Hispanic or Latino	0	0	64	1	68	170	25.8456	2	0	0	0	1	0	0	0	0	0	0	0	0	0	0	0	0	1	0	0
834	0	0	2473	42	S7	0	Outpatient	0	0	0	0	0	0	0	0	0	0	0	0	0	White	Not Hispanic or Latino	0	0	53	1	71	187	26.0784	2	0	0	0	1	0	0	0	0	0	0	0	0	0	0	0	0	0	1	1
835	0	0	2474	42	S7	0	Outpatient	0	0	0	0	0	0	0	0	0	0	0	0	0	White	Not Hispanic or Latino	0	0	50	1	68	190	28.8862	1	0	0	0	1	0	0	0	0	0	0	0	0	0	0	0	0	0	0	1
836	0	0	2475	42	S7	0	Outpatient	0	1	2	0	0	0	0	0	0	0	0	0	0	Black or African American	Not Hispanic or Latino	1	0	45	0	62	170	31.0900	2	0	0	0	1	0	0	0	0	0	0	0	0	0	0	0	0	0	0	1
837	0	0	2476	42	S7	0	Outpatient	0	0	0	0	0	0	0	0	0	0	0	0	0	White	Not Hispanic or Latino	0	0	64	0	60	198	38.6650	2	0	0	0	1	0	0	0	0	0	0	0	0	0	0	0	0	0	0	0
838	0	0	2477	42	S7	0	Outpatient	0	0	0	0	0	0	0	0	0	0	0	0	0	Black or African American	Not Hispanic or Latino	1	0	50	0	62	175	32.0044	2	0	0	0	1	0	0	0	0	0	0	0	0	0	0	0	0	0	0	1
839	0	0	2479	40	S7	0	Outpatient	0	1	0	2	0	0	0	0	0	0	0	0	0	White	Not Hispanic or Latino	0	0	42	0	63	102	18.0665	1	0	0	0	1	0	0	0	0	0	0	0	0	0	0	0	0	0	0	0
840	0	0	2480	40	S7	0	Outpatient	0	0	0	0	0	0	0	0	0	0	0	0	0	White	Not Hispanic or Latino	0	0	55	0	67	112	17.5398	2	0	0	0	1	0	0	0	0	0	0	0	0	0	0	0	0	0	0	0
841	0	1	2481	11	S4	0	Outpatient	0	0	0	0	0	0	0	0	0	0	0	0	0	White	Not Hispanic or Latino	0	0	61	1	67	210	32.8871	2	0	0	0	0	0	0	0	0	0	0	0	0	0	0	0	0	1	0	1
842	0	1	2482	11	S4	0	Outpatient	0	0	0	0	0	0	0	0	0	0	0	0	0	White	Not Hispanic or Latino	0	0	66	0	63	155	27.4540	2	0	0	0	0	0	0	0	0	0	0	0	0	0	0	0	0	1	1	1
843	0	1	2483	11	S4	0	Outpatient	1	1	0	1	0	0	1	1	0	0	0	0	0	White	Not Hispanic or Latino	0	0	68	1	75	295	36.8684	2	0	0	0	0	0	0	0	0	0	0	0	0	0	0	0	0	1	1	1
844	0	1	2484	11	S4	0	Outpatient	1	1	0	1	0	1	0	0	0	0	0	0	0	White		0	0	33	0	65	155	25.7905	1	0	0	0	0	0	0	0	0	0	0	0	0	0	0	0	0	1	0	1
845	0	1	2485	11	S4	0	Outpatient	0	0	0	0	0	0	0	0	0	0	0	0	0	White		0	0	51	0	67	189	29.5984	1	0	0	0	0	0	0	0	0	0	0	0	0	0	0	0	0	1	1	1
846	0	1	2486	11	S4	0	Outpatient	0	0	0	0	0	0	0	0	0	0	0	0	0	White		0	0	52	1	70	188	26.9722	2	0	0	0	0	0	0	0	0	0	0	0	0	0	0	0	0	1	1	1
847	0	1	2487	11	S4	0	Outpatient	1	1	0	0	0	0	0	1	0	0	0	0	0	White	Not Hispanic or Latino	0	0	66	0	63	173	30.6422	2	0	0	0	0	0	0	0	0	0	0	0	0	0	0	0	0	1	1	1
848	0	1	2496	10	S4	0	Outpatient	1	1	0	1	0	0	1	0	0	0	0	0	0	White	Not Hispanic or Latino	0	0	57	1	72	185	25.0878	2	0	0	0	0	0	0	0	0	0	0	0	0	0	0	0	0	1	0	0
849	0	1	2497	10	S4	0	Outpatient	0	0	0	0	0	0	0	0	0	0	0	0	0	White		0	0	50	0	64	160	27.4609	2	0	0	0	0	0	0	0	0	0	0	0	0	0	0	0	0	1	0	0
850	0	1	2498	8	S4	0	Outpatient	0	0	0	0	0	0	0	0	0	0	0	0	0	White	Not Hispanic or Latino	0	0	55	0	63	130	23.0260	2	0	0	0	0	0	0	0	0	0	0	0	0	0	0	0	0	1	0	1
851	0	1	2499	8	S4	0	Outpatient	0	0	0	0	0	0	0	0	0	0	0	0	0	White		0	0	55	0	67	165	25.8398	2	0	0	0	0	0	0	0	0	0	0	0	0	0	0	0	0	1	0	0
852	0	1	2500	8	S4	0	Outpatient	1	1	1	0	0	1	0	0	0	0	0	0	0	White		0	0	64	1	72	180	24.4097	2	0	0	0	0	0	0	0	0	0	0	0	0	0	0	0	0	1	0	0
853	0	0	2503	20	S3	0	Outpatient	0	0	0	0	0	0	0	0	0	0	0	0	0	White	Not Hispanic or Latino	0	0	56	1	70	280	40.1714	2	0	0	0	1	0	0	0	0	0	0	0	0	0	0	0	0	0	1	1
854	0	0	2504	20	S3	0	Outpatient	1	1	0	0	0	0	0	0	0	1	0	0	0	White	Not Hispanic or Latino	0	0	62	0	64	167	28.6624	2	0	0	0	0	1	0	0	0	0	0	0	0	0	0	0	0	0	0	0
855	0	0	2505	20	S3	0	Outpatient	0	0	0	0	0	0	0	0	0	0	0	0	0	White	Not Hispanic or Latino	0	0	59	0	64	130	22.3120	1	0	0	0	1	0	0	0	0	0	0	0	0	0	0	0	0	0	0	1
856	0	0	2506	20	S3	0	Outpatient	1	1	0	0	0	0	0	0	0	1	0	0	0	White	Unknown	0	0	54	0	60	123	24.0192	2	0	0	0	0	1	0	0	0	0	0	0	0	0	0	0	0	0	1	1
857	0	0	2507	20	S3	0	Outpatient	0	0	0	0	0	0	0	0	0	0	0	0	0	White	Not Hispanic or Latino	0	0	67	0	62	150	27.4324	2	0	0	0	1	0	0	0	0	0	0	0	0	0	0	0	0	0	0	1
858	0	0	2514	18	S3	0	Outpatient	0	0	0	0	0	0	0	0	0	0	0	0	0	White	Not Hispanic or Latino	0	0	57	0	63	150	26.5684	2	0	0	0	1	0	0	0	0	0	0	0	0	0	0	0	0	0	0	0
859	0	0	2515	18	S3	0	Outpatient	1	1	0	1	0	0	1	0	0	0	0	0	0	White	Not Hispanic or Latino	0	0	60	0	62	125	22.8603	1	0	0	0	0	1	0	0	0	0	0	0	0	0	0	0	0	0	1	1
860	0	0	2516	18	S3	0	Outpatient	0	0	0	0	0	0	0	0	0	0	0	0	0	White	Not Hispanic or Latino	0	0	50	1	72	265	35.9365	2	0	0	0	1	0	0	0	0	0	0	0	0	0	0	0	0	0	0	1
861	0	0	2517	18	S3	0	Outpatient	1	1	0	1	0	0	0	0	0	0	0	0	0	White	Not Hispanic or Latino	0	0	68	0	65	189	31.4478	2	0	0	0	0	1	0	0	0	0	0	0	0	0	0	0	0	0	0	0
862	0	0	2518	18	S3	0	Outpatient	0	0	0	0	0	0	0	0	0	0	0	0	0	White	Not Hispanic or Latino	0	0	55	0	63	167	29.5795	1	0	0	0	1	0	0	0	0	0	0	0	0	0	0	0	0	0	1	1
863	0	1	2519	9	S4	0	Outpatient	1	1	0	1	0	1	0	0	0	0	0	0	0	White	Not Hispanic or Latino	0	0	19	0	69	130	19.1955	1	0	0	0	0	0	0	0	0	0	0	0	0	0	0	0	0	1	0	1
864	0	1	2520	9	S4	0	Outpatient	0	1	0	2	0	0	0	0	0	0	0	0	0	White	Not Hispanic or Latino	0	0	49	1	72	175	23.7317	2	0	0	0	0	0	0	0	0	0	0	0	0	0	0	0	0	1	0	0
865	0	0	2521	50	S7	0	Outpatient	0	1	0	0	0	0	0	1	0	0	0	0	0	Black or African American	Not Hispanic or Latino	1	0	69	1	70	204	29.2678	2	0	0	0	1	0	0	0	0	0	0	0	0	0	0	0	0	0	1	1
866	0	0	2522	50	S7	0	Outpatient	1	1	0	1	0	0	0	0	0	0	0	0	0	Black or African American	Not Hispanic or Latino	1	0	62	1	73	189	24.9328	2	0	0	0	0	1	0	0	0	0	0	0	0	0	0	0	0	0	0	0
867	0	0	2523	41	S7	0	Outpatient	0	0	0	0	0	0	0	0	0	0	0	0	0	White	Not Hispanic or Latino	0	0	44	1	66	206	33.2456	2	0	0	0	1	0	0	0	0	0	0	0	0	0	0	0	0	0	1	1
868	0	0	2524	41	S7	0	Outpatient	0	0	0	0	0	0	0	0	0	0	0	0	0	White	Not Hispanic or Latino	0	0	52	1	72	239	32.4107	2	0	0	0	1	0	0	0	0	0	0	0	0	0	0	0	0	0	0	1
869	0	0	2525	41	S7	0	Outpatient	0	0	0	0	0	0	0	0	0	0	0	0	0	White	Not Hispanic or Latino	0	0	60	1	70	298	42.7539	2	0	0	0	1	0	0	0	0	0	0	0	0	0	0	0	0	0	1	1
870	0	0	2526	41	S7	0	Outpatient	1	1	0	1	0	0	0	0	0	0	0	0	0	White	Not Hispanic or Latino	0	0	60	1	59	206	41.6024	1	0	0	0	0	1	0	0	0	0	0	0	0	0	0	0	0	0	0	0
871	0	0	2527	41	S7	0	Outpatient	0	0	0	0	0	0	0	0	0	0	0	0	0	Other	Not Hispanic or Latino	0	0	50	1	72	175	23.7317	2	0	0	0	1	0	0	0	0	0	0	0	0	0	0	0	0	0	1	1
872	0	0	2528	42	S7	0	Outpatient	1	1	0	1	0	0	0	0	0	0	0	0	0	White	Not Hispanic or Latino	0	0	68	0	65	138	22.9619	2	0	0	0	0	1	0	0	0	0	0	0	0	0	0	0	0	0	0	1
873	0	0	2529	42	S7	0	Outpatient	0	1	2	0	0	0	0	0	0	0	0	0	0	White	Not Hispanic or Latino	0	0	53	0	68	160	24.3253	2	0	0	0	1	0	0	0	0	0	0	0	0	0	0	0	0	0	1	1
874	0	0	2530	42	S7	0	Outpatient	1	1	0	1	0	0	0	0	0	0	0	0	0	White	Hispanic or Latino	0	1	71	0	62	130	23.7747	2	0	0	0	0	1	0	0	0	0	0	0	0	0	0	0	0	0	1	1
875	0	0	2531	42	S7	0	Outpatient	0	1	2	0	0	0	0	0	0	0	0	0	0	White	Not Hispanic or Latino	0	0	50	0	64	173	29.6921	2	0	0	0	1	0	0	0	0	0	0	0	0	0	0	0	0	0	1	1
876	0	0	2532	42	S7	0	Outpatient	0	0	0	0	0	0	0	0	0	0	0	0	0	White	Not Hispanic or Latino	0	0	73	0	61	95	17.9481	1	0	0	0	1	0	0	0	0	0	0	0	0	0	0	0	0	0	0	1
877	0	0	2533	42	S7	0	Outpatient	0	0	0	0	0	0	0	0	0	0	0	0	0	White	Not Hispanic or Latino	0	0	66	0	68	155	23.5651	2	0	0	0	1	0	0	0	0	0	0	0	0	0	0	0	0	0	0	0
878	0	1	2537	11	S4	0	Outpatient	0	0	0	0	0	0	0	0	0	0	0	0	0	White	Not Hispanic or Latino	0	0	50	1	71	263	36.6770	3	0	0	0	0	0	0	0	0	0	0	0	0	0	0	0	0	1	0	1
879	0	1	2538	11	S4	0	Outpatient	0	0	0	0	0	0	0	0	0	0	0	0	0	White	Not Hispanic or Latino	0	0	55	1	70	145	20.8031	2	0	0	0	0	0	0	0	0	0	0	0	0	0	0	0	0	1	1	1
880	0	1	2542	10	S4	0	Outpatient	0	0	0	0	0	0	0	0	0	0	0	0	0	White		0	0	64	0	64	200	34.3262	2	0	0	0	0	0	0	0	0	0	0	0	0	0	0	0	0	1	0	0
881	0	1	2543	10	S4	0	Outpatient	1	1	0	1	0	0	0	1	0	0	0	0	0	White	Not Hispanic or Latino	0	0	71	0	64	214	36.7290	2	0	0	0	0	0	0	0	0	0	0	0	0	0	0	0	0	1	1	1
882	0	1	2544	10	S4	0	Outpatient	1	0	0	0	0	0	0	0	0	0	0	0	0	White	Not Hispanic or Latino	0	0	56	0	69	198	29.2363	2	0	0	0	0	0	0	0	0	0	0	0	0	0	0	0	0	1	1	1
883	0	1	2545	10	S4	0	Outpatient	1	1	0	1	0	0	0	1	0	0	0	0	0	White		0	0	52	0	70	154	22.0943	2	0	0	0	0	0	0	0	0	0	0	0	0	0	0	0	0	1	0	0
884	0	1	2546	8	S4	0	Outpatient	0	0	0	0	0	0	0	0	0	0	0	0	0	White		0	0	65	0	68	190	28.8862	2	0	0	0	0	0	0	0	0	0	0	0	0	0	0	0	0	1	0	0
885	0	0	2549	20	S3	0	Outpatient	0	0	0	0	0	0	0	0	0	0	0	0	0	White	Not Hispanic or Latino	0	0	56	0	64	137	23.5134	1	0	0	0	1	0	0	0	0	0	0	0	0	0	0	0	0	0	1	1
886	0	0	2550	20	S3	0	Outpatient	1	1	0	1	0	0	0	0	0	0	0	0	0	White	Not Hispanic or Latino	0	0	69	0	68	170	25.8456	2	0	0	0	0	1	0	0	0	0	0	0	0	0	0	0	0	0	0	1
887	0	0	2551	20	S3	0	Outpatient	1	1	0	1	0	0	0	0	0	0	0	0	0	White	Not Hispanic or Latino	0	0	65	0				2	0	0	0	0	1	0	0	0	0	0	0	0	0	0	0	0	0	1	1
888	0	0	2552	20	S3	0	Outpatient	0	0	0	0	0	0	0	0	0	0	0	0	0	White	Not Hispanic or Latino	0	0	57	0	61	198	37.4077	2	0	0	0	1	0	0	0	0	0	0	0	0	0	0	0	0	0	1	1
889	0	0	2553	20	S3	0	Outpatient	0	0	0	0	0	0	0	0	0	0	0	0	0	Native Hawaiian or Other Pacific Islander	Unknown	0	0	58	0	62	149	27.2495	2	0	0	0	1	0	0	0	0	0	0	0	0	0	0	0	0	0	1	1
890	0	0	2554	20	S3	0	Outpatient	0	0	0	0	0	0	0	0	0	0	0	0	0	White	Not Hispanic or Latino	0	0	53	0	62	150	27.4324	2	0	0	0	1	0	0	0	0	0	0	0	0	0	0	0	0	0	0	0
891	0	0	2559	18	S3	0	Outpatient	1	1	0	1	0	0	0	0	0	0	0	0	0	Unknown	Unknown	0	0	58	1	70	205	29.4112	2	0	0	0	0	1	0	0	0	0	0	0	0	0	0	0	0	0	1	1
892	0	0	2560	18	S3	0	Outpatient	0	0	0	0	0	0	0	0	0	0	0	0	0	White	Unknown	0	0	66	0	63	200	35.4245	2	0	0	0	1	0	0	0	0	0	0	0	0	0	0	0	0	0	1	1
893	0	1	2567	4	S4	0	Outpatient	1	1	1	0	0	1	0	0	0	0	0	0	0	White	Not Hispanic or Latino	0	0	80	1	73	187	24.6690	2	0	0	0	0	0	0	0	0	0	0	0	0	0	0	0	0	1	0	1
894	0	1	2568	4	S4	0	Outpatient	1	1	0	1	0	1	0	0	0	0	0	0	0	White		0	0	64	1	76	235	28.6020	2	0	0	0	0	0	0	0	0	0	0	0	0	0	0	0	0	1	1	1
895	0	1	2569	4	S4	0	Outpatient	1	0	0	0	0	0	0	0	0	0	0	0	0	White		0	0	54	0	65	165	27.4544	2	0	0	0	0	0	0	0	0	0	0	0	0	0	0	0	0	1	1	1
896	0	1	2570	4	S4	0	Outpatient	1	1	0	1	0	1	0	0	0	0	0	0	0	White		0	0	75	1	72	174	23.5961	2	0	0	0	0	0	0	0	0	0	0	0	0	0	0	0	0	1	1	1
897	0	1	2571	4	S4	0	Outpatient	0	0	0	0	0	0	0	0	0	0	0	0	0	White		0	0	56	1	70	193	27.6896	1	0	0	0	0	0	0	0	0	0	0	0	0	0	0	0	0	1	1	1
898	0	1	2572	4	S4	0	Outpatient	0	0	0	0	0	0	0	0	0	0	0	0	0	White	Not Hispanic or Latino	0	0	51	1	68	285	43.3294	2	0	0	0	0	0	0	0	0	0	0	0	0	0	0	0	0	1	0	0
899	0	0	2573	50	S7	0	Outpatient	0	0	0	0	0	0	0	0	0	0	0	0	0	White	Not Hispanic or Latino	0	0	56	1	71	259	36.1192	2	0	0	0	1	0	0	0	0	0	0	0	0	0	0	0	0	0	0	0
900	0	0	2574	50	S7	0	Outpatient	0	0	0	0	0	0	0	0	0	0	0	0	0	White	Not Hispanic or Latino	0	0	52	0	60	131	25.5814	1	0	0	0	1	0	0	0	0	0	0	0	0	0	0	0	0	0	0	1
901	0	0	2575	50	S7	0	Outpatient	0	0	0	0	0	0	0	0	0	0	0	0	0	White	Not Hispanic or Latino	0	0	59	0	66	195	31.4704	2	0	0	0	1	0	0	0	0	0	0	0	0	0	0	0	0	0	0	0
902	0	0	2581	41	S7	0	Outpatient	0	0	0	0	0	0	0	0	0	0	0	0	0	White	Not Hispanic or Latino	0	0	59	0	62	138	25.2378	2	0	0	0	1	0	0	0	0	0	0	0	0	0	0	0	0	0	1	1
903	0	0	2582	41	S7	0	Outpatient	0	0	0	0	0	0	0	0	0	0	0	0	0	Black or African American	Not Hispanic or Latino	1	0	57	0	63	220	38.9670	2	0	0	0	1	0	0	0	0	0	0	0	0	0	0	0	0	0	0	1
904	0	0	2583	42	S7	0	Outpatient	0	0	0	0	0	0	0	0	0	0	0	0	0	White	Not Hispanic or Latino	0	0	50	0	66	149	24.0466	1	0	0	0	1	0	0	0	0	0	0	0	0	0	0	0	0	0	1	1
905	0	0	2584	42	S7	0	Outpatient	0	0	0	0	0	0	0	0	0	0	0	0	0	White	Not Hispanic or Latino	0	0	50	0	66	138	22.2713	2	0	0	0	1	0	0	0	0	0	0	0	0	0	0	0	0	0	1	1
906	0	0	2585	42	S7	0	Outpatient	0	0	0	0	0	0	0	0	0	0	0	0	0	White	Not Hispanic or Latino	0	0	55	1	69	180	26.5784	2	0	0	0	1	0	0	0	0	0	0	0	0	0	0	0	0	0	1	1
907	0	0	2586	42	S7	0	Outpatient	1	1	0	1	0	0	0	0	0	0	0	0	0	Black or African American	Not Hispanic or Latino	1	0	65	0	61	205	38.7302	2	0	0	0	0	1	0	0	0	0	0	0	0	0	0	0	0	0	1	1
908	0	0	2588	40	S7	0	Outpatient	0	0	0	0	0	0	0	0	0	0	0	0	0	White	Not Hispanic or Latino	0	0	51	1	75	227	28.3700	2	0	0	0	1	0	0	0	0	0	0	0	0	0	0	0	0	0	0	0
909	0	0	2589	40	S7	0	Outpatient	0	0	0	0	0	0	0	0	0	0	0	0	0	White	Not Hispanic or Latino	0	0	68	1	68	188	28.5822	2	0	0	0	1	0	0	0	0	0	0	0	0	0	0	0	0	0	0	0
910	0	1	2590	11	S4	0	Outpatient	1	1	1	0	0	0	0	0	0	0	0	0	0	White	Not Hispanic or Latino	0	0	48	1	68	184	27.9740	2	0	0	0	0	0	0	0	0	0	0	0	0	0	0	0	0	1	0	0
911	0	1	2591	11	S4	0	Outpatient	0	0	0	0	0	0	0	0	0	0	0	0	0	White	Not Hispanic or Latino	0	0	54	1	71	218	30.4015	2	0	0	0	0	0	0	0	0	0	0	0	0	0	0	0	0	1	1	1
912	0	1	2592	11	S4	0	Outpatient	0	0	0	0	0	0	0	0	0	0	0	0	0	White		0	0	70	1		220		2	0	0	0	0	0	0	0	0	0	0	0	0	0	0	0	0	1	1	1
913	0	0	2601	38	S3	0	Outpatient	1	0	0	0	0	0	0	0	0	0	0	0	0	White	Not Hispanic or Latino	0	0	61	1	68	198	30.1025	2	0	0	0	0	1	0	0	0	0	0	0	0	0	0	0	0	0	1	1
914	0	0	2602	36	S7	0	Outpatient	0	0	0	0	0	0	0	0	0	0	0	0	0	White	Not Hispanic or Latino	0	0	53	1	70	188	26.9722	2	0	0	0	1	0	0	0	0	0	0	0	0	0	0	0	0	0	0	1
915	0	0	2603	36	S7	0	Outpatient	0	0	0	0	0	0	0	0	0	0	0	0	0	Black or African American	Not Hispanic or Latino	1	0	63	0	65	193	32.1134	1	0	0	0	1	0	0	0	0	0	0	0	0	0	0	0	0	0	1	1
916	0	0	2604	36	S7	0	Outpatient	1	1	0	1	0	0	0	0	0	0	0	0	0	Black or African American	Not Hispanic or Latino	1	0	65	1	71	334	46.5785	2	0	0	0	0	1	0	0	0	0	0	0	0	0	0	0	0	0	1	1
917	0	0	2605	36	S7	0	Outpatient	0	0	0	0	0	0	0	0	0	0	0	0	0	White	Not Hispanic or Latino	0	0	69	0	66	132	21.3030	2	0	0	0	1	0	0	0	0	0	0	0	0	0	0	0	0	0	1	1
918	0	0	2606	36	S7	0	Outpatient	1	1	0	1	0	0	0	0	0	0	0	0	0	White	Not Hispanic or Latino	0	0	53	1	77	255	30.2353	2	0	0	0	0	1	0	0	0	0	0	0	0	0	0	0	0	0	1	1
919	0	0	2607	36	S7	0	Outpatient	1	1	0	2	0	0	0	0	0	0	0	0	0	White	Not Hispanic or Latino	0	0	45	1	72	190	25.7658	2	0	0	0	1	0	0	0	0	0	0	0	0	0	0	0	0	0	0	0
920	0	0	2608	36	S7	0	Outpatient	0	0	0	0	0	0	0	0	0	0	0	0	0	White	Not Hispanic or Latino	0	0	68	0	65	145	24.1266	2	0	0	0	1	0	0	0	0	0	0	0	0	0	0	0	0	0	0	0
921	0	0	2616	49	S7	0	Outpatient	0	0	0	0	0	0	0	0	0	0	0	0	0	White	Not Hispanic or Latino	0	0	54	0	61	145	27.3945	1	0	0	0	1	0	0	0	0	0	0	0	0	0	0	0	0	0	0	0
922	0	0	2617	49	S7	0	Outpatient	1	1	0	1	0	0	0	0	0	0	0	0	0	White	Not Hispanic or Latino	0	0	54	1	70	205	29.4112	2	0	0	0	0	1	0	0	0	0	0	0	0	0	0	0	0	0	1	1
923	0	1	2619	10	S4	0	Outpatient	0	0	0	0	0	0	0	0	0	0	0	0	0	White	Not Hispanic or Latino	0	0	52	0	64	179	30.7219	2	0	0	0	0	0	0	0	0	0	0	0	0	0	0	0	0	1	0	0
924	0	0	2623	45	S7	0	Outpatient	1	1	0	1	0	0	0	0	0	0	0	0	0	White	Not Hispanic or Latino	0	0	67	0	63	160	28.3396	2	0	0	0	0	1	0	0	0	0	0	0	0	0	0	0	0	0	0	0
925	0	1	2635	9	S4	0	Outpatient	0	0	0	0	0	0	0	0	0	0	0	0	0	White	Not Hispanic or Latino	0	0	52	1	70	202	28.9808	1	0	0	0	0	0	0	0	0	0	0	0	0	0	0	0	0	1	1	1
926	0	1	2636	9	S4	0	Outpatient	0	0	0	0	0	0	0	0	0	0	0	0	0	White		0	0	55	0	61	145	27.3945	2	0	0	0	0	0	0	0	0	0	0	0	0	0	0	0	0	1	0	0
927	0	1	2637	9	S4	0	Outpatient	1	0	0	0	0	0	0	0	0	0	0	0	0	White		0	0	70	1	64	170	29.1772	2	0	0	0	0	0	0	0	0	0	0	0	0	0	0	0	0	1	1	1
928	0	0	2638	41	S7	0	Outpatient	0	0	0	0	0	0	0	0	0	0	0	0	0	White	Not Hispanic or Latino	0	0	74	1	67	203	31.7908	2	0	0	0	1	0	0	0	0	0	0	0	0	0	0	0	0	0	1	1
929	0	0	2644	64	S3	0	Outpatient	1	1	0	1	0	0	0	1	0	0	0	0	0	Unknown	Unknown	0	0	67	1	70	177	25.3941	2	0	0	0	0	1	0	0	0	0	0	0	0	0	0	0	0	0	1	1
930	0	1	2645	11	S4	0	Outpatient	0	0	0	0	0	0	0	0	0	0	0	0	0	White	Not Hispanic or Latino	0	0	50	0	64	200	34.3262	1	0	0	0	0	0	0	0	0	0	0	0	0	0	0	0	0	1	0	1
931	0	1	2646	11	S4	0	Outpatient	0	0	0	0	0	0	0	0	0	0	0	0	0	White		0	0	59	1	76	256	31.1579	1	0	0	0	0	0	0	0	0	0	0	0	0	0	0	0	0	1	1	1
932	0	0	2648	36	S7	0	Outpatient	0	0	0	0	0	0	0	0	0	0	0	0	0	Asian	Not Hispanic or Latino	0	0	68	0	60	113	22.0664	2	0	0	0	1	0	0	0	0	0	0	0	0	0	0	0	0	0	1	1
933	0	0	2649	36	S7	0	Outpatient	0	0	0	0	0	0	0	0	0	0	0	0	0	Asian	Not Hispanic or Latino	0	0	50	1	68	162	24.6293	2	0	0	0	1	0	0	0	0	0	0	0	0	0	0	0	0	0	0	0
934	0	0	2650	36	S7	0	Outpatient	0	0	0	0	0	0	0	0	0	0	0	0	0	Black or African American	Not Hispanic or Latino	1	0	45	1	66	223	35.9892	2	0	0	0	1	0	0	0	0	0	0	0	0	0	0	0	0	0	0	0
935	0	0	2651	36	S7	0	Outpatient	1	1	0	1	0	0	0	0	0	0	0	0	0	Black or African American	Not Hispanic or Latino	1	0	70	0	69	199	29.3840	2	0	0	0	0	1	0	0	0	0	0	0	0	0	0	0	0	0	1	1
936	0	0	2666	49	S7	0	Outpatient	1	0	0	0	0	0	0	0	0	0	0	0	0	White	Not Hispanic or Latino	0	0	64	1	70	322	46.1971	2	0	0	0	0	1	0	0	0	0	0	0	0	0	0	0	0	0	0	0
937	0	0	2667	49	S7	0	Outpatient	0	0	0	0	0	0	0	0	0	0	0	0	0	White	Not Hispanic or Latino	0	0	59	1	70	208	29.8416	1	0	0	0	1	0	0	0	0	0	0	0	0	0	0	0	0	0	0	1
938	0	0	2668	49	S7	0	Outpatient	0	0	0	0	0	0	0	0	0	0	0	0	0	White	Not Hispanic or Latino	0	0	63	1	69	213	31.4512	2	0	0	0	1	0	0	0	0	0	0	0	0	0	0	0	0	0	0	0
939	0	0	2680	45	S7	0	Outpatient	0	0	0	0	0	0	0	0	0	0	0	0	0	Black or African American	Not Hispanic or Latino	1	0	63	1	72	248	33.6312	2	0	0	0	1	0	0	0	0	0	0	0	0	0	0	0	0	0	1	1
940	0	0	2681	45	S7	0	Outpatient	0	0	0	0	0	0	0	0	0	0	0	0	0	Black or African American	Not Hispanic or Latino	1	0	55	1	68	159	24.1732	2	0	0	0	1	0	0	0	0	0	0	0	0	0	0	0	0	0	1	1
941	0	0	2682	45	S7	0	Outpatient	1	1	0	1	0	0	0	0	0	0	0	0	0	White	Not Hispanic or Latino	0	0	71	1	69	217	32.0418	2	0	0	0	0	1	0	0	0	0	0	0	0	0	0	0	0	0	0	1
942	0	0	2683	45	S7	0	Outpatient	0	0	0	0	0	0	0	0	0	0	0	0	0	Black or African American	Not Hispanic or Latino	1	0	61	1	70	272	39.0237	2	0	0	0	1	0	0	0	0	0	0	0	0	0	0	0	0	0	0	1
943	0	0	2684	45	S7	0	Outpatient	1	1	2	3	0	0	0	0	0	0	0	0	0	Black or African American	Not Hispanic or Latino	1	0	51	1	69	185	27.3167	2	0	0	0	0	1	0	0	0	0	0	0	0	0	0	0	0	0	1	1
944	0	0	2685	45	S7	0	Outpatient	1	1	0	1	0	0	1	0	0	0	0	0	0	White	Not Hispanic or Latino	0	0	61	1	71	299	41.6975	2	0	0	0	0	1	0	0	0	0	0	0	0	0	0	0	0	0	1	1
945	0	1	2687	9	S4	0	Outpatient	0	0	0	0	0	0	0	0	0	0	0	0	0	White	Not Hispanic or Latino	0	0	50	1		220		2	0	0	0	0	0	0	0	0	0	0	0	0	0	0	0	0	1	0	1
946	0	1	2688	9	S4	0	Outpatient	0	0	0	0	0	0	0	0	0	0	0	0	0	White	Not Hispanic or Latino	0	0	57	1	76	225	27.3849	1	0	0	0	0	0	0	0	0	0	0	0	0	0	0	0	0	1	0	0
947	0	1	2689	9	S4	0	Outpatient	1	1	0	1	0	0	1	0	0	0	0	0	0	White		0	0	59	1	69	211	31.1558	2	0	0	0	0	0	0	0	0	0	0	0	0	0	0	0	0	1	0	0
948	0	1	2690	4	S4	0	Outpatient	0	1	0	2	0	0	0	0	0	0	0	0	0	White	Not Hispanic or Latino	0	0	25	0	62	125	22.8603	1	0	0	0	0	0	0	0	0	0	0	0	0	0	0	0	0	1	0	0
949	0	1	2691	4	S4	0	Outpatient	1	1	0	1	0	0	0	0	0	0	0	0	0	White	Not Hispanic or Latino	0	0	56	1	73	225	29.6819	2	0	0	0	0	0	0	0	0	0	0	0	0	0	0	0	0	1	0	0
950	0	1	2692	4	S4	0	Outpatient	1	1	0	1	0	0	0	0	0	0	0	0	0	White		0	0	61	0	63	149	26.3913	2	0	0	0	0	0	0	0	0	0	0	0	0	0	0	0	0	1	0	0
951	0	1	2693	4	S4	0	Outpatient	0	0	0	0	0	0	0	0	0	0	0	0	0	White		0	0	51	0		173		1	0	0	0	0	0	0	0	0	0	0	0	0	0	0	0	0	1	0	0
952	0	1	2694	4	S4	0	Outpatient	1	1	2	1	0	0	0	0	0	0	0	0	0	White		0	0	71	0	62	150	27.4324	2	0	0	0	0	0	0	0	0	0	0	0	0	0	0	0	0	1	1	1
953	0	0	2698	42	S7	0	Outpatient	0	0	0	0	0	0	0	0	0	0	0	0	0	White	Not Hispanic or Latino	0	0	43	0	64	172	29.5205	1	0	0	0	1	0	0	0	0	0	0	0	0	0	0	0	0	0	0	0
954	0	0	2699	42	S7	0	Outpatient	0	0	0	0	0	0	0	0	0	0	0	0	0	White	Not Hispanic or Latino	0	0	67	0	60	138	26.9483	2	0	0	0	1	0	0	0	0	0	0	0	0	0	0	0	0	0	0	1
955	0	0	2700	42	S7	0	Outpatient	0	1	2	0	0	0	0	0	0	0	0	0	0	White	Not Hispanic or Latino	0	0	47	0	66	150	24.2080	1	0	0	0	1	0	0	0	0	0	0	0	0	0	0	0	0	0	0	0
956	0	0	2701	42	S7	0	Outpatient	0	0	0	0	0	0	0	0	0	0	0	0	0	White	Not Hispanic or Latino	0	0	50	0	63	138	24.4429	2	0	0	0	1	0	0	0	0	0	0	0	0	0	0	0	0	0	0	0
957	0	0	2704	56	S3	0	Outpatient	1	1	0	1	0	0	0	0	0	0	0	0	0	White	Not Hispanic or Latino	0	0	55	1	73	185	24.4051	2	0	0	0	0	1	0	0	0	0	0	0	0	0	0	0	0	0	0	0
958	0	0	2705	56	S3	0	Outpatient	1	1	0	0	0	0	0	0	0	0	0	1	0	White	Not Hispanic or Latino	0	0	59	1	71	218	30.4015	2	0	0	0	0	0	1	0	0	0	0	0	0	0	0	0	0	0	0	0
959	0	0	2706	56	S3	0	Outpatient	1	1	0	1	0	1	0	0	0	0	0	0	0	White	Not Hispanic or Latino	0	0	55	0	65	135	22.4627	2	0	0	0	0	1	0	0	0	0	0	0	0	0	0	0	0	0	0	0
960	0	0	2707	56	S3	0	Outpatient	0	0	0	0	0	0	0	0	0	0	0	0	0	White	Not Hispanic or Latino	0	0	64	0	63	142	25.1514	2	0	0	0	1	0	0	0	0	0	0	0	0	0	0	0	0	0	0	1
961	0	0	2708	56	S3	0	Outpatient	0	0	0	0	0	0	0	0	0	0	0	0	0	White	Not Hispanic or Latino	0	0	50	0	65	150	24.9586	2	0	0	0	1	0	0	0	0	0	0	0	0	0	0	0	0	0	0	1
962	0	0	2709	56	S3	0	Outpatient	1	1	0	1	0	0	0	0	0	0	0	0	0	White	Not Hispanic or Latino	0	0	58	0	62	118	21.5801	1	0	0	0	0	1	0	0	0	0	0	0	0	0	0	0	0	0	1	1
963	0	0	2710	56	S3	0	Outpatient	1	1	0	1	0	0	0	0	0	0	0	0	0	White	Not Hispanic or Latino	0	0	58	1	71	206	28.7280	2	0	0	0	0	1	0	0	0	0	0	0	0	0	0	0	0	0	1	1
964	0	0	2711	64	S3	0	Outpatient	0	0	0	0	0	0	0	0	0	0	0	0	0	White	Not Hispanic or Latino	0	0	50	1	69	182	26.8738	1	0	0	0	1	0	0	0	0	0	0	0	0	0	0	0	0	0	0	0
965	0	0	2712	64	S3	0	Outpatient	0	0	0	0	0	0	0	0	0	0	0	0	0	White	Not Hispanic or Latino	0	0	58	1	75	210	26.2453	2	0	0	0	1	0	0	0	0	0	0	0	0	0	0	0	0	0	0	1
966	0	1	2714	11	S4	0	Outpatient	0	0	0	0	0	0	0	0	0	0	0	0	0	White	Not Hispanic or Latino	0	0	44	1	72	205	27.8000	2	0	0	0	0	0	0	0	0	0	0	0	0	0	0	0	0	1	0	1
967	0	1	2715	11	S4	0	Outpatient	1	1	0	1	0	0	1	0	0	0	0	0	0	White	Not Hispanic or Latino	0	0	67	1	68	200	30.4066	1	0	0	0	0	0	0	0	0	0	0	0	0	0	0	0	0	1	1	1
968	0	1	2716	11	S4	0	Outpatient	0	0	0	0	0	0	0	0	0	0	0	0	0	White	Not Hispanic or Latino	0	0	55	1	69	212	31.3035	1	0	0	0	0	0	0	0	0	0	0	0	0	0	0	0	0	1	1	1
969	0	1	2717	11	S4	0	Outpatient	0	1	0	0	2	0	0	0	0	0	0	0	0	White		0	0	44	1	68	170	25.8456	1	0	0	0	0	0	0	0	0	0	0	0	0	0	0	0	0	1	0	0
970	0	0	2730	38	S3	0	Outpatient	0	0	0	0	0	0	0	0	0	0	0	0	0	White	Not Hispanic or Latino	0	0	56	0	67	158	24.7436	2	0	0	0	1	0	0	0	0	0	0	0	0	0	0	0	0	0	1	1
971	0	0	2731	38	S3	0	Outpatient	0	0	0	0	0	0	0	0	0	0	0	0	0	White	Not Hispanic or Latino	0	0	55	1	67	140	21.9247	2	0	0	0	1	0	0	0	0	0	0	0	0	0	0	0	0	0	0	0
972	0	0	2732	38	S3	0	Outpatient	1	1	0	1	0	0	0	0	0	0	0	0	0	White	Not Hispanic or Latino	0	0	56	1	67	201	31.4776	2	0	0	0	0	1	0	0	0	0	0	0	0	0	0	0	0	0	0	0
973	0	1	2746	10	S4	0	Outpatient	0	0	0	0	0	0	0	0	0	0	0	0	0	White	Not Hispanic or Latino	0	0	57	1	73	177	23.3498	1	0	0	0	0	0	0	0	0	0	0	0	0	0	0	0	0	1	0	1
974	0	1	2747	10	S4	0	Outpatient	0	0	0	0	0	0	0	0	0	0	0	0	0	White	Not Hispanic or Latino	0	0	51	0	67	142	22.2379	1	0	0	0	0	0	0	0	0	0	0	0	0	0	0	0	0	1	1	1
975	0	1	2748	10	S4	0	Outpatient	1	1	0	1	0	0	1	0	0	0	0	0	0	White	Not Hispanic or Latino	0	0	61	0	70	215	30.8459	2	0	0	0	0	0	0	0	0	0	0	0	0	0	0	0	0	1	1	1
976	0	1	2749	10	S4	0	Outpatient	0	0	0	0	0	0	0	0	0	0	0	0	0	White	Not Hispanic or Latino	0	0	54	0	68	160	24.3253	2	0	0	0	0	0	0	0	0	0	0	0	0	0	0	0	0	1	0	0
977	0	1	2750	10	S4	0	Outpatient	0	0	0	0	0	0	0	0	0	0	0	0	0	White		0	0	50	0	66	125	20.1733	2	0	0	0	0	0	0	0	0	0	0	0	0	0	0	0	0	1	1	1
978	0	0	2751	45	S7	0	Outpatient	0	0	0	0	0	0	0	0	0	0	0	0	0	Black or African American	Not Hispanic or Latino	1	0	53	1	71	338	47.1363	2	0	0	0	1	0	0	0	0	0	0	0	0	0	0	0	0	0	0	1
979	0	0	2752	45	S7	0	Outpatient	0	0	0	0	0	0	0	0	0	0	0	0	0	White	Not Hispanic or Latino	0	0	62	0	63	210	37.1958	2	0	0	0	1	0	0	0	0	0	0	0	0	0	0	0	0	0	0	0
980	0	1	2756	9	S4	0	Outpatient	1	1	0	1	0	0	0	0	0	0	0	0	0	White	Not Hispanic or Latino	0	0	63	1	75	217	27.1202	1	0	0	0	0	0	0	0	0	0	0	0	0	0	0	0	0	1	1	1
981	0	1	2757	9	S4	0	Outpatient	0	1	2	0	0	0	0	0	0	0	0	0	0	White	Not Hispanic or Latino	0	0	50	1		150		2	0	0	0	0	0	0	0	0	0	0	0	0	0	0	0	0	1	0	0
982	0	0	2758	50	S7	0	Outpatient	0	0	0	0	0	0	0	0	0	0	0	0	0	White	Not Hispanic or Latino	0	0	50	0	66	143	23.0783	1	0	0	0	1	0	0	0	0	0	0	0	0	0	0	0	0	0	0	0
983	0	0	2759	50	S7	0	Outpatient	1	0	0	0	0	0	0	0	0	0	0	0	0	White	Not Hispanic or Latino	0	0	61	1	73	240	31.6607	2	0	0	0	0	1	0	0	0	0	0	0	0	0	0	0	0	0	1	1
984	0	0	2760	50	S7	0	Outpatient	0	0	0	0	0	0	0	0	0	0	0	0	0	White	Not Hispanic or Latino	0	0	55	1	71	170	23.7076	1	0	0	0	1	0	0	0	0	0	0	0	0	0	0	0	0	0	1	1
985	0	0	2765	41	S7	0	Outpatient	1	1	2	1	0	0	0	0	0	0	0	0	0	White	Not Hispanic or Latino	0	0	57	0	63	150	26.5684	1	0	0	0	0	1	0	0	0	0	0	0	0	0	0	0	0	0	0	1
986	0	1	2766	11	S4	0	Outpatient	0	0	0	0	0	0	0	0	0	0	0	0	0	White	Not Hispanic or Latino	0	0	51	0	62	155	28.3468	2	0	0	0	0	0	0	0	0	0	0	0	0	0	0	0	0	1	0	0
987	0	0	2767	36	S7	0	Outpatient	0	1	2	0	0	0	0	0	0	0	0	0	0	White	Not Hispanic or Latino	0	0	56	1	68	190	28.8862	2	0	0	0	1	0	0	0	0	0	0	0	0	0	0	0	0	0	0	0
988	0	0	2768	36	S7	0	Outpatient	0	0	0	0	0	0	0	0	0	0	0	0	0	Asian	Not Hispanic or Latino	0	0	53	0	62	156	28.5297	2	0	0	0	1	0	0	0	0	0	0	0	0	0	0	0	0	0	1	1
989	0	0	2769	36	S7	0	Outpatient	0	1	0	2	0	0	0	0	0	0	0	0	0	White	Not Hispanic or Latino	0	0	55	0	64	219	37.5872	2	0	0	0	0	0	0	0	0	0	0	0	0	0	0	0	0	1	0	1
990	0	0	2770	36	S7	0	Outpatient	1	1	0	1	0	0	0	0	0	0	0	0	0	Asian	Not Hispanic or Latino	0	0	59	0	60	113	22.0664	2	0	0	0	0	1	0	0	0	0	0	0	0	0	0	0	0	0	1	1
991	0	0	2771	36	S7	0	Outpatient	1	1	0	1	0	0	0	0	0	0	0	0	0	Asian	Not Hispanic or Latino	0	0	58	1	70	153	21.9508	2	0	0	0	0	1	0	0	0	0	0	0	0	0	0	0	0	0	1	1
992	0	0	2772	36	S7	0	Outpatient	0	1	0	2	0	0	0	0	0	0	0	0	0	Black or African American	Not Hispanic or Latino	1	0	36	0	63	227	40.2069	2	0	0	0	1	0	0	0	0	0	0	0	0	0	0	0	0	0	0	0
993	0	0	2773	36	S7	0	Outpatient	1	1	0	1	0	0	0	0	0	0	0	0	0	White	Not Hispanic or Latino	0	0	64	1	71	198	27.6124	2	0	0	0	0	1	0	0	0	0	0	0	0	0	0	0	0	0	1	1
994	0	0	2784	49	S7	0	Outpatient	0	0	0	0	0	0	0	0	0	0	0	0	0	White	Not Hispanic or Latino	0	0	62	1	69	181	26.7261	2	1	0	0	1	0	0	0	0	0	0	0	0	0	0	0	0	0	0	0
995	0	0	2785	49	S7	0	Outpatient	0	0	0	0	0	0	0	0	0	0	0	0	0	White	Not Hispanic or Latino	0	0	50	1	70	182	26.1114	2	0	0	0	1	0	0	0	0	0	0	0	0	0	0	0	0	0	0	1
996	0	1	2793	10	S4	0	Outpatient	0	0	0	0	0	0	0	0	0	0	0	0	0	White	Not Hispanic or Latino	0	0	49	0	64	133	22.8269	2	0	0	0	0	0	0	0	0	0	0	0	0	0	0	0	0	1	0	0
997	0	1	2794	10	S4	0	Outpatient	1	1	0	1	0	0	1	0	0	0	0	0	0	White	Not Hispanic or Latino	0	0	65	0	66	230	37.1189	2	0	0	0	0	0	0	0	0	0	0	0	0	0	0	0	0	1	1	1
998	0	1	2795	10	S4	0	Outpatient	0	0	0	0	0	0	0	0	0	0	0	0	0	White	Not Hispanic or Latino	0	0	55	0	63	150	26.5684	2	0	0	0	0	0	0	0	0	0	0	0	0	0	0	0	0	1	1	1
999	0	1	2796	10	S4	0	Outpatient	0	0	0	0	0	0	0	0	0	0	0	0	0	White	Not Hispanic or Latino	0	0	66	0	65	163	27.1217	2	0	0	0	0	0	0	0	0	0	0	0	0	0	0	0	0	1	0	0
1000	0	1	2797	8	S4	0	Outpatient	1	0	0	0	0	0	0	0	0	0	0	0	0	White	Not Hispanic or Latino	0	0	70	1	70	223	31.9937	2	0	0	0	0	0	0	0	0	0	0	0	0	0	0	0	0	1	1	1
1001	0	1	2798	8	S4	0	Outpatient	0	0	0	0	0	0	0	0	0	0	0	0	0	White	Not Hispanic or Latino	0	0	61	1	64	205	35.1843	2	0	0	0	0	0	0	0	0	0	0	0	0	0	0	0	0	1	0	1
1002	0	0	2803	20	S3	0	Outpatient	0	0	0	0	0	0	0	0	0	0	0	0	0	White	Not Hispanic or Latino	0	0	50	0	66	155	25.0149	2	0	0	0	1	0	0	0	0	0	0	0	0	0	0	0	0	0	0	1
1003	0	0	2804	20	S3	0	Outpatient	0	0	0	0	0	0	0	0	0	0	0	0	0	White	Not Hispanic or Latino	0	0	73	1	70	190	27.2592	2	0	0	0	1	0	0	0	0	0	0	0	0	0	0	0	0	0	1	1
1004	0	0	2805	20	S3	0	Outpatient	0	0	0	0	0	0	0	0	0	0	0	0	0	White	Not Hispanic or Latino	0	0	62	0	64	138	23.6851	2	0	0	0	1	0	0	0	0	0	0	0	0	0	0	0	0	0	0	0
1005	0	0	2806	20	S3	0	Outpatient	1	1	0	1	0	0	0	0	0	0	0	0	0	White	Not Hispanic or Latino	0	0	62	0	63	174	30.8193	2	0	0	0	0	1	0	0	0	0	0	0	0	0	0	0	0	0	0	0
1006	0	0	2808	18	S3	0	Outpatient	0	0	0	0	0	0	0	0	0	0	0	0	0	Unknown	Unknown	0	0	59	1	70	225	32.2806	2	0	0	0	1	0	0	0	0	0	0	0	0	0	0	0	0	0	0	1
1007	0	0	2809	18	S3	0	Outpatient	0	0	0	0	0	0	0	0	0	0	0	0	0	White	Not Hispanic or Latino	0	0	51	0	63	115	20.3691	1	0	0	0	1	0	0	0	0	0	0	0	0	0	0	0	0	0	0	0
1008	0	0	2810	18	S3	0	Outpatient	1	0	0	0	0	0	0	0	0	0	0	0	0	White	Not Hispanic or Latino	0	0	33	1	72	280	37.9707	2	0	0	0	0	0	1	0	0	0	0	0	0	0	0	0	0	0	0	0
1009	0	0	2811	18	S3	0	Outpatient	1	1	0	1	0	0	0	0	0	0	0	0	0	White	Unknown	0	0	61	0	65	129	21.4644	1	0	0	0	0	1	0	0	0	0	0	0	0	0	0	0	0	0	0	0
1010	0	0	2812	18	S3	0	Outpatient	0	0	0	0	0	0	0	0	0	0	0	0	0	White	Not Hispanic or Latino	0	0	55	0	64	175	30.0354	2	0	0	0	1	0	0	0	0	0	0	0	0	0	0	0	0	0	0	0
1011	0	0	2813	18	S3	0	Outpatient	0	0	0	0	0	0	0	0	0	0	0	0	0	White	Not Hispanic or Latino	0	0	58	1	71	175	24.4049	2	0	0	0	1	0	0	0	0	0	0	0	0	0	0	0	0	0	0	0
1012	0	0	2814	18	S3	0	Outpatient	1	1	0	1	0	0	1	0	0	0	0	0	0	White	Not Hispanic or Latino	0	0	52	0	60	120	23.4333	1	0	0	0	0	1	0	0	0	0	0	0	0	0	0	0	0	0	0	1
1013	0	0	2815	24	S7	0	Outpatient	1	1	0	1	0	0	1	0	0	0	0	0	0	White	Not Hispanic or Latino	0	0	74	0	63	200	35.4245	2	0	0	0	0	1	0	0	0	0	0	0	0	0	0	0	0	0	1	1
1014	0	0	2816	24	S7	0	Outpatient	0	1	0	1	0	0	1	0	0	0	0	0	0	White	Not Hispanic or Latino	0	0	56	1	69	205	30.2699	2	0	0	0	0	1	0	0	0	0	0	0	0	0	0	0	0	0	1	1
1015	0	0	2817	24	S7	0	Outpatient	1	1	0	1	0	0	0	0	0	0	0	0	0	White	Not Hispanic or Latino	0	0	59	0	67	141	22.0813	2	0	0	0	0	1	0	0	0	0	0	0	0	0	0	0	0	0	1	1
1016	0	0	2818	24	S7	0	Outpatient	0	0	0	0	0	0	0	0	0	0	0	0	0	White	Not Hispanic or Latino	0	0	61	1	76	235	28.6020	1	0	0	0	1	0	0	0	0	0	0	0	0	0	0	0	0	0	1	1
1017	0	0	2819	24	S7	0	Outpatient	1	1	0	1	0	0	0	0	0	0	0	0	0	White	Not Hispanic or Latino	0	0	50	1	72	211	28.6136	2	0	0	0	0	1	0	0	0	0	0	0	0	0	0	0	0	0	1	1
1018	0	1	2820	13	S4	0	Outpatient	1	0	0	0	0	0	0	0	0	0	0	0	0	Black or African American	Not Hispanic or Latino	1	0	61	0	67	183	28.6587	1	0	0	0	0	0	0	0	0	0	0	0	0	0	0	0	0	1	0	0
1019	0	1	2821	13	S4	0	Outpatient	0	0	0	0	0	0	0	0	0	0	0	0	0	White	Not Hispanic or Latino	0	0	56	1	70	155	22.2378	1	0	0	0	0	0	0	0	0	0	0	0	0	0	0	0	0	1	0	0
1020	0	1	2822	13	S4	0	Outpatient	1	0	0	0	0	0	0	0	0	0	0	0	0	White	Not Hispanic or Latino	0	0	64	0	65	160	26.6225	2	0	0	0	0	0	0	0	0	0	0	0	0	0	0	0	0	1	0	0
1021	0	1	2823	13	S4	0	Outpatient	0	0	0	0	0	0	0	0	0	0	0	0	0	White	Hispanic or Latino	0	1	53	1	69	220	32.4848	1	0	0	0	0	0	0	0	0	0	0	0	0	0	0	0	0	1	1	1
1022	0	0	2829	36	S7	0	Outpatient	0	0	0	0	0	0	0	0	0	0	0	0	0	Black or African American	Not Hispanic or Latino	1	0	60	0	63	146	25.8599	2	0	0	0	0	1	0	0	0	0	0	0	0	0	0	0	0	0	0	0
1023	0	0	2830	36	S7	0	Outpatient	0	0	0	0	0	0	0	0	0	0	0	0	0	Black or African American	Not Hispanic or Latino	1	0	72	0	62	190	34.7477	2	0	0	0	1	0	0	0	0	0	0	0	0	0	0	0	0	0	0	0
1024	0	0	2831	36	S7	0	Outpatient	0	0	0	0	0	0	0	0	0	0	0	0	0	White	Not Hispanic or Latino	0	0	50	1	76	292	35.5395	2	0	0	0	1	0	0	0	0	0	0	0	0	0	0	0	0	0	1	1
1025	0	0	2839	49	S7	0	Outpatient	1	1	2	1	0	0	0	0	0	0	0	0	0	White	Not Hispanic or Latino	0	0	63	1	67	215	33.6701	2	0	0	0	0	1	0	0	0	0	0	0	0	0	0	0	0	0	1	1
1026	0	0	2840	49	S7	0	Outpatient	0	0	0	0	0	0	0	0	0	0	0	0	0	White	Not Hispanic or Latino	0	0	54	1	70	248	35.5804	1	0	0	0	1	0	0	0	0	0	0	0	0	0	0	0	0	0	0	0
1027	0	0	2841	49	S7	0	Outpatient	1	0	0	0	0	0	0	0	0	0	0	0	0	Black or African American	Not Hispanic or Latino	1	0	61	0	64	180	30.8936	2	0	0	0	0	1	0	0	0	0	0	0	0	0	0	0	0	0	0	0
1028	0	0	2842	49	S7	0	Outpatient	1	1	0	1	0	0	0	0	0	0	0	0	0	White	Not Hispanic or Latino	0	0	76	1	71	189	26.3573	2	0	0	0	0	1	0	0	0	0	0	0	0	0	0	0	0	0	0	0
1029	0	1	2849	10	S4	0	Outpatient	0	0	0	0	0	0	0	0	0	0	0	0	0	Black or African American	Not Hispanic or Latino	1	0	45	1	70	210	30.1286	2	0	0	0	0	0	0	0	0	0	0	0	0	0	0	0	0	1	1	1
1030	0	1	2850	10	S4	0	Outpatient	0	0	0	0	0	0	0	0	0	0	0	0	0	White	Not Hispanic or Latino	0	0	53	0	64	146	25.0581	1	0	0	0	0	0	0	0	0	0	0	0	0	0	0	0	0	1	0	0
1031	0	1	2851	10	S4	0	Outpatient	0	0	0	0	0	0	0	0	0	0	0	0	0	White	Not Hispanic or Latino	0	0	52	0	64	160	27.4609	2	0	0	0	0	0	0	0	0	0	0	0	0	0	0	0	0	1	0	0
1032	0	0	2852	20	S3	0	Outpatient	0	0	0	0	0	0	0	0	0	0	0	0	0	White	Not Hispanic or Latino	0	0	64	0	67	156	24.4304	2	0	0	0	1	0	0	0	0	0	0	0	0	0	0	0	0	0	1	1
1033	0	0	2853	20	S3	0	Outpatient	1	1	1	0	0	0	0	0	0	0	0	0	0	White	Not Hispanic or Latino	0	0	73	0	61	185	34.9516	2	0	0	0	0	1	0	0	0	0	0	0	0	0	0	0	0	0	0	0
1034	0	0	2854	20	S3	0	Outpatient	1	1	0	1	0	0	0	0	0	0	0	0	0	White	Not Hispanic or Latino	0	0	62	0	65	158	26.2897	1	0	0	0	0	1	0	0	0	0	0	0	0	0	0	0	0	0	1	1
1035	0	0	2855	20	S3	0	Outpatient	0	0	0	0	0	0	0	0	0	0	0	0	0	Unknown	Unknown	0	0	71	1	67	145	22.7077	1	0	0	0	1	0	0	0	0	0	0	0	0	0	0	0	0	0	0	0
1036	0	0	2856	20	S3	0	Outpatient	1	1	0	1	0	0	0	0	0	0	0	0	0	Unknown	Unknown	0	0	52	0	66	142	22.9169	2	0	0	0	0	1	0	0	0	0	0	0	0	0	0	0	0	0	0	1
1037	0	0	2857	20	S3	0	Outpatient	0	0	0	0	0	0	0	0	0	0	0	0	0	White	Not Hispanic or Latino	0	0	57	1	70	190	27.2592	2	0	0	0	1	0	0	0	0	0	0	0	0	0	0	0	0	0	0	0
1038	0	0	2858	20	S3	0	Outpatient	0	0	0	0	0	0	0	0	0	0	0	0	0	White	Unknown	0	0	50	1	72	180	24.4097	1	0	0	0	1	0	0	0	0	0	0	0	0	0	0	0	0	0	1	1
1039	0	0	2859	20	S3	0	Outpatient	1	1	0	1	0	0	0	0	0	0	0	0	0	White	Not Hispanic or Latino	0	0	77	0	63	131	23.2031	2	0	1	0	0	1	0	0	0	0	0	0	0	0	0	0	0	0	1	1
1040	0	0	2870	18	S3	0	Outpatient	0	0	0	0	0	0	0	0	0	0	0	0	0	White	Not Hispanic or Latino	0	0	68	1	70	205	29.4112	2	0	0	0	1	0	0	0	0	0	0	0	0	0	0	0	0	0	1	1
1041	0	0	2871	18	S3	0	Outpatient	0	0	0	0	0	0	0	0	0	0	0	0	0	White	Not Hispanic or Latino	0	0	61	0	64	211	36.2141	2	0	0	0	1	0	0	0	0	0	0	0	0	0	0	0	0	0	1	1
1042	0	0	2872	18	S3	0	Outpatient	1	1	0	0	0	0	0	0	0	1	0	0	0	White	Not Hispanic or Latino	0	0	52	0	72	175	23.7317	1	0	0	0	0	1	0	0	0	0	0	0	0	0	0	0	0	0	0	1
1043	0	0	2873	18	S3	0	Outpatient	1	1	0	1	0	0	0	0	0	0	0	0	0	White	Not Hispanic or Latino	0	0	41	1	72	195	26.4439	2	0	0	0	0	1	0	0	0	0	0	0	0	0	0	0	0	0	0	0
1044	0	0	2874	24	S7	0	Outpatient	0	0	0	0	0	0	0	0	0	0	0	0	0	White	Not Hispanic or Latino	0	0	60	1	63	221	39.1441	2	0	0	0	1	0	0	0	0	0	0	0	0	0	0	0	0	0	1	1
1045	0	0	2875	24	S7	0	Outpatient	0	1	0	0	0	0	0	0	0	0	0	1	0	White	Not Hispanic or Latino	0	0	52	1	69	193	28.4980	2	0	0	0	1	0	0	0	0	0	0	0	0	0	0	0	0	0	1	1
1046	0	0	2876	24	S7	0	Outpatient	0	1	0	2	0	0	0	0	0	0	0	0	0	Black or African American	Not Hispanic or Latino	1	0	66	0	66	192	30.9862	2	0	0	0	1	0	0	0	0	0	0	0	0	0	0	0	0	0	0	0
1047	0	0	2877	24	S7	0	Outpatient	1	1	0	1	0	0	0	0	0	0	0	0	0	White	Not Hispanic or Latino	0	0	55	1	70	246	35.2935	1	0	0	0	0	1	0	0	0	0	0	0	0	0	0	0	0	0	1	1
1048	0	0	2878	24	S7	0	Outpatient	1	1	0	1	0	0	0	0	0	0	0	0	0	Black or African American	Not Hispanic or Latino	1	0	56	0	55	155	36.0215	1	0	0	0	0	1	0	0	0	0	0	0	0	0	0	0	0	0	0	1
1049	0	0	2879	24	S7	0	Outpatient	0	0	0	0	0	0	0	0	0	0	0	0	0	White	Not Hispanic or Latino	0	0	70	0	62	130	23.7747	2	0	0	0	1	0	0	0	0	0	0	0	0	0	0	0	0	0	1	1
1050	0	0	2880	24	S7	0	Outpatient	0	1	2	0	0	0	0	0	0	0	0	0	0	White	Not Hispanic or Latino	0	0	45	0	67	190	29.7550	1	0	0	0	1	0	0	0	0	0	0	0	0	0	0	0	0	0	0	1
1051	0	1	2881	13	S4	0	Outpatient	1	0	0	0	0	0	0	0	0	0	0	0	0	White	Not Hispanic or Latino	0	0	64	1	69	219	32.3371	2	0	0	0	0	0	0	0	0	0	0	0	0	0	0	0	0	1	0	0
1052	0	1	2882	7	S4	0	Outpatient	0	0	0	0	0	0	0	0	0	0	0	0	0	White	Not Hispanic or Latino	0	0	72	1	75	230	28.7449	2	0	0	0	0	0	0	0	0	0	0	0	0	0	0	0	0	1	1	1
1053	0	1	2883	7	S4	0	Outpatient	1	1	0	1	0	0	1	0	0	0	0	0	0	White	Not Hispanic or Latino	0	0	62	1	71	218	30.4015	2	0	0	0	0	0	0	0	0	0	0	0	0	0	0	0	0	1	0	0
1054	0	1	2884	7	S4	0	Outpatient	1	1	0	1	0	0	0	1	0	0	0	0	0	White	Not Hispanic or Latino	0	0	67	0	61	140	26.4499	2	0	0	0	0	0	0	0	0	0	0	0	0	0	0	0	0	1	1	1
1055	0	1	2885	7	S4	0	Outpatient	1	1	0	1	0	0	0	1	0	0	0	0	0	White	Not Hispanic or Latino	0	0	70	0	61	200	37.7855	2	0	0	0	0	0	0	0	0	0	0	0	0	0	0	0	0	1	1	1
1056	0	1	2886	7	S4	0	Outpatient	1	1	0	1	0	0	0	1	0	0	0	0	0	White	Not Hispanic or Latino	0	0	71	1	72	225	30.5122	2	0	0	0	0	0	0	0	0	0	0	0	0	0	0	0	0	1	0	0
1057	0	1	2887	7	S4	0	Outpatient	1	1	0	1	0	0	0	1	0	0	0	0	0	White	Not Hispanic or Latino	0	0	70	1	69	198	29.2363	2	0	0	0	0	0	0	0	0	0	0	0	0	0	0	0	0	1	0	1
1058	0	1	2895	4	S4	0	Outpatient	1	1	0	2	3	0	0	0	0	0	0	0	0	White	Not Hispanic or Latino	0	0	28	0	65	195	32.4462	2	0	0	0	0	0	0	0	0	0	0	0	0	0	0	0	0	1	0	0
1059	0	1	2896	4	S4	0	Outpatient	1	1	2	3	0	0	1	0	0	0	0	0	0	White	Not Hispanic or Latino	0	0	71	1	70	165	23.6724	2	0	0	0	0	0	0	0	0	0	0	0	0	0	0	0	0	1	1	1
1060	0	1	2897	4	S4	0	Outpatient	0	0	0	0	0	0	0	0	0	0	0	0	0	White	Not Hispanic or Latino	0	0	59	1	70	250	35.8673	1	0	0	0	0	0	0	0	0	0	0	0	0	0	0	0	0	1	0	0
1061	0	1	2898	4	S4	0	Outpatient	0	1	2	0	0	0	0	0	0	0	0	0	0	White	Not Hispanic or Latino	0	0	63	0	60	137	26.7531	2	0	0	0	0	0	0	0	0	0	0	0	0	0	0	0	0	1	0	0
1062	0	1	2899	4	S4	0	Outpatient	1	1	0	1	0	0	0	0	0	0	0	0	0	White	Not Hispanic or Latino	0	0	65	1	71	220	30.6804	1	0	0	0	0	0	0	0	0	0	0	0	0	0	0	0	0	1	1	1
1063	0	0	2900	50	S7	0	Outpatient	1	1	0	1	0	0	0	0	0	0	0	0	0	White	Not Hispanic or Latino	0	0	56	1	72	199	26.9863	1	0	0	0	0	1	0	0	0	0	0	0	0	0	0	0	0	0	1	1
1064	0	0	2901	50	S7	0	Outpatient	0	0	0	0	0	0	0	0	0	0	0	0	0	Black or African American	Not Hispanic or Latino	1	0	63	0	64	272	46.6836	2	0	0	0	1	0	0	0	0	0	0	0	0	0	0	0	0	0	0	0
1065	0	0	2902	50	S7	0	Outpatient	1	1	2	1	0	0	0	0	0	0	0	0	0	White	Not Hispanic or Latino	0	0	60	1	66	193	31.1476	1	0	0	0	0	1	0	0	0	0	0	0	0	0	0	0	0	0	0	1
1066	0	0	2908	40	S7	0	Outpatient	0	1	2	0	0	0	0	0	0	0	0	0	0	Black or African American	Not Hispanic or Latino	1	0	50	0	69	290	42.8208	2	0	0	0	1	0	0	0	0	0	0	0	0	0	0	0	0	0	0	0
1067	0	0	2909	40	S7	0	Outpatient	1	1	0	1	0	0	0	0	0	0	0	0	0	Black or African American	Not Hispanic or Latino	1	0	57	0	62	220	40.2341	2	0	0	0	0	1	0	0	0	0	0	0	0	0	0	0	0	0	0	1
1068	0	0	2910	40	S7	0	Outpatient	0	1	0	2	0	0	0	0	0	0	0	0	0	White	Not Hispanic or Latino	0	0	35	1	68	148	22.5009	1	0	0	0	1	0	0	0	0	0	0	0	0	0	0	0	0	0	0	0
1069	0	0	2911	40	S7	0	Outpatient	1	1	0	1	0	0	0	0	0	0	0	0	0	Black or African American	Not Hispanic or Latino	1	0	56	0				2	0	0	0	0	1	0	0	0	0	0	0	0	0	0	0	0	0	1	1
1070	0	0	2912	40	S7	0	Outpatient	0	0	0	0	0	0	0	0	0	0	0	0	0	White	Not Hispanic or Latino	0	0	64	0	59	115	23.2246	2	0	0	0	1	0	0	0	0	0	0	0	0	0	0	0	0	0	0	0
1071	0	1	2913	11	S4	0	Outpatient	0	0	0	0	0	0	0	0	0	0	0	0	0	White	Not Hispanic or Latino	0	0	59	1	67	165	25.8398	1	0	0	0	0	0	0	0	0	0	0	0	0	0	0	0	0	1	1	1
1072	0	1	2914	11	S4	0	Outpatient	0	0	0	0	0	0	0	0	0	0	0	0	0	White	Not Hispanic or Latino	0	0	50	1	73	260	34.2991	2	0	0	0	0	0	0	0	0	0	0	0	0	0	0	0	0	1	1	1
1073	0	1	2915	11	S4	0	Outpatient	0	0	0	0	0	0	0	0	0	0	0	0	0	White	Not Hispanic or Latino	0	0	58	1	72	185	25.0878	1	0	0	0	0	0	0	0	0	0	0	0	0	0	0	0	0	1	1	1
1074	0	1	2916	11	S4	0	Outpatient	0	1	0	3	0	0	0	1	0	0	0	0	0	White	Not Hispanic or Latino	0	0	56	1	70	170	24.3898	1	0	0	0	0	0	0	0	0	0	0	0	0	0	0	0	0	1	1	1
1075	0	0	2925	38	S3	0	Outpatient	0	0	0	0	0	0	0	0	0	0	0	0	0	White	Unknown	0	0	57	1	71	210	29.2859	2	0	0	0	1	0	0	0	0	0	0	0	0	0	0	0	0	0	1	1
1076	0	0	2926	36	S7	0	Outpatient	1	1	0	1	0	0	1	0	0	0	0	0	0	Black or African American	Not Hispanic or Latino	1	0	67	1	67	218	34.1399	2	0	0	0	0	1	0	0	0	0	0	0	0	0	0	0	0	0	0	0
1077	0	0	2927	36	S7	0	Outpatient	0	0	0	0	0	0	0	0	0	0	0	0	0	White	Not Hispanic or Latino	0	0	60	1	69	188	27.7597	2	0	0	0	1	0	0	0	0	0	0	0	0	0	0	0	0	0	1	1
1078	0	1	2938	10	S4	0	Outpatient	1	0	0	0	0	0	0	0	0	0	0	0	0	White	Not Hispanic or Latino	0	0	67	0	67	219	34.2965	2	0	0	0	0	0	0	0	0	0	0	0	0	0	0	0	0	1	1	1
1079	0	1	2939	10	S4	0	Outpatient	0	0	0	0	0	0	0	0	0	0	0	0	0	Asian	Hispanic or Latino	0	1	56	0	60	146	28.5106	2	0	0	0	0	0	0	0	0	0	0	0	0	0	0	0	0	1	0	1
1080	0	1	2940	8	S4	0	Outpatient	1	1	0	1	0	0	1	0	0	0	0	0	0	White	Not Hispanic or Latino	0	0	81	0	64	155	26.6028	2	0	0	0	0	0	0	0	0	0	0	0	0	0	0	0	0	1	1	1
1081	0	1	2941	8	S4	0	Outpatient	0	1	2	0	0	0	0	0	0	0	0	0	0	White	Not Hispanic or Latino	0	0	63	0	69	137	20.2292	2	0	0	0	0	0	0	0	0	0	0	0	0	0	0	0	0	1	1	1
1082	0	1	2942	8	S4	0	Outpatient	1	1	0	1	0	0	1	0	0	0	0	0	0	White	Not Hispanic or Latino	0	0	65	0	58	190	39.7057	2	0	0	0	0	0	0	0	0	0	0	0	0	0	0	0	0	1	0	1
1083	0	1	2943	8	S4	0	Outpatient	1	1	0	1	0	0	1	0	0	0	0	0	0	White	Not Hispanic or Latino	0	0	60	1	71	245	34.1668	2	0	0	0	0	0	0	0	0	0	0	0	0	0	0	0	0	1	1	1
1084	0	1	2944	8	S4	0	Outpatient	1	1	1	0	0	0	1	0	0	0	0	0	0	White	Not Hispanic or Latino	0	0	51	0	66	200	32.2773	2	0	0	0	0	0	0	0	0	0	0	0	0	0	0	0	0	1	0	0
1085	0	1	2945	8	S4	0	Outpatient	1	1	1	0	0	0	0	0	0	0	0	0	0	White	Not Hispanic or Latino	0	0	84	0	67	150	23.4908	2	0	0	0	0	0	0	0	0	0	0	0	0	0	0	0	0	1	1	1
1086	0	0	2948	45	S7	0	Outpatient	1	1	0	3	0	0	0	0	0	0	0	0	0	Black or African American	Not Hispanic or Latino	1	0	50	0	63	242	42.8637	2	0	0	0	0	1	0	0	0	0	0	0	0	0	0	0	0	0	1	1
1087	0	0	2949	45	S7	0	Outpatient	0	0	0	0	0	0	0	0	0	0	0	0	0	Black or African American	Not Hispanic or Latino	1	0	51	0	64	157	26.9460	1	0	0	0	1	0	0	0	0	0	0	0	0	0	0	0	0	0	0	0
1088	0	1	2951	13	S4	0	Outpatient	1	0	0	0	0	0	0	0	0	0	0	0	0	White	Not Hispanic or Latino	0	0	66	1	68	195	29.6464	2	0	0	0	0	0	0	0	0	0	0	0	0	0	0	0	0	1	0	0
1089	0	1	2952	13	S4	0	Outpatient	1	1	0	0	0	1	1	0	0	0	0	0	0	White	Not Hispanic or Latino	0	0	52	1	74	265	34.0203	2	0	0	0	0	0	0	0	0	0	0	0	0	0	0	0	0	1	1	0
1090	0	1	2953	13	S4	0	Outpatient	1	0	0	0	0	0	0	0	0	0	0	0	0	White	Not Hispanic or Latino	0	0	69	1	71	198	27.6124	1	0	0	0	0	0	0	0	0	0	0	0	0	0	0	0	0	1	1	1
1091	0	1	2960	4	S4	0	Outpatient	0	0	0	0	0	0	0	0	0	0	0	0	0	White	Not Hispanic or Latino	0	0	68	0	63	138	24.4429	2	0	0	0	0	0	0	0	0	0	0	0	0	0	0	0	0	1	1	1
1092	0	0	2961	42	S7	0	Outpatient	0	1	0	2	0	0	0	0	0	0	0	0	0	White	Not Hispanic or Latino	0	0	61	0	66	162	26.1446	1	0	0	0	1	0	0	0	0	0	0	0	0	0	0	0	0	0	0	0
1093	0	0	2962	42	S7	0	Outpatient	0	1	0	2	0	0	0	0	0	0	0	0	0	White	Not Hispanic or Latino	0	0	51	0	61	141	26.6388	2	0	0	0	1	0	0	0	0	0	0	0	0	0	0	0	0	0	0	0
1094	0	0	2963	42	S7	0	Outpatient	1	1	0	1	0	0	0	0	0	0	0	0	0	Black or African American	Not Hispanic or Latino	1	0	72	0	64	234	40.1616	2	0	0	0	0	1	0	0	0	0	0	0	0	0	0	0	0	0	1	1
1095	0	0	2964	42	S7	0	Outpatient	1	1	2	1	0	0	0	0	0	0	0	0	0	White	Not Hispanic or Latino	0	0	61	0	65	149	24.7922	2	0	0	0	0	1	0	0	0	0	0	0	0	0	0	0	0	0	1	1
1096	0	0	2965	42	S7	0	Outpatient	1	1	0	1	0	0	0	0	0	0	0	0	0	Black or African American	Not Hispanic or Latino	1	0	56	0	65	187	31.1150	2	0	0	0	0	1	0	0	0	0	0	0	0	0	0	0	0	0	0	1
1097	0	0	2970	64	S3	0	Outpatient	0	1	2	0	0	0	0	0	0	0	0	0	0	White	Not Hispanic or Latino	0	0	50	0	66	165	26.6288	2	0	0	0	1	0	0	0	0	0	0	0	0	0	0	0	0	0	1	1
1098	0	0	2971	64	S3	0	Outpatient	0	0	0	0	0	0	0	0	0	0	0	0	0	Unknown	Unknown	0	0	51	0	63	118	20.9005	1	0	0	0	1	0	0	0	0	0	0	0	0	0	0	0	0	0	0	0
1099	0	0	2972	40	S7	0	Outpatient	0	0	0	0	0	0	0	0	0	0	0	0	0	Black or African American	Not Hispanic or Latino	1	0	64	0	66	170	27.4357	2	0	0	0	1	0	0	0	0	0	0	0	0	0	0	0	0	0	0	0
1100	0	0	2973	40	S7	0	Outpatient	1	1	0	1	0	0	0	0	0	0	0	0	0	White	Not Hispanic or Latino	0	0	65	1	76	262	31.8882	2	0	0	0	0	1	0	0	0	0	0	0	0	0	0	0	0	0	1	1
1101	0	0	2974	40	S7	0	Outpatient	1	1	0	1	0	0	1	0	0	0	0	0	0	Black or African American	Not Hispanic or Latino	1	0	60	0	63	264	46.7604	2	0	0	0	0	1	0	0	0	0	0	0	0	0	0	0	0	0	1	1
1102	0	1	2995	8	S4	0	Outpatient	0	0	0	0	0	0	0	0	0	0	0	0	0	White	Not Hispanic or Latino	0	0	56	1	72	185	25.0878	2	0	0	0	0	0	0	0	0	0	0	0	0	0	0	0	0	1	1	0
1103	0	1	2996	8	S4	0	Outpatient	1	0	0	0	0	0	0	0	0	0	0	0	0	White	Not Hispanic or Latino	0	0	70	1	70	200	28.6939	2	0	0	0	0	0	0	0	0	0	0	0	0	0	0	0	0	1	0	0
1104	0	1	2997	8	S4	0	Outpatient	1	0	0	0	0	0	0	0	0	0	0	0	0	White	Not Hispanic or Latino	0	0	64	1	68	215	32.6871	2	0	0	0	0	0	0	0	0	0	0	0	0	0	0	0	0	1	0	0
1105	0	1	2998	8	S4	0	Outpatient	1	0	0	0	0	0	0	0	0	0	0	0	0	White	Not Hispanic or Latino	0	0	75	1	71	182	25.3811	2	0	0	0	0	0	0	0	0	0	0	0	0	0	0	0	0	1	0	0
1106	0	0	3007	45	S7	0	Outpatient	0	0	0	0	0	0	0	0	0	0	0	0	0	Asian	Not Hispanic or Latino	0	0	69	0	61	128	24.1827	2	0	0	0	1	0	0	0	0	0	0	0	0	0	0	0	0	0	0	1
1107	0	0	3008	45	S7	0	Outpatient	0	1	2	0	0	0	0	0	0	0	0	0	0	Black or African American	Not Hispanic or Latino	1	0	51	1	75	195	24.3707	1	0	0	0	1	0	0	0	0	0	0	0	0	0	0	0	0	0	1	1
1108	0	0	3009	45	S7	0	Outpatient	1	1	1	0	0	0	0	0	0	0	0	0	0	Black or African American		1	0	59	0	66	243	39.2169	2	0	0	0	0	1	0	0	0	0	0	0	0	0	0	0	0	0	0	0
1109	0	0	3010	45	S7	0	Outpatient	0	0	0	0	0	0	0	0	0	0	0	0	0	White		0	0	73	0	62	175	32.0044	2	0	0	0	1	0	0	0	0	0	0	0	0	0	0	0	0	0	1	1
1110	0	0	3014	65	S3	0	Outpatient	0	0	0	0	0	0	0	0	0	0	0	0	0	Asian	Unknown	0	0	51	1	68	161	24.4773	2	0	0	0	1	0	0	0	0	0	0	0	0	0	0	0	0	0	0	0
1111	0	0	3015	65	S3	0	Outpatient	0	0	0	0	0	0	0	0	0	0	0	0	0	Unknown	Unknown	0	0	64	1	72	195	26.4439	2	0	0	0	1	0	0	0	0	0	0	0	0	0	0	0	0	0	0	0
1112	0	0	3016	65	S3	0	Outpatient	0	0	0	0	0	0	0	0	0	0	0	0	0	White	Not Hispanic or Latino	0	0	48	0	65	178	29.6175	2	0	0	0	1	0	0	0	0	0	0	0	0	0	0	0	0	0	1	1
1113	0	0	3017	65	S3	0	Outpatient	0	0	0	0	0	0	0	0	0	0	0	0	0	White	Unknown	0	0	56	1	70	175	25.1071	1	0	0	0	1	0	0	0	0	0	0	0	0	0	0	0	0	0	1	1
1114	0	0	3018	65	S3	0	Outpatient	0	0	0	0	0	0	0	0	0	0	0	0	0	White	Not Hispanic or Latino	0	0	37	0	67	218	34.1399	2	0	0	0	1	0	0	0	0	0	0	0	0	0	0	0	0	0	0	1
1115	0	0	3019	24	S7	0	Outpatient	0	1	2	0	0	0	0	0	0	0	0	0	0	Black or African American	Not Hispanic or Latino	1	0	40	0	61	245	46.2873	2	0	0	0	1	0	0	0	0	0	0	0	0	0	0	0	0	0	1	1
1116	0	1	3020	13	S4	0	Outpatient	0	0	0	0	0	0	0	0	0	0	0	0	0	White	Not Hispanic or Latino	0	0	72	1		223		2	0	0	0	0	0	0	0	0	0	0	0	0	0	0	0	0	1	1	1
1117	0	1	3021	13	S4	0	Outpatient	1	0	0	0	0	0	0	0	0	0	0	0	0	White	Not Hispanic or Latino	0	0	67	0	67	195	30.5380	1	0	0	0	0	0	0	0	0	0	0	0	0	0	0	0	0	1	0	0
1118	0	1	3022	13	S4	0	Outpatient	1	0	0	0	0	0	0	0	0	0	0	0	0	White	Not Hispanic or Latino	0	0	60	1		220		1	0	0	0	0	0	0	0	0	0	0	0	0	0	0	0	0	1	1	1
1119	0	1	3023	13	S4	0	Outpatient	1	0	0	0	0	0	0	0	0	0	0	0	0	White	Not Hispanic or Latino	0	0	50	1	68	165	25.0854	2	0	0	0	0	0	0	0	0	0	0	0	0	0	0	0	0	1	1	1
1120	0	1	3024	13	S4	0	Outpatient	1	0	0	0	0	0	0	0	0	0	0	0	0	White	Not Hispanic or Latino	0	0	43	0	65	185	30.7822	1	0	0	0	0	0	0	0	0	0	0	0	0	0	0	0	0	1	0	0
1121	0	1	3025	13	S4	0	Outpatient	1	0	0	0	0	0	0	0	0	0	0	0	0	White	Not Hispanic or Latino	0	0	66	1	68	200	30.4066	2	0	0	0	0	0	0	0	0	0	0	0	0	0	0	0	0	1	1	1
1122	0	1	3026	7	S4	0	Outpatient	0	0	0	0	0	0	0	0	0	0	0	0	0	White	Not Hispanic or Latino	0	0	64	1	72	190	25.7658	1	0	0	0	0	0	0	0	0	0	0	0	0	0	0	0	0	1	0	1
1123	0	1	3027	7	S4	0	Outpatient	0	0	0	0	0	0	0	0	0	0	0	0	0	White	Not Hispanic or Latino	0	0	60	0	68	123	18.7000	2	0	0	0	0	0	0	0	0	0	0	0	0	0	0	0	0	1	0	0
1124	0	1	3028	7	S4	0	Outpatient	0	0	0	0	0	0	0	0	0	0	0	0	0	White	Not Hispanic or Latino	0	0	62	0	61	225	42.5087	2	0	0	0	0	0	0	0	0	0	0	0	0	0	0	0	0	1	0	0
1125	0	1	3029	7	S4	0	Outpatient	1	1	0	1	0	0	0	1	0	0	0	0	0	White	Not Hispanic or Latino	0	0	52	1	74	239	30.6824	2	0	0	0	0	0	0	0	0	0	0	0	0	0	0	0	0	1	1	1
1126	0	1	3030	7	S4	0	Outpatient	0	0	0	0	0	0	0	0	0	0	0	0	0	White		0	0	52	0	65	135	22.4627	2	0	0	0	0	0	0	0	0	0	0	0	0	0	0	0	0	1	0	0
1127	0	1	3031	4	S4	0	Outpatient	1	0	0	0	0	0	0	0	0	0	0	0	0	White	Not Hispanic or Latino	0	0	49	1	57	130	28.1287	4	0	0	0	0	0	0	0	0	0	0	0	0	0	0	0	0	1	0	0
1128	0	1	3032	4	S4	0	Outpatient	0	1	2	0	0	0	0	0	0	0	0	0	0	White	Not Hispanic or Latino	0	0	58	1	70	185	26.5418	2	0	0	0	0	0	0	0	0	0	0	0	0	0	0	0	0	1	1	1
1129	0	1	3033	4	S4	0	Outpatient	0	0	0	0	0	0	0	0	0	0	0	0	0	White	Not Hispanic or Latino	0	0	50	1	70	150	21.5204	2	0	0	0	0	0	0	0	0	0	0	0	0	0	0	0	0	1	0	0
1130	0	1	3034	4	S4	0	Outpatient	1	1	2	3	0	0	0	0	0	0	0	0	0	White	Not Hispanic or Latino	0	0	70	0	64	136	23.3418	2	0	0	0	0	0	0	0	0	0	0	0	0	0	0	0	0	1	1	1
1131	0	1	3035	4	S4	0	Outpatient	1	0	0	0	0	0	0	0	0	0	0	0	0	Black or African American	Not Hispanic or Latino	1	0	83	0	66	210	33.8912	3	0	0	0	0	0	0	0	0	0	0	0	0	0	0	0	0	1	1	1
1132	0	1	3036	4	S4	0	Outpatient	0	1	2	0	0	0	0	0	0	0	0	0	0	Unknown		0	0	54	0	64	138	23.6851	2	0	0	0	0	0	0	0	0	0	0	0	0	0	0	0	0	1	0	0
1133	0	0	3037	41	S7	0	Outpatient	0	0	0	0	0	0	0	0	0	0	0	0	0	White	Not Hispanic or Latino	0	0	50	0	62	167	30.5414	2	0	0	0	1	0	0	0	0	0	0	0	0	0	0	0	0	0	0	1
1134	0	0	3038	41	S7	0	Outpatient	0	0	0	0	0	0	0	0	0	0	0	0	0	White	Not Hispanic or Latino	0	0	53	0	66	160	25.8219	1	0	0	0	1	0	0	0	0	0	0	0	0	0	0	0	0	0	0	0
1135	0	0	3039	41	S7	0	Outpatient	0	0	0	0	0	0	0	0	0	0	0	0	0	White	Not Hispanic or Latino	0	0	56	1	65	160	26.6225	2	0	0	0	1	0	0	0	0	0	0	0	0	0	0	0	0	0	1	1
1136	0	0	3040	41	S7	0	Outpatient	0	0	0	0	0	0	0	0	0	0	0	0	0	White	Not Hispanic or Latino	0	0	64	1	70	212	30.4155	2	0	0	0	1	0	0	0	0	0	0	0	0	0	0	0	0	0	1	1
1137	0	0	3041	41	S7	0	Outpatient	1	1	1	1	0	0	0	0	0	0	0	0	0	Black or African American	Not Hispanic or Latino	1	0	81	0	65	169	28.1200	2	0	0	0	0	1	0	0	0	0	0	0	0	0	0	0	0	0	1	1
1138	0	0	3042	41	S7	0	Outpatient	0	1	0	2	0	0	0	0	0	0	0	0	0	White	Not Hispanic or Latino	0	0	55	0	64	163	27.9758	2	0	0	0	1	0	0	0	0	0	0	0	0	0	0	0	0	0	0	1
1139	0	0	3043	41	S7	0	Outpatient	0	0	0	0	0	0	0	0	0	0	0	0	0	White	Not Hispanic or Latino	0	0	51	1	71	204	28.4491	1	0	0	0	1	0	0	0	0	0	0	0	0	0	0	0	0	0	0	0
1140	0	0	3044	41	S7	0	Outpatient	0	0	0	0	0	0	0	0	0	0	0	0	0	White	Unknown	0	0	67	1	69	214	31.5988	2	0	0	0	1	0	0	0	0	0	0	0	0	0	0	0	0	0	1	1
1141	0	0	3052	38	S3	0	Outpatient	0	0	0	0	0	0	0	0	0	0	0	0	0	White	Not Hispanic or Latino	0	0	59	0	72	227	30.7834	2	0	0	0	1	0	0	0	0	0	0	0	0	0	0	0	0	0	0	1
1142	0	0	3053	38	S3	0	Outpatient	1	1	0	1	0	0	0	0	0	0	0	0	0	Black or African American	Unknown	1	0	65	1	70	164	23.5290	2	0	0	0	0	1	0	0	0	0	0	0	0	0	0	0	0	0	0	0
1143	0	0	3054	38	S3	0	Outpatient	0	0	0	0	0	0	0	0	0	0	0	0	0	White	Not Hispanic or Latino	0	0	50	1	70	195	27.9765	2	0	0	0	1	0	0	0	0	0	0	0	0	0	0	0	0	0	1	1
1144	0	1	3073	10	S4	0	Outpatient	1	1	0	1	0	0	0	0	0	0	0	0	0	White	Not Hispanic or Latino	0	0	72	1	68	185	28.1261	2	0	0	0	0	0	0	0	0	0	0	0	0	0	0	0	0	1	1	1
1145	0	1	3074	10	S4	0	Outpatient	0	0	0	0	0	0	0	0	0	0	0	0	0	White	Not Hispanic or Latino	0	0	72	0	62	203	37.1251	2	0	0	0	0	0	0	0	0	0	0	0	0	0	0	0	0	1	0	1
1146	0	1	3075	10	S4	0	Outpatient	0	1	2	2	0	0	0	0	0	0	0	0	0	White	Not Hispanic or Latino	0	0	50	0	69	255	37.6528	1	0	0	0	0	0	0	0	0	0	0	0	0	0	0	0	0	1	1	1
1147	0	1	3076	10	S4	0	Outpatient	0	0	0	0	0	0	0	0	0	0	0	0	0	White	Not Hispanic or Latino	0	0	41	0	64	163	27.9758	1	0	0	0	0	0	0	0	0	0	0	0	0	0	0	0	0	1	0	1
1148	0	1	3077	10	S4	0	Outpatient	0	0	0	0	0	0	0	0	0	0	0	0	0	White	Not Hispanic or Latino	0	0	62	0	66	182	29.3724	2	0	0	0	0	0	0	0	0	0	0	0	0	0	0	0	0	1	1	1
1149	0	1	3078	8	S4	0	Outpatient	0	0	0	0	0	0	0	0	0	0	0	0	0	White	Not Hispanic or Latino	0	0	52	0	67	140	21.9247	1	0	0	0	0	0	0	0	0	0	0	0	0	0	0	0	0	1	0	1
1150	0	1	3079	8	S4	0	Outpatient	1	0	0	0	0	0	0	0	0	0	0	0	0	White	Not Hispanic or Latino	0	0	63	0	62	140	25.6035	2	0	0	0	0	0	0	0	0	0	0	0	0	0	0	0	0	1	1	1
1151	0	1	3080	8	S4	0	Outpatient	1	0	0	0	0	0	0	0	0	0	0	0	0	Asian	Hispanic or Latino	0	1	80	0	60	132	25.7767	2	0	0	0	0	0	0	0	0	0	0	0	0	0	0	0	0	1	0	0
1152	0	1	3081	8	S4	0	Outpatient	1	0	0	0	0	0	0	0	0	0	0	0	0	White	Not Hispanic or Latino	0	0	58	1	72	170	23.0536	1	0	0	0	0	0	0	0	0	0	0	0	0	0	0	0	0	1	1	1
1153	0	0	3086	24	S7	0	Outpatient	0	0	0	0	0	0	0	0	0	0	0	0	0	White	Not Hispanic or Latino	0	0	54	1	69	179	26.4308	1	0	0	0	1	0	0	0	0	0	0	0	0	0	0	0	0	0	0	0
1154	0	0	3087	24	S7	0	Outpatient	1	1	1	0	0	0	0	0	0	0	0	0	0	White	Not Hispanic or Latino	0	0	65	1	70	230	32.9980	2	0	0	0	0	1	0	0	0	0	0	0	0	0	0	0	0	0	1	1
1155	0	0	3088	24	S7	0	Outpatient	1	1	1	0	0	0	0	0	0	0	0	0	0	White	Not Hispanic or Latino	0	0	66	0	66	125	20.1733	2	0	0	0	0	1	0	0	0	0	0	0	0	0	0	0	0	0	1	1
1156	0	0	3089	24	S7	0	Outpatient	0	0	0	0	0	0	0	0	0	0	0	0	0	Black or African American	Not Hispanic or Latino	1	0	52	1	72	220	29.8341	2	0	0	0	1	0	0	0	0	0	0	0	0	0	0	0	0	0	0	0
1157	0	0	3090	24	S7	0	Outpatient	1	1	2	0	0	0	0	0	0	0	0	0	0	White	Not Hispanic or Latino	0	0	76	0	62	120	21.9459	2	0	0	0	1	0	0	0	0	0	0	0	0	0	0	0	0	0	0	1
1158	0	1	3091	13	S4	0	Outpatient	0	0	0	0	0	0	0	0	0	0	0	0	0	White	Not Hispanic or Latino	0	0	71	1	70	209	29.9851	2	0	0	0	0	0	0	0	0	0	0	0	0	0	0	0	0	1	0	0
1159	0	1	3092	13	S4	0	Outpatient	1	0	0	0	0	0	0	0	0	0	0	0	0	White	Not Hispanic or Latino	0	0	55	0	68	185	28.1261	2	0	0	0	0	0	0	0	0	0	0	0	0	0	0	0	0	1	1	1
1160	0	1	3093	7	S4	0	Outpatient	0	0	0	0	0	0	0	0	0	0	0	0	0	White	Not Hispanic or Latino	0	0	50	1	73	190	25.0647	1	0	0	0	0	0	0	0	0	0	0	0	0	0	0	0	0	1	1	1
1161	0	1	3094	7	S4	0	Outpatient	0	0	0	0	0	0	0	0	0	0	0	0	0	White	Not Hispanic or Latino	0	0	50	1	69	205	30.2699	1	0	0	0	0	0	0	0	0	0	0	0	0	0	0	0	0	1	0	1
1162	0	1	3095	7	S4	0	Outpatient	0	1	2	2	0	0	0	0	0	0	0	0	0	White	Not Hispanic or Latino	0	0	48	1	74	276	35.4324	2	0	0	0	0	0	0	0	0	0	0	0	0	0	0	0	0	1	1	1
1163	0	1	3096	7	S4	0	Outpatient	1	1	0	1	0	0	0	1	0	0	0	0	0	White	Not Hispanic or Latino	0	0	67	1	69	195	28.7933	2	0	0	0	0	0	0	0	0	0	0	0	0	0	0	0	0	1	1	1
1164	0	1	3097	7	S4	0	Outpatient	1	1	0	1	0	1	0	0	0	0	0	0	0	White	Not Hispanic or Latino	0	0	59	0	62	165	30.1756	2	0	0	0	0	0	0	0	0	0	0	0	0	0	0	0	0	1	0	0
1165	0	1	3098	7	S4	0	Outpatient	0	0	0	0	0	0	0	0	0	0	0	0	0	White	Not Hispanic or Latino	0	0	75	1	65	150	24.9586	2	0	0	0	0	0	0	0	0	0	0	0	0	0	0	0	0	1	1	1
1166	0	0	3116	40	S7	0	Outpatient	1	1	0	1	0	0	0	0	0	0	0	0	0	White	Not Hispanic or Latino	0	0	67	1	73	220	29.0223	2	0	0	0	0	1	0	0	0	0	0	0	0	0	0	0	0	0	0	0
1167	0	0	3117	40	S7	0	Outpatient	1	1	2	0	0	0	0	0	0	0	0	0	0	Black or African American	Not Hispanic or Latino	1	0	64	0	63	180	31.8821	2	0	0	0	1	0	0	0	0	0	0	0	0	0	0	0	0	0	1	1
1168	0	1	3118	11	S4	0	Outpatient	1	1	0	0	0	0	0	1	0	0	0	0	0	White	Not Hispanic or Latino	0	0	67	0	67	158	24.7436	2	0	0	0	0	0	0	0	0	0	0	0	0	0	0	0	0	1	0	0
1169	0	1	3119	11	S4	0	Outpatient	1	1	0	1	0	0	1	0	0	0	0	0	0	White	Not Hispanic or Latino	0	0	51	1	71	228	31.7961	2	0	0	0	0	0	0	0	0	0	0	0	0	0	0	0	0	1	1	1
1170	0	0	3120	36	S7	0	Outpatient	0	0	0	0	0	0	0	0	0	0	0	0	0	White	Not Hispanic or Latino	0	0	50	1	68	266	40.4407	1	0	0	0	1	0	0	0	0	0	0	0	0	0	0	0	0	0	1	1
1171	0	0	3121	36	S7	0	Outpatient	1	1	0	1	0	0	0	0	0	0	0	0	0	Black or African American	Not Hispanic or Latino	1	0	55	1	70	171	24.5333	2	0	0	0	0	1	0	0	0	0	0	0	0	0	0	0	0	0	0	0
1172	0	0	3122	36	S7	0	Outpatient	1	1	2	1	0	0	0	0	0	0	0	0	0	Black or African American	Not Hispanic or Latino	1	0	86	1	67	138	21.6115	3	0	0	0	0	1	0	0	0	0	0	0	0	0	0	0	0	0	1	1
1173	0	0	3153	45	S7	0	Outpatient	1	1	2	1	0	0	0	0	0	0	0	0	0	White	Not Hispanic or Latino	0	0	58	1	69	215	31.7465	2	0	0	0	0	1	0	0	0	0	0	0	0	0	0	0	0	0	0	1
1174	0	0	3154	45	S7	0	Outpatient	1	1	0	1	0	0	0	0	0	0	0	0	0	Black or African American	Not Hispanic or Latino	1	0	65	1	66	233	37.6031	2	0	0	0	0	1	0	0	0	0	0	0	0	0	0	0	0	0	1	1
1175	0	0	3155	45	S7	0	Outpatient	0	0	0	0	0	0	0	0	0	0	0	0	0	White	Not Hispanic or Latino	0	0	51	0	64	128	21.9688	1	0	0	0	1	0	0	0	0	0	0	0	0	0	0	0	0	0	0	0
1176	0	0	3156	45	S7	0	Outpatient	0	1	2	0	0	0	0	0	0	0	0	0	0	White	Not Hispanic or Latino	0	0	62	0	63	145	25.6828	2	0	0	0	1	0	0	0	0	0	0	0	0	0	0	0	0	0	1	1
1177	0	0	3157	20	S3	0	Outpatient	0	1	2	0	0	0	0	0	0	0	0	0	0	White	Not Hispanic or Latino	0	0	33	0	67	158	24.7436	1	0	0	0	1	0	0	0	0	0	0	0	0	0	0	0	0	0	0	0
1178	0	0	3158	20	S3	0	Outpatient	1	1	0	1	0	0	0	0	0	0	0	0	0	Unknown	Unknown	0	0	70	0	65	185	30.7822	2	0	0	0	0	1	0	0	0	0	0	0	0	0	0	0	0	0	1	1
1179	0	0	3159	20	S3	0	Outpatient	0	0	0	0	0	0	0	0	0	0	0	0	0	Native Hawaiian or Other Pacific Islander	Unknown	0	0	53	0	63	175	30.9965	2	0	0	0	1	0	0	0	0	0	0	0	0	0	0	0	0	0	0	0
1180	0	0	3160	20	S3	0	Outpatient	0	0	0	0	0	0	0	0	0	0	0	0	0	Unknown	Unknown	0	0	56	0	64	160	27.4609	2	0	0	0	1	0	0	0	0	0	0	0	0	0	0	0	0	0	0	1
1181	0	0	3161	20	S3	0	Outpatient	0	0	0	0	0	0	0	0	0	0	0	0	0	White	Not Hispanic or Latino	0	0	53	0	68	225	34.2074	2	0	0	0	1	0	0	0	0	0	0	0	0	0	0	0	0	0	0	0
1182	0	0	3169	18	S3	0	Outpatient	1	1	0	0	0	0	0	0	0	0	0	1	0	White	Unknown	0	0	68	0	61	137	25.8831	2	0	0	0	0	0	1	0	0	0	0	0	0	0	0	0	0	0	0	0
1183	0	0	3170	18	S3	0	Outpatient	0	0	0	0	0	0	0	0	0	0	0	0	0	White	Not Hispanic or Latino	0	0	52	1	74	295	37.8716	2	0	0	0	1	0	0	0	0	0	0	0	0	0	0	0	0	0	0	1
1184	0	0	3171	18	S3	0	Outpatient	1	1	0	1	0	1	0	0	0	0	0	0	0	White	Not Hispanic or Latino	0	0	58	1	67	232	36.3324	2	0	0	0	0	1	0	0	0	0	0	0	0	0	0	0	0	0	0	0
1185	0	0	3172	18	S3	0	Outpatient	0	0	0	0	0	0	0	0	0	0	0	0	0	White	Unknown	0	0	56	1	69	160	23.6253	2	0	0	0	1	0	0	0	0	0	0	0	0	0	0	0	0	0	1	1
1186	0	0	3173	24	S7	0	Outpatient	0	0	0	0	0	0	0	0	0	0	0	0	0	White	Not Hispanic or Latino	0	0	60	1	71	209	29.1464	2	0	0	0	1	0	0	0	0	0	0	0	0	0	0	0	0	0	0	0
1187	0	0	3174	24	S7	0	Outpatient	0	0	0	0	0	0	0	0	0	0	0	0	0	Black or African American	Not Hispanic or Latino	1	0	50	1	66	167	26.9516	2	0	0	0	1	0	0	0	0	0	0	0	0	0	0	0	0	0	0	0
1188	0	0	3175	24	S7	0	Outpatient	1	1	0	1	0	0	0	0	0	0	0	0	0	White	Not Hispanic or Latino	0	0	70	1	72	220	29.8341	2	0	0	0	1	0	0	0	0	0	0	0	0	0	0	0	0	0	1	1
1189	0	0	3176	24	S7	0	Outpatient	0	0	0	0	0	0	0	0	0	0	0	0	0	White	Not Hispanic or Latino	0	0	60	0	62	122	22.3117	1	0	0	0	1	0	0	0	0	0	0	0	0	0	0	0	0	0	1	1
1190	0	0	3177	24	S7	0	Outpatient	1	1	0	1	0	0	0	0	0	0	0	0	0	White	Unknown	0	0	56	1	72	185	25.0878	1	0	0	0	0	1	0	0	0	0	0	0	0	0	0	0	0	0	1	1
1191	0	1	3178	13	S4	0	Outpatient	1	0	0	0	0	0	0	0	0	0	0	0	0	White	Not Hispanic or Latino	0	0	59	1	70	194	27.8331	2	0	0	0	0	0	0	0	0	0	0	0	0	0	0	0	0	1	0	0
1192	0	1	3179	7	S4	0	Outpatient	1	1	0	1	0	0	0	1	0	0	0	0	0	White	Not Hispanic or Latino	0	0	54	0	62	145	26.5180	2	0	0	0	0	0	0	0	0	0	0	0	0	0	0	0	0	1	0	0
1193	0	1	3180	7	S4	0	Outpatient	0	0	0	0	0	0	0	0	0	0	0	0	0	White	Not Hispanic or Latino	0	0	51	1	72	175	23.7317	1	0	0	0	0	0	0	0	0	0	0	0	0	0	0	0	0	1	1	1
1194	0	1	3181	7	S4	0	Outpatient	0	0	0	0	0	0	0	0	0	0	0	0	0	White	Not Hispanic or Latino	0	0	68	0	60	140	27.3389	2	0	0	0	0	0	0	0	0	0	0	0	0	0	0	0	0	1	0	0
1195	0	1	3182	7	S4	0	Outpatient	0	0	0	0	0	0	0	0	0	0	0	0	0	White	Not Hispanic or Latino	0	0	50	1	74	195	25.0338	1	0	0	0	0	0	0	0	0	0	0	0	0	0	0	0	0	1	1	1
1196	0	1	3183	7	S4	0	Outpatient	1	1	0	1	0	0	0	1	0	0	0	0	0	White	Not Hispanic or Latino	0	0	65	0	62	211	38.5882	2	0	0	0	0	0	0	0	0	0	0	0	0	0	0	0	0	1	0	0
1197	0	1	3184	7	S4	0	Outpatient	0	0	0	0	0	0	0	0	0	0	0	0	0	White	Not Hispanic or Latino	0	0	53	0	67	150	23.4908	1	0	0	0	0	0	0	0	0	0	0	0	0	0	0	0	0	1	0	0
1198	0	1	3185	7	S4	0	Outpatient	0	0	0	0	0	0	0	0	0	0	0	0	0	Asian	Hispanic or Latino	0	1	62	1	69	226	33.3707	2	0	0	0	0	0	0	0	0	0	0	0	0	0	0	0	0	1	0	0
1199	0	0	3190	40	S7	0	Outpatient	1	1	2	0	0	0	0	0	0	0	0	0	0	White	Not Hispanic or Latino	0	0	63	1	74	190	24.3919	2	0	0	0	0	1	0	0	0	0	0	0	0	0	0	0	0	1	1	1
1200	0	0	3191	40	S7	0	Outpatient	0	0	0	0	0	0	0	0	0	0	0	0	0	White	Not Hispanic or Latino	0	0	54	0	67	142	22.2379	2	0	0	0	1	0	0	0	0	0	0	0	0	0	0	0	0	0	0	0
1201	0	0	3192	40	S7	0	Outpatient	1	1	2	0	0	0	0	0	0	0	0	0	0	White	Not Hispanic or Latino	0	0	64	1	67	178	27.8757	2	0	0	0	0	1	0	0	0	0	0	0	0	0	0	0	0	0	0	0
1202	0	0	3193	40	S7	0	Outpatient	0	0	0	0	0	0	0	0	0	0	0	0	0	Black or African American	Not Hispanic or Latino	1	0	50	1	74	212	27.2162	2	0	0	0	1	0	0	0	0	0	0	0	0	0	0	0	0	0	0	0
1203	0	0	3205	36	S7	0	Outpatient	0	1	2	0	0	0	0	0	0	0	0	0	0	Black or African American	Not Hispanic or Latino	1	0	53	1	67	160	25.0568	2	0	0	0	1	0	0	0	0	0	0	0	0	0	0	0	0	0	1	1
1204	0	0	3206	36	S7	0	Outpatient	1	1	2	1	0	0	0	0	0	0	0	0	0	White	Not Hispanic or Latino	0	0	70	0	64	127	21.7971	2	0	0	0	0	1	0	0	0	0	0	0	0	0	0	0	0	0	0	0
1205	0	0	3218	45	S7	0	Outpatient	0	0	0	0	0	0	0	0	0	0	0	0	0	White	Not Hispanic or Latino	0	0	51	1	70	167	23.9594	1	0	0	0	1	0	0	0	0	0	0	0	0	0	0	0	0	0	1	1
1206	0	0	3219	45	S7	0	Outpatient	0	0	0	0	0	0	0	0	0	0	0	0	0	Black or African American	Not Hispanic or Latino	1	0	64	1	74	239	30.6824	2	0	0	0	1	0	0	0	0	0	0	0	0	0	0	0	0	0	0	1
1207	0	0	3220	20	S3	0	Outpatient	0	0	0	0	0	0	0	0	0	0	0	0	0	White	Not Hispanic or Latino	0	0	60	0	65	175	29.1183	2	0	0	0	1	0	0	0	0	0	0	0	0	0	0	0	0	0	1	1
1208	0	0	3221	20	S3	0	Outpatient	0	0	0	0	0	0	0	0	0	0	0	0	0	White	Not Hispanic or Latino	0	0	51	1	65	199	33.1117	2	0	0	0	1	0	0	0	0	0	0	0	0	0	0	0	0	0	0	0
1209	0	0	3222	20	S3	0	Outpatient	0	0	0	0	0	0	0	0	0	0	0	0	0	White	Unknown	0	0	58	1	72	165	22.3756	2	0	0	0	1	0	0	0	0	0	0	0	0	0	0	0	0	0	0	0
1210	0	0	3223	20	S3	0	Outpatient	1	1	0	1	0	0	0	0	0	0	0	0	0	White	Unknown	0	0	61	1	66	150	24.2080	2	0	0	0	0	1	0	0	0	0	0	0	0	0	0	0	0	0	1	1
1211	0	0	3224	20	S3	0	Outpatient	1	1	0	1	0	0	0	0	0	0	0	0	0	White	Not Hispanic or Latino	0	0	67	0	63	174	30.8193	2	0	0	0	0	1	0	0	0	0	0	0	0	0	0	0	0	0	0	0
1212	0	0	3225	20	S3	0	Outpatient	0	0	0	0	0	0	0	0	0	0	0	0	0	White	Not Hispanic or Latino	0	0	60	0	65	210	34.9420	2	0	0	0	1	0	0	0	0	0	0	0	0	0	0	0	0	0	0	1
1213	0	0	3226	20	S3	0	Outpatient	1	1	0	1	0	0	0	0	0	0	0	0	0	White	Not Hispanic or Latino	0	0	41	0	66	165	26.6288	2	0	0	0	0	1	0	0	0	0	0	0	0	0	0	0	0	0	0	0
1214	0	0	3227	20	S3	0	Outpatient	1	1	0	1	0	0	0	0	0	0	0	0	0	White	Not Hispanic or Latino	0	0	63	0	70	162	23.2420	1	0	0	0	0	1	0	0	0	0	0	0	0	0	0	0	0	0	1	1
1215	0	0	3228	20	S3	0	Outpatient	0	0	0	0	0	0	0	0	0	0	0	0	0	White	Not Hispanic or Latino	0	0	63	0	60	125	24.4097	2	0	0	0	1	0	0	0	0	0	0	0	0	0	0	0	0	0	0	1
1216	0	0	3229	20	S3	0	Outpatient	0	0	0	0	0	0	0	0	0	0	0	0	0	White	Not Hispanic or Latino	0	0	50	0	61	115	21.7267	2	0	0	0	1	0	0	0	0	0	0	0	0	0	0	0	0	0	1	1
1217	0	0	3232	18	S3	0	Outpatient	0	0	0	0	0	0	0	0	0	0	0	0	0	White	Not Hispanic or Latino	0	0	51	1	70	185	26.5418	1	0	0	0	1	0	0	0	0	0	0	0	0	0	0	0	0	0	0	0
1218	0	0	3233	18	S3	0	Outpatient	0	0	0	0	0	0	0	0	0	0	0	0	0	White	Not Hispanic or Latino	0	0	52	0	64	162	27.8042	2	0	0	0	1	0	0	0	0	0	0	0	0	0	0	0	0	0	0	1
1219	0	0	3235	18	S3	0	Outpatient	0	0	0	0	0	0	0	0	0	0	0	0	0	White	Not Hispanic or Latino	0	0	51	0	62	142	25.9693	2	0	0	0	1	0	0	0	0	0	0	0	0	0	0	0	0	0	0	1
1220	0	0	3236	18	S3	0	Outpatient	0	0	0	0	0	0	0	0	0	0	0	0	0	Black or African American	Not Hispanic or Latino	1	0	51	0	68	198	30.1025	1	0	0	0	1	0	0	0	0	0	0	0	0	0	0	0	0	0	0	0
1221	0	1	3243	9	S4	0	Outpatient	0	0	0	0	0	0	0	0	0	0	0	0	0	White	Not Hispanic or Latino	0	0	58	1	70	205	29.4112	2	0	0	0	0	0	0	0	0	0	0	0	0	0	0	0	0	1	1	1
1222	0	1	3244	9	S4	0	Outpatient	0	0	0	0	0	0	0	0	0	0	0	0	0	White	Not Hispanic or Latino	0	0	66	0	66	200	32.2773	2	0	0	0	0	0	0	0	0	0	0	0	0	0	0	0	0	1	0	0
1223	0	0	3245	24	S7	0	Outpatient	0	0	0	0	0	0	0	0	0	0	0	0	0	Black or African American	Not Hispanic or Latino	1	0	72	1	69	225	33.2231	2	0	0	0	1	0	0	0	0	0	0	0	0	0	0	0	0	0	1	1
1224	0	1	3246	13	S4	0	Outpatient	1	0	0	0	0	0	0	0	0	0	0	0	0	White	Not Hispanic or Latino	0	0	58	1	72	210	28.4780	1	0	0	0	0	0	0	0	0	0	0	0	0	0	0	0	0	1	1	1
1225	0	1	3247	13	S4	0	Outpatient	1	0	0	0	0	0	0	0	0	0	0	0	0	White	Not Hispanic or Latino	0	0	57	1	68	200	30.4066	2	0	0	0	0	0	0	0	0	0	0	0	0	0	0	0	0	1	0	0
1226	0	1	3248	7	S4	0	Outpatient	1	1	0	1	0	0	0	1	0	0	0	0	0	White	Not Hispanic or Latino	0	0	74	1	71	260	36.2587	2	0	0	0	0	0	0	0	0	0	0	0	0	0	0	0	0	1	1	1
1227	0	1	3249	7	S4	0	Outpatient	1	1	0	1	0	0	0	1	0	0	0	0	0	White	Hispanic or Latino	0	1	80	1	73	200	26.3839	2	0	0	0	0	0	0	0	0	0	0	0	0	0	0	0	0	1	1	1
1228	0	1	3250	7	S4	0	Outpatient	0	0	0	0	0	0	0	0	0	0	0	0	0	White	Not Hispanic or Latino	0	0	56	0	65	230	38.2698	2	0	0	0	0	0	0	0	0	0	0	0	0	0	0	0	0	1	0	1
1229	0	1	3251	7	S4	0	Outpatient	1	1	0	1	0	0	0	1	0	0	0	0	0	White	Not Hispanic or Latino	0	0	73	1	66	175	28.2427	2	0	0	0	0	0	0	0	0	0	0	0	0	0	0	0	0	1	1	1
1230	0	1	3252	7	S4	0	Outpatient	1	1	0	1	0	0	0	1	0	0	0	0	0	White	Not Hispanic or Latino	0	0	79	1	66	155	25.0149	2	0	0	0	0	0	0	0	0	0	0	0	0	0	0	0	0	1	1	1
1231	0	1	3261	4	S4	0	Outpatient	1	1	0	1	0	0	1	0	0	0	0	0	0	White	Not Hispanic or Latino	0	0	59	0	64	185	31.7517	2	0	0	0	0	0	0	0	0	0	0	0	0	0	0	0	0	1	1	1
1232	0	1	3262	4	S4	0	Outpatient	0	1	2	2	0	0	0	0	0	0	0	0	0	White	Not Hispanic or Latino	0	0	63	0	62	182	33.2846	2	0	0	0	0	0	0	0	0	0	0	0	0	0	0	0	0	1	1	1
1233	0	1	3263	4	S4	0	Outpatient	1	1	2	1	0	0	0	0	0	0	0	0	0	White	Not Hispanic or Latino	0	0	60	1	72	258	34.9873	2	0	0	0	0	0	0	0	0	0	0	0	0	0	0	0	0	1	0	0
1234	0	1	3264	4	S4	0	Outpatient	0	0	0	0	0	0	0	0	0	0	0	0	0	White	Not Hispanic or Latino	0	0	73	1	69	172	25.3972	2	0	0	0	0	0	0	0	0	0	0	0	0	0	0	0	0	1	0	1
1235	0	1	3265	4	S4	0	Outpatient	1	0	0	0	0	0	0	0	0	0	0	0	0	White	Not Hispanic or Latino	0	0	70	1	70	220	31.5633	2	0	0	0	0	0	0	0	0	0	0	0	0	0	0	0	0	1	1	1
1236	0	1	3266	4	S4	0	Outpatient	1	1	0	1	0	0	1	0	0	0	0	0	0	White	Not Hispanic or Latino	0	0	57	0	71	170	23.7076	2	0	0	0	0	0	0	0	0	0	0	0	0	0	0	0	0	1	1	1
1237	0	0	3272	40	S7	0	Outpatient	0	0	0	0	0	0	0	0	0	0	0	0	0	Black or African American	Not Hispanic or Latino	1	0	60	0	65	212	35.2748	2	0	0	0	1	0	0	0	0	0	0	0	0	0	0	0	0	0	0	0
1238	0	1	3273	11	S4	0	Outpatient	0	1	2	2	0	0	0	0	0	0	0	0	0	White	Not Hispanic or Latino	0	0	50	0	69	142	20.9674	1	0	0	0	0	0	0	0	0	0	0	0	0	0	0	0	0	1	1	1
1239	0	1	3274	11	S4	0	Outpatient	1	1	2	3	0	0	0	1	0	0	0	0	0	White	Not Hispanic or Latino	0	0	81	0	65	160	26.6225	2	0	0	0	0	0	0	0	0	0	0	0	0	0	0	0	0	1	0	0
1240	0	0	3276	38	S3	0	Outpatient	1	1	0	1	0	1	0	0	0	0	0	0	0	White	Not Hispanic or Latino	0	0	62	1	74	225	28.8851	2	0	0	0	0	1	0	0	0	0	0	0	0	0	0	0	0	0	1	1
1241	0	1	3316	9	S4	0	Outpatient	0	0	0	0	0	0	0	0	0	0	0	0	0	White	Not Hispanic or Latino	0	0	57	0	63	115	20.3691	1	0	0	0	0	0	0	0	0	0	0	0	0	0	0	0	0	1	0	0
1242	0	1	3317	13	S4	0	Outpatient	1	0	0	0	0	0	0	0	0	0	0	0	0	White	Not Hispanic or Latino	0	0	76	0	62	139	25.4207	2	0	0	0	0	0	0	0	0	0	0	0	0	0	0	0	0	1	1	1
1243	0	1	3318	13	S4	0	Outpatient	1	0	0	0	0	0	0	0	0	0	0	0	0	White	Not Hispanic or Latino	0	0	63	1	77	250	29.6424	2	0	0	0	0	0	0	0	0	0	0	0	0	0	0	0	0	1	0	1
1244	0	1	3319	13	S4	0	Outpatient	1	0	0	0	0	0	0	0	0	0	0	0	0	White		0	0	81	0	60	162	31.6350	2	0	0	0	0	0	0	0	0	0	0	0	0	0	0	0	0	1	0	1
1245	0	1	3325	4	S4	0	Outpatient	1	1	2	1	0	0	0	1	0	0	0	0	0	White	Not Hispanic or Latino	0	0	63	0	62	123	22.4945	2	0	0	0	0	0	0	0	0	0	0	0	0	0	0	0	0	1	1	1
1246	0	0	3330	64	S3	0	Outpatient	0	0	0	0	0	0	0	0	0	0	0	0	0	White	Not Hispanic or Latino	0	0	51	1	73	193	25.4605	2	0	0	0	1	0	0	0	0	0	0	0	0	0	0	0	0	0	0	1
1247	0	0	3331	64	S3	0	Outpatient	1	1	0	1	0	0	0	0	0	0	0	0	0	White	Not Hispanic or Latino	0	0	63	1	70	186	26.6853	2	0	0	0	0	1	0	0	0	0	0	0	0	0	0	0	0	0	0	0
1248	0	1	3332	11	S4	0	Outpatient	1	1	2	3	0	0	0	0	0	0	0	0	0	White	Not Hispanic or Latino	0	0	57	1	74	300	38.5135	2	0	0	0	0	0	0	0	0	0	0	0	0	0	0	0	0	1	0	1
1249	0	0	3356	49	S7	0	Outpatient	0	0	0	0	0	0	0	0	0	0	0	0	0	Black or African American	Not Hispanic or Latino	1	0	71	1	67	166	25.9964	2	0	0	0	1	0	0	0	0	0	0	0	0	0	0	0	0	0	0	0
1250	0	0	3357	49	S7	0	Outpatient	1	1	0	1	0	0	0	0	0	0	0	0	0	Black or African American	Not Hispanic or Latino	1	0	82	0	63	142	25.1514	2	0	0	0	0	1	0	0	0	0	0	0	0	0	0	0	0	0	0	1
1251	0	0	3358	49	S7	0	Outpatient	0	0	0	0	0	0	0	0	0	0	0	0	0	Black or African American	Not Hispanic or Latino	1	0	64	1	66	214	34.5367	3	0	0	0	1	0	0	0	0	0	0	0	0	0	0	0	0	0	1	1
1252	0	0	3359	49	S7	0	Outpatient	0	1	2	2	0	0	0	0	0	0	0	0	0	White	Not Hispanic or Latino	0	0	50	1	69	176	25.9878	2	0	0	0	1	0	0	0	0	0	0	0	0	0	0	0	0	0	0	0
1253	0	0	3360	49	S7	0	Outpatient	1	1	0	1	0	0	0	0	0	0	0	0	0	Black or African American	Not Hispanic or Latino	1	0	62	1	68	272	41.3529	2	0	0	0	0	1	0	0	0	0	0	0	0	0	0	0	0	0	1	1
1254	0	0	3361	49	S7	0	Outpatient	0	0	0	0	0	0	0	0	0	0	0	0	0	White	Not Hispanic or Latino	0	0	54	0	64	148	25.4014	1	0	0	0	1	0	0	0	0	0	0	0	0	0	0	0	0	0	0	0
1255	0	0	3376	65	S3	0	Outpatient	0	0	0	0	0	0	0	0	0	0	0	0	0	White	Not Hispanic or Latino	0	0	60	1	70	170	24.3898	2	0	0	0	1	0	0	0	0	0	0	0	0	0	0	0	0	0	0	0
1256	0	0	3377	65	S3	0	Outpatient	1	1	1	0	1	0	0	0	0	0	0	0	0	White	Not Hispanic or Latino	0	0	67	0	64	230	39.4751	2	0	0	0	0	1	0	0	0	0	0	0	0	0	0	0	0	0	1	1
1257	0	0	3378	24	S7	0	Outpatient	0	0	0	0	0	0	0	0	0	0	0	0	0	White	Not Hispanic or Latino	0	0	71	1	66	189	30.5021	2	0	0	0	1	0	0	0	0	0	0	0	0	0	0	0	0	0	0	0
1258	0	0	3379	24	S7	0	Outpatient	0	0	0	0	0	0	0	0	0	0	0	0	0	White	Not Hispanic or Latino	0	0	56	1	73	219	28.8904	1	0	0	0	1	0	0	0	0	0	0	0	0	0	0	0	0	0	0	1
1259	0	0	3380	24	S7	0	Outpatient	1	1	2	1	0	0	0	0	0	0	0	0	0	White	Not Hispanic or Latino	0	0	51	0	65	141	23.4611	1	0	0	0	0	1	0	0	0	0	0	0	0	0	0	0	0	0	1	1
1260	0	0	3381	24	S7	0	Outpatient	0	0	0	0	0	0	0	0	0	0	0	0	0	White	Not Hispanic or Latino	0	0	81	0	62	154	28.1639	2	0	0	0	1	0	0	0	0	0	0	0	0	0	0	0	0	0	0	1
1261	0	1	3389	4	S4	0	Outpatient	1	1	0	1	0	0	0	0	0	0	0	0	0	White	Not Hispanic or Latino	0	0	58	0	64	210	36.0425	2	0	0	0	0	0	0	0	0	0	0	0	0	0	0	0	0	1	0	0
1262	0	1	3390	4	S4	0	Outpatient	0	0	0	0	0	0	0	0	0	0	0	0	0	White	Not Hispanic or Latino	0	0	61	1		205		1	0	0	0	0	0	0	0	0	0	0	0	0	0	0	0	0	1	1	1
1263	0	1	3391	4	S4	0	Outpatient	0	0	0	0	0	0	0	0	0	0	0	0	0	White	Not Hispanic or Latino	0	0	53	1	71	175	24.4049	1	0	0	0	0	0	0	0	0	0	0	0	0	0	0	0	0	1	0	0
1264	0	0	3397	56	S3	0	Outpatient	0	0	0	0	0	0	0	0	0	0	0	0	0	White	Not Hispanic or Latino	0	0	44	1	74	190	24.3919	2	0	0	0	1	0	0	0	0	0	0	0	0	0	0	0	0	0	0	1
1265	0	0	3398	56	S3	0	Outpatient	0	0	0	0	0	0	0	0	0	0	0	0	0	White	Not Hispanic or Latino	0	0	50	0	65	170	28.2864	1	0	0	0	1	0	0	0	0	0	0	0	0	0	0	0	0	0	0	1
1266	0	0	3399	56	S3	0	Outpatient	1	1	0	1	0	0	0	0	0	0	0	0	0	White	Patient Declined	0	0	42	1	74	200	25.6757	1	0	0	0	0	1	0	0	0	0	0	0	0	0	0	0	0	0	0	1
1267	0	1	3401	11	S4	0	Outpatient	1	0	0	0	0	0	0	0	0	0	0	0	0	White	Not Hispanic or Latino	0	0	44	0	64	120	20.5957	1	0	0	0	0	0	0	0	0	0	0	0	0	0	0	0	0	1	0	0
1268	0	1	3402	11	S4	0	Outpatient	0	0	0	0	0	0	0	0	0	0	0	0	0	White	Not Hispanic or Latino	0	0	52	1	71	235	32.7723	2	0	0	0	0	0	0	0	0	0	0	0	0	0	0	0	0	1	0	0
1269	0	0	3409	38	S3	0	Outpatient	0	0	0	0	0	0	0	0	0	0	0	0	0	White	Unknown	0	0	55	1	73	240	31.6607	2	0	0	0	1	0	0	0	0	0	0	0	0	0	0	0	0	0	0	1
1270	0	0	3410	38	S3	0	Outpatient	1	0	0	0	0	0	0	0	0	0	0	0	0	White	Not Hispanic or Latino	0	0	58	0	69	227	33.5184	2	0	0	0	0	1	0	0	0	0	0	0	0	0	0	0	0	0	1	1
1271	0	0	3411	38	S3	0	Outpatient	0	0	0	0	0	0	0	0	0	0	0	0	0	White	Not Hispanic or Latino	0	0	54	1	72	185	25.0878	2	0	0	0	1	0	0	0	0	0	0	0	0	0	0	0	0	0	0	1
1272	0	0	3412	38	S3	0	Outpatient	0	0	0	0	0	0	0	0	0	0	0	0	0	White	Not Hispanic or Latino	0	0	54	1	72	188	25.4946	1	0	0	0	1	0	0	0	0	0	0	0	0	0	0	0	0	0	1	1
1273	0	0	3413	36	S7	0	Outpatient	1	1	0	1	0	0	0	0	0	0	0	0	0	Asian	Not Hispanic or Latino	0	0	67	1	66	150	24.2080	2	0	0	0	0	1	0	0	0	0	0	0	0	0	0	0	0	0	1	1
1274	0	0	3414	36	S7	0	Outpatient	1	1	2	0	0	0	0	0	0	0	0	0	0	Black or African American	Not Hispanic or Latino	1	0	57	0	64	210	36.0425	2	0	0	0	0	0	0	0	0	0	0	0	0	0	0	0	0	1	1	1
1275	0	0	3415	36	S7	0	Outpatient	0	0	0	0	0	0	0	0	0	0	0	0	0	Black or African American	Not Hispanic or Latino	1	0	51	0	65	225	37.4379	2	0	0	0	1	0	0	0	0	0	0	0	0	0	0	0	0	0	0	0
1276	0	0	3416	36	S7	0	Outpatient	0	0	0	0	0	0	0	0	0	0	0	0	0	White	Not Hispanic or Latino	0	0	65	1	67	150	23.4908	2	0	0	0	1	0	0	0	0	0	0	0	0	0	0	0	0	0	1	1
1277	0	0	3418	49	S7	0	Outpatient	1	1	0	1	0	0	0	0	0	0	0	0	0	Black or African American	Not Hispanic or Latino	1	0	47	0	65	157	26.1233	2	0	0	0	0	1	0	0	0	0	0	0	0	0	0	0	0	0	0	1
1278	0	0	3419	49	S7	0	Outpatient	0	0	0	0	0	0	0	0	0	0	0	0	0	White	Not Hispanic or Latino	0	0	55	1	75	293	36.6185	2	0	0	0	1	0	0	0	0	0	0	0	0	0	0	0	0	0	0	0
1279	0	0	3420	49	S7	0	Outpatient	0	1	2	0	0	0	0	0	0	0	0	0	0	White	Not Hispanic or Latino	0	0	54	1	72	212	28.7492	2	0	0	0	1	0	0	0	0	0	0	0	0	0	0	0	0	0	0	1
1280	0	0	3421	49	S7	0	Outpatient	1	1	0	1	0	0	1	0	0	0	0	0	0	White	Not Hispanic or Latino	0	0	67	1	72	224	30.3765	2	0	0	0	0	1	0	0	0	0	0	0	0	0	0	0	0	0	1	1
1281	0	0	3422	45	S7	0	Outpatient	0	0	0	0	0	0	0	0	0	0	0	0	0	Patient declined to provide	Patient Declined	0	0	68	0	65	136	22.6291	1	0	0	0	1	0	0	0	0	0	0	0	0	0	0	0	0	0	1	1
1282	0	0	3423	45	S7	0	Outpatient	0	0	0	0	0	0	0	0	0	0	0	0	0	White	Not Hispanic or Latino	0	0	54	1	68	144	21.8927	1	0	0	0	1	0	0	0	0	0	0	0	0	0	0	0	0	0	1	1
1283	0	0	3424	20	S3	0	Outpatient	1	1	0	1	0	0	0	0	0	0	0	0	0	White	Not Hispanic or Latino	0	0	53	1	74	230	29.5270	1	0	0	0	0	1	0	0	0	0	0	0	0	0	0	0	0	0	1	1
1284	0	0	3425	20	S3	0	Outpatient	1	1	0	0	0	0	0	0	0	1	0	0	0	Unknown	Unknown	0	0	50	1	70	204	29.2678	2	0	0	0	0	1	0	0	0	0	0	0	0	0	0	0	0	0	0	0
1285	0	0	3426	20	S3	0	Outpatient	0	0	0	0	0	0	0	0	0	0	0	0	0	Unknown	Unknown	0	0	66	0	65	227	37.7707	2	0	0	0	1	0	0	0	0	0	0	0	0	0	0	0	0	0	1	1
1286	0	0	3427	20	S3	0	Outpatient	0	0	0	0	0	0	0	0	0	0	0	0	0	White	Not Hispanic or Latino	0	0	65	1	69	180	26.5784	2	0	0	0	1	0	0	0	0	0	0	0	0	0	0	0	0	0	1	1
1287	0	0	3428	20	S3	0	Outpatient	0	0	0	0	0	0	0	0	0	0	0	0	0	White	Not Hispanic or Latino	0	0	53	0	67	135	21.1417	1	0	0	0	1	0	0	0	0	0	0	0	0	0	0	0	0	0	1	1
1288	0	0	3429	20	S3	0	Outpatient	1	1	0	1	0	0	0	0	0	0	0	0	0	White	Not Hispanic or Latino	0	0	52	0	64	224	38.4453	2	0	0	0	0	1	0	0	0	0	0	0	0	0	0	0	0	0	1	1
1289	0	0	3430	20	S3	0	Outpatient	0	1	2	0	0	0	0	0	0	0	0	0	0	White	Unknown	0	0	54	0	67	187	29.2851	2	0	0	0	1	0	0	0	0	0	0	0	0	0	0	0	0	0	1	1
1290	0	0	3431	20	S3	0	Outpatient	1	1	0	1	0	0	0	0	0	0	0	0	0	Unknown	Unknown	0	0	66	1	69	228	33.6660	2	0	0	0	0	1	0	0	0	0	0	0	0	0	0	0	0	0	1	1
1291	0	0	3432	20	S3	0	Outpatient	0	0	0	0	0	0	0	0	0	0	0	0	0	White	Not Hispanic or Latino	0	0	54	1	72	190	25.7658	1	0	0	0	1	0	0	0	0	0	0	0	0	0	0	0	0	0	1	1
1292	0	0	3433	20	S3	0	Outpatient	1	1	0	1	0	0	0	0	0	1	0	0	0	Unknown	Unknown	0	0	62	0	63	130	23.0260	2	0	0	0	0	1	0	0	0	0	0	0	0	0	0	0	0	0	0	1
1293	0	1	3434	9	S4	0	Outpatient	0	0	0	0	0	0	0	0	0	0	0	0	0	Black or African American	Not Hispanic or Latino	1	0	50	1	70	300	43.0408	2	0	0	0	0	0	0	0	0	0	0	0	0	0	0	0	0	1	0	1
1294	0	1	3435	9	S4	0	Outpatient	1	1	0	1	0	0	0	1	0	0	0	0	0	White	Not Hispanic or Latino	0	0	73	0	60	135	26.3625	2	0	0	0	0	0	0	0	0	0	0	0	0	0	0	0	0	1	0	0
1295	0	1	3436	9	S4	0	Outpatient	0	0	0	0	0	0	0	0	0	0	0	0	0	White	Not Hispanic or Latino	0	0	51	1	68	174	26.4537	1	0	0	0	0	0	0	0	0	0	0	0	0	0	0	0	0	1	1	1
1296	0	1	3437	9	S4	0	Outpatient	1	1	2	2	0	0	0	0	0	0	0	0	0	White	Not Hispanic or Latino	0	0	55	0	67	250	39.1513	2	0	0	0	0	0	0	0	0	0	0	0	0	0	0	0	0	1	0	0
1297	0	1	3438	13	S4	0	Outpatient	0	0	0	0	0	0	0	0	0	0	0	0	0	White	Not Hispanic or Latino	0	0	62	1	63	143	25.3285	1	0	0	0	0	0	0	0	0	0	0	0	0	0	0	0	0	1	1	1
1298	0	1	3439	13	S4	0	Outpatient	0	0	0	0	0	0	0	0	0	0	0	0	0	Black or African American	Not Hispanic or Latino	1	0	51	1	68	245	37.2481	2	0	0	0	0	0	0	0	0	0	0	0	0	0	0	0	0	1	1	1
1299	0	1	3440	13	S4	0	Outpatient	0	0	0	0	0	0	0	0	0	0	0	0	0	White	Not Hispanic or Latino	0	0	62	0		200		2	0	0	0	0	0	0	0	0	0	0	0	0	0	0	0	0	1	1	0
1300	0	1	3441	7	S4	0	Outpatient	0	0	0	0	0	0	0	0	0	0	0	0	0	White	Not Hispanic or Latino	0	0	56	1	71	236	32.9117	2	0	0	0	0	0	0	0	0	0	0	0	0	0	0	0	0	1	0	0
1301	0	1	3442	7	S4	0	Outpatient	0	0	0	0	0	0	0	0	0	0	0	0	0	White	Not Hispanic or Latino	0	0	53	0	67	165	25.8398	1	0	0	0	0	0	0	0	0	0	0	0	0	0	0	0	0	1	1	1
1302	0	1	3443	7	S4	0	Outpatient	1	1	0	1	0	0	0	1	0	0	0	0	0	White	Not Hispanic or Latino	0	0	59	1	72	230	31.1902	2	0	0	0	0	0	0	0	0	0	0	0	0	0	0	0	0	1	1	1
1303	0	1	3444	7	S4	0	Outpatient	1	1	0	1	0	0	0	1	0	0	0	0	0	White	Not Hispanic or Latino	0	0	63	1	65	180	29.9503	2	0	0	0	0	0	0	0	0	0	0	0	0	0	0	0	0	1	1	1
1304	0	1	3445	7	S4	0	Outpatient	0	1	2	0	0	0	0	0	0	0	0	0	0	White	Not Hispanic or Latino	0	0	40	0	66	190	30.6635	2	0	0	0	0	0	0	0	0	0	0	0	0	0	0	0	0	1	0	0
1305	0	1	3446	7	S4	0	Outpatient	0	0	0	0	0	0	0	0	0	0	0	0	0	White	Not Hispanic or Latino	0	0	55	0	64	185	31.7517	1	0	0	0	0	0	0	0	0	0	0	0	0	0	0	0	0	1	0	0
1306	0	0	3453	40	S7	0	Outpatient	0	0	0	0	0	0	0	0	0	0	0	0	0	White	Not Hispanic or Latino	0	0	61	1	75	274	34.2439	2	0	0	0	1	0	0	0	0	0	0	0	0	0	0	0	0	0	0	0
1307	0	0	3454	40	S7	0	Outpatient	0	0	0	0	0	0	0	0	0	0	0	0	0	White	Not Hispanic or Latino	0	0	60	1	67	196	30.6946	2	0	0	0	1	0	0	0	0	0	0	0	0	0	0	0	0	0	0	0
1308	0	0	3455	40	S7	0	Outpatient	0	0	0	0	0	0	0	0	0	0	0	0	0	White	Not Hispanic or Latino	0	0	49	1	67	212	33.2003	1	0	0	0	1	0	0	0	0	0	0	0	0	0	0	0	0	0	1	1
1309	0	0	3456	40	S7	0	Outpatient	1	1	0	1	0	0	0	0	0	0	0	0	0	White	Not Hispanic or Latino	0	0	70	1	66	170	27.4357	2	0	0	0	0	1	0	0	0	0	0	0	0	0	0	0	0	0	1	1
1310	0	1	3466	10	S4	0	Outpatient	0	0	0	0	0	0	0	0	0	0	0	0	0	White	Not Hispanic or Latino	0	0	74	0	63	169	29.9337	2	0	0	0	0	0	0	0	0	0	0	0	0	0	0	0	0	1	1	1
1311	0	1	3467	10	S4	0	Outpatient	0	1	0	2	0	0	0	0	0	0	0	0	0	White	Not Hispanic or Latino	0	0	52	0	70	222	31.8502	2	0	0	0	0	0	0	0	0	0	0	0	0	0	0	0	0	1	0	0
1312	0	1	3468	10	S4	0	Outpatient	0	0	0	0	0	0	0	0	0	0	0	0	0	White	Not Hispanic or Latino	0	0	50	0	65	145	24.1266	2	0	0	0	0	0	0	0	0	0	0	0	0	0	0	0	0	1	0	1
1313	0	0	3486	45	S7	0	Outpatient	1	1	0	1	0	0	0	0	0	0	0	0	0	White	Not Hispanic or Latino	0	0	59	1	65	198	32.9453	2	0	0	0	0	1	0	0	0	0	0	0	0	0	0	0	0	0	1	1
1314	0	0	3487	45	S7	0	Outpatient	0	1	2	0	0	0	0	0	0	0	0	0	0	White	Not Hispanic or Latino	0	0	65	1	70	245	35.1500	2	0	0	0	1	0	0	0	0	0	0	0	0	0	0	0	0	0	1	1
1315	0	0	3488	20	S3	0	Outpatient	0	0	0	0	0	0	0	0	0	0	0	0	0	White	Not Hispanic or Latino	0	0	52	0	67	145	22.7077	2	0	0	0	1	0	0	0	0	0	0	0	0	0	0	0	0	0	0	1
1316	0	0	3489	20	S3	0	Outpatient	0	0	0	0	0	0	0	0	0	0	0	0	0	White	Unknown	0	0	64	0	66	121	19.5278	1	0	0	0	1	0	0	0	0	0	0	0	0	0	0	0	0	0	1	1
1317	0	0	3490	20	S3	0	Outpatient	0	0	0	0	0	0	0	0	0	0	0	0	0	White	Not Hispanic or Latino	0	0	51	0	68	200	30.4066	2	0	0	0	1	0	0	0	0	0	0	0	0	0	0	0	0	0	1	1
1318	0	0	3491	20	S3	0	Outpatient	0	1	2	0	0	0	0	0	0	0	0	0	0	Black or African American	Unknown	1	0	48	0	67	147	23.0209	2	0	0	0	1	0	0	0	0	0	0	0	0	0	0	0	0	0	0	0
1319	0	0	3492	20	S3	0	Outpatient	1	1	0	1	0	0	0	0	0	0	0	0	0	White	Not Hispanic or Latino	0	0	71	1	67	160	25.0568	2	0	0	0	0	1	0	0	0	0	0	0	0	0	0	0	0	0	1	1
1320	0	0	3499	18	S3	0	Outpatient	1	1	0	1	0	0	0	0	0	0	0	0	0	White	Not Hispanic or Latino	0	0	51	1	72	235	31.8682	2	0	0	0	0	1	0	0	0	0	0	0	0	0	0	0	0	0	0	0
1321	0	0	3500	18	S3	0	Outpatient	0	0	0	0	0	0	0	0	0	0	0	0	0	White	Not Hispanic or Latino	0	0	62	0	63	110	19.4835	2	0	0	0	1	0	0	0	0	0	0	0	0	0	0	0	0	0	0	0
1322	0	0	3501	18	S3	0	Outpatient	1	1	0	1	0	0	0	0	0	0	0	0	0	White	Not Hispanic or Latino	0	0	61	1	68	130	19.7643	2	0	0	0	0	1	0	0	0	0	0	0	0	0	0	0	0	0	0	0
1323	0	0	3502	18	S3	0	Outpatient	0	0	0	0	0	0	0	0	0	0	0	0	0	White	Not Hispanic or Latino	0	0	54	0	62	160	29.2612	2	0	0	0	1	0	0	0	0	0	0	0	0	0	0	0	0	0	1	1
1324	0	1	3510	9	S4	0	Outpatient	0	0	0	0	0	0	0	0	0	0	0	0	0	White	Not Hispanic or Latino	0	0	61	1		168		2	0	0	0	0	0	0	0	0	0	0	0	0	0	0	0	0	1	0	0
1325	0	1	3511	9	S4	0	Outpatient	0	0	0	0	0	0	0	0	0	0	0	0	0	White	Not Hispanic or Latino	0	0	54	0	67	123	19.2624	1	0	0	0	0	0	0	0	0	0	0	0	0	0	0	0	0	1	0	0
1326	0	1	3512	9	S4	0	Outpatient	1	1	0	1	0	0	0	1	0	0	0	0	0	White	Not Hispanic or Latino	0	0	70	0	67	213	33.3569	2	0	0	0	0	0	0	0	0	0	0	0	0	0	0	0	0	1	0	0
1327	0	1	3513	9	S4	0	Outpatient	0	0	0	0	0	0	0	0	0	0	0	0	0	White	Not Hispanic or Latino	0	0	53	0	63	140	24.7972	1	0	0	0	0	0	0	0	0	0	0	0	0	0	0	0	0	1	0	0
1328	0	1	3514	9	S4	0	Outpatient	1	1	0	1	0	0	0	1	0	0	0	0	0	White	Not Hispanic or Latino	0	0	53	1	72	212	28.7492	2	0	0	0	0	0	0	0	0	0	0	0	0	0	0	0	0	1	0	0
1329	0	0	3515	24	S7	0	Outpatient	1	1	0	1	0	0	0	0	0	0	0	0	0	White	Not Hispanic or Latino	0	0	62	1	73	260	34.2991	2	0	0	0	0	1	0	0	0	0	0	0	0	0	0	0	0	0	1	1
1330	0	0	3516	24	S7	0	Outpatient	0	0	0	0	0	0	0	0	0	0	0	0	0	Black or African American	Not Hispanic or Latino	1	0	74	0	67	126	19.7322	2	0	0	0	1	0	0	0	0	0	0	0	0	0	0	0	0	0	1	1
1331	0	0	3517	24	S7	0	Outpatient	0	0	0	0	0	0	0	0	0	0	0	0	0	Asian	Hispanic or Latino	0	1	50	1	67	200	31.3210	2	0	0	0	1	0	0	0	0	0	0	0	0	0	0	0	0	0	1	1
1332	0	0	3518	24	S7	0	Outpatient	0	0	0	0	0	0	0	0	0	0	0	0	0	Black or African American	Not Hispanic or Latino	1	0	51	0	63	240	42.5094	2	0	0	0	1	0	0	0	0	0	0	0	0	0	0	0	0	0	0	0
1333	0	1	3519	13	S4	0	Outpatient	0	0	0	0	0	0	0	0	0	0	0	0	0	White	Not Hispanic or Latino	0	0	54	1	70	204	29.2678	1	0	0	0	0	0	0	0	0	0	0	0	0	0	0	0	0	1	1	1
1334	0	1	3520	13	S4	0	Outpatient	0	0	0	0	0	0	0	0	0	0	0	0	0	White	Not Hispanic or Latino	0	0	50	1	70	162	23.2420	1	0	0	0	0	0	0	0	0	0	0	0	0	0	0	0	0	1	1	1
1335	0	1	3521	13	S4	0	Outpatient	0	0	0	0	0	0	0	0	0	0	0	0	0	White	Not Hispanic or Latino	0	0	50	1	74	205	26.3176	2	0	0	0	0	0	0	0	0	0	0	0	0	0	0	0	0	1	0	0
1336	0	1	3522	13	S4	0	Outpatient	1	0	0	0	0	0	0	0	0	0	0	0	0	White	Not Hispanic or Latino	0	0	67	0		144		1	0	0	0	0	0	0	0	0	0	0	0	0	0	0	0	0	1	0	0
1337	0	0	3523	42	S7	0	Outpatient	0	0	0	0	0	0	0	0	0	0	0	0	0	Asian	Not Hispanic or Latino	0	0	50	0	63	125	22.1403	1	0	0	0	1	0	0	0	0	0	0	0	0	0	0	0	0	0	0	1
1338	0	0	3526	40	S7	0	Outpatient	1	1	0	1	0	0	0	0	0	0	0	0	0	Black or African American	Not Hispanic or Latino	1	0	44	1	70	225	32.2806	2	0	0	0	0	1	0	0	0	0	0	0	0	0	0	0	0	0	0	0
1339	0	0	3527	40	S7	0	Outpatient	0	0	0	0	0	0	0	0	0	0	0	0	0	White	Not Hispanic or Latino	0	0	61	1	68	140	21.2846	2	0	0	0	1	0	0	0	0	0	0	0	0	0	0	0	0	0	0	0
1340	0	0	3528	40	S7	0	Outpatient	0	0	0	0	0	0	0	0	0	0	0	0	0	White	Not Hispanic or Latino	0	0	50	1	71	158	22.0341	1	0	0	0	1	0	0	0	0	0	0	0	0	0	0	0	0	0	0	0
1341	0	1	3546	10	S4	0	Outpatient	0	0	0	0	0	0	0	0	0	0	0	0	0	White	Not Hispanic or Latino	0	0	50	0	65	265	44.0935	2	0	0	0	0	0	0	0	0	0	0	0	0	0	0	0	0	1	1	1
1342	0	0	3554	45	S7	0	Outpatient	1	1	0	1	0	0	0	0	0	0	0	0	0	White	Not Hispanic or Latino	0	0	70	1	66	213	34.3753	2	0	0	0	0	1	0	0	0	0	0	0	0	0	0	0	0	0	0	1
1343	0	0	3555	45	S7	0	Outpatient	0	0	0	0	0	0	0	0	0	0	0	0	0	Black or African American	Not Hispanic or Latino	1	0	75	1	69	192	28.3503	3	0	0	0	1	0	0	0	0	0	0	0	0	0	0	0	0	0	1	1
1344	0	0	3556	45	S7	0	Outpatient	1	1	0	1	0	0	1	0	0	0	0	0	0	White	Not Hispanic or Latino	0	0	54	1	72	178	24.1385	2	0	0	0	0	1	0	0	0	0	0	0	0	0	0	0	0	0	0	0
1345	0	0	3557	45	S7	0	Outpatient	0	0	0	0	0	0	0	0	0	0	0	0	0	White	Not Hispanic or Latino	0	0	61	0	63	134	23.7344	2	0	0	0	1	0	0	0	0	0	0	0	0	0	0	0	0	0	0	0
1346	0	0	3558	45	S7	0	Outpatient	0	0	0	0	0	0	0	0	0	0	0	0	0	White	Not Hispanic or Latino	0	0	60	1	72	205	27.8000	2	0	0	0	1	0	0	0	0	0	0	0	0	0	0	0	0	0	1	1
1347	0	0	3559	45	S7	0	Outpatient	0	1	2	0	0	0	0	0	0	0	0	0	0	Asian	Not Hispanic or Latino	0	0	40	0	68	240	36.4879	2	0	0	0	1	0	0	0	0	0	0	0	0	0	0	0	0	0	0	1
1348	0	0	3560	20	S3	0	Outpatient	0	0	0	0	0	0	0	0	0	0	0	0	0	White	Unknown	0	0	50	0	67	160	25.0568	2	0	0	0	1	0	0	0	0	0	0	0	0	0	0	0	0	0	1	1
1349	0	0	3561	20	S3	0	Outpatient	0	0	0	0	0	0	0	0	0	0	0	0	0	White	Not Hispanic or Latino	0	0	66	0	69	145	21.4104	2	0	0	0	1	0	0	0	0	0	0	0	0	0	0	0	0	0	1	1
1350	0	0	3562	20	S3	0	Outpatient	1	1	0	1	0	0	0	0	0	0	0	0	0	White	Not Hispanic or Latino	0	0	59	0	66	200	32.2773	2	0	0	0	0	1	0	0	0	0	0	0	0	0	0	0	0	0	1	1
1351	0	0	3563	20	S3	0	Outpatient	0	0	0	0	0	0	0	0	0	0	0	0	0	White	Not Hispanic or Latino	0	0	52	0	64	140	24.0283	2	0	0	0	1	0	0	0	0	0	0	0	0	0	0	0	0	0	0	0
1352	0	0	3568	18	S3	0	Outpatient	0	0	0	0	0	0	0	0	0	0	0	0	0	White	Not Hispanic or Latino	0	0	50	0	69	133	19.6385	1	0	0	0	1	0	0	0	0	0	0	0	0	0	0	0	0	0	0	0
1353	0	0	3569	18	S3	0	Outpatient	1	1	0	1	0	0	0	0	0	0	0	0	0	Unknown	Unknown	0	0	73	0	63	160	28.3396	2	0	0	0	0	1	0	0	0	0	0	0	0	0	0	0	0	0	0	0
1354	0	0	3570	18	S3	0	Outpatient	0	0	0	0	0	0	0	0	0	0	0	0	0	White	Not Hispanic or Latino	0	0	41	0	65	185	30.7822	1	0	0	0	1	0	0	0	0	0	0	0	0	0	0	0	0	0	0	0
1355	0	0	3571	18	S3	0	Outpatient	0	1	2	0	0	0	0	0	0	0	0	0	0	White	Not Hispanic or Latino	0	0	43	0	66	160	25.8219	2	0	0	0	1	0	0	0	0	0	0	0	0	0	0	0	0	0	0	0
1356	0	0	3572	18	S3	0	Outpatient	1	1	0	1	0	0	0	0	0	0	0	0	0	Unknown	Unknown	0	0	70	1	72	200	27.1219	1	0	0	0	0	1	0	0	0	0	0	0	0	0	0	0	0	0	1	1
1357	0	0	3573	18	S3	0	Outpatient	1	1	1	0	0	0	0	0	0	0	0	0	0	White	Unknown	0	0	64	0	61	195	36.8409	2	0	0	0	0	1	0	0	0	0	0	0	0	0	0	0	0	0	0	0
1358	0	1	3574	9	S4	0	Outpatient	1	1	0	1	0	0	1	0	0	0	0	0	0	White	Not Hispanic or Latino	0	0	54	1	67	165	25.8398	2	0	0	0	0	0	0	0	0	0	0	0	0	0	0	0	0	1	0	1
1359	0	1	3582	4	S4	0	Outpatient	0	0	0	0	0	0	0	0	0	0	0	0	0	White	Not Hispanic or Latino	0	0	61	0	61	210	39.6748	2	0	0	0	0	0	0	0	0	0	0	0	0	0	0	0	0	1	1	1
1360	0	1	3583	4	S4	0	Outpatient	0	0	0	0	0	0	0	0	0	0	0	0	0	White	Not Hispanic or Latino	0	0	58	0	66	189	30.5021	2	0	0	0	0	0	0	0	0	0	0	0	0	0	0	0	0	1	0	1
1361	0	0	3587	42	S7	0	Outpatient	1	1	2	1	0	0	0	0	0	0	0	0	0	White	Not Hispanic or Latino	0	0	78	0	65	188	31.2814	2	0	0	0	0	1	0	0	0	0	0	0	0	0	0	0	0	0	0	1
1362	0	0	3588	42	S7	0	Outpatient	0	0	0	0	0	0	0	0	0	0	0	0	0	White	Not Hispanic or Latino	0	0	62	0	65	128	21.2980	2	0	0	0	1	0	0	0	0	0	0	0	0	0	0	0	0	0	0	1
1363	0	0	3589	42	S7	0	Outpatient	1	1	0	1	0	0	0	0	0	0	0	0	0	Black or African American	Not Hispanic or Latino	1	0	68	0	64	163	27.9758	2	0	0	0	0	1	0	0	0	0	0	0	0	0	0	0	0	0	0	0
1364	0	0	3599	38	S3	0	Outpatient	0	0	0	0	0	0	0	0	0	0	0	0	0	White	Not Hispanic or Latino	0	0	53	1	67	230	36.0192	2	0	0	0	1	0	0	0	0	0	0	0	0	0	0	0	0	0	1	1
1365	0	0	3600	38	S3	0	Outpatient	1	0	0	0	0	0	0	0	0	0	0	0	0	White	Not Hispanic or Latino	0	0	59	1	70	230	32.9980	2	0	0	0	0	1	0	0	0	0	0	0	0	0	0	0	0	0	1	1
1366	0	0	3601	38	S3	0	Outpatient	1	1	0	1	0	0	0	0	0	0	0	0	0	White	Not Hispanic or Latino	0	0	71	1	69	200	29.5316	2	0	0	0	0	1	0	0	0	0	0	0	0	0	0	0	0	0	0	1
1367	0	0	3602	38	S3	0	Outpatient	1	1	0	1	0	0	0	0	0	0	0	0	0	White	Not Hispanic or Latino	0	0	72	1	72	190	25.7658	2	0	0	0	1	0	0	0	0	0	0	0	0	0	0	0	0	0	1	1
1368	0	0	3603	38	S3	0	Outpatient	0	0	0	0	0	0	0	0	0	0	0	0	0	White	Not Hispanic or Latino	0	0	73	0	61	160	30.2284	2	0	0	0	1	0	0	0	0	0	0	0	0	0	0	0	0	0	1	1
1369	0	0	3607	49	S7	0	Outpatient	0	0	0	0	0	0	0	0	0	0	0	0	0	Black or African American	Not Hispanic or Latino	1	0	53	1	68	213	32.3830	3	0	0	0	1	0	0	0	0	0	0	0	0	0	0	0	0	0	0	0
1370	0	0	3608	49	S7	0	Outpatient	1	1	1	0	0	0	0	0	0	0	0	0	0	Black or African American	Not Hispanic or Latino	1	0	63	0	62	160	29.2612	2	0	0	0	0	1	0	0	0	0	0	0	0	0	0	0	0	0	0	0
1371	0	1	3610	10	S4	0	Outpatient	0	0	0	0	0	0	0	0	0	0	0	0	0	White	Not Hispanic or Latino	0	0	54	0	64	155	26.6028	2	0	0	0	0	0	0	0	0	0	0	0	0	0	0	0	0	1	0	0
1372	0	1	3611	10	S4	0	Outpatient	0	0	0	0	0	0	0	0	0	0	0	0	0	White	Not Hispanic or Latino	0	0	62	0	66	104	16.7842	2	0	0	0	0	0	0	0	0	0	0	0	0	0	0	0	0	1	1	1
1373	0	1	3612	10	S4	0	Outpatient	0	0	0	0	0	0	0	0	0	0	0	0	0	White	Not Hispanic or Latino	0	0	59	0	66	235	37.9258	2	0	0	0	0	0	0	0	0	0	0	0	0	0	0	0	0	1	0	0
1374	0	1	3613	10	S4	0	Outpatient	0	0	0	0	0	0	0	0	0	0	0	0	0	White	Not Hispanic or Latino	0	0	52	0	65	170	28.2864	2	0	0	0	0	0	0	0	0	0	0	0	0	0	0	0	0	1	1	1
1375	0	0	3635	24	S7	0	Outpatient	1	1	0	1	0	0	0	0	0	0	0	0	0	White	Not Hispanic or Latino	0	0	47	1	70	170	24.3898	1	0	0	0	0	1	0	0	0	0	0	0	0	0	0	0	0	0	0	0
1376	0	0	3636	24	S7	0	Outpatient	0	0	0	0	0	0	0	0	0	0	0	0	0	Black or African American	Not Hispanic or Latino	1	0	58	1	70	241	34.5761	2	0	0	0	1	0	0	0	0	0	0	0	0	0	0	0	0	0	0	1
1377	0	0	3637	24	S7	0	Outpatient	0	0	0	0	0	0	0	0	0	0	0	0	0	White	Not Hispanic or Latino	0	0	51	0	64	143	24.5432	2	0	0	0	1	0	0	0	0	0	0	0	0	0	0	0	0	0	0	0
1378	0	1	3638	13	S4	0	Outpatient	1	0	0	0	0	0	0	0	0	0	0	0	0	White	Not Hispanic or Latino	0	0	55	1	69	185	27.3167	2	0	0	0	0	0	0	0	0	0	0	0	0	0	0	0	0	1	1	1
1379	0	1	3639	13	S4	0	Outpatient	1	0	0	0	0	0	0	0	0	0	0	0	0	White	Not Hispanic or Latino	0	0	76	0	67	160	25.0568	2	0	0	0	0	0	0	0	0	0	0	0	0	0	0	0	0	1	0	0
1380	0	1	3640	13	S4	0	Outpatient	1	0	0	0	0	0	0	0	0	0	0	0	0	White	Not Hispanic or Latino	0	0	67	1	67	158	24.7436	1	0	0	0	0	0	0	0	0	0	0	0	0	0	0	0	0	1	1	1
1381	0	1	3641	13	S4	0	Outpatient	1	0	0	0	0	0	0	0	0	0	0	0	0	White	Not Hispanic or Latino	0	0	76	0	67	160	25.0568	2	0	0	0	0	0	0	0	0	0	0	0	0	0	0	0	0	1	0	0
1382	0	1	3645	4	S4	0	Outpatient	0	1	2	2	0	0	0	0	0	0	0	0	0	White	Not Hispanic or Latino	0	0	61	1	67	210	32.8871	2	0	0	0	0	0	0	0	0	0	0	0	0	0	0	0	0	1	1	1
1383	0	1	3646	4	S4	0	Outpatient	0	0	0	0	0	0	0	0	0	0	0	0	0	White	Not Hispanic or Latino	0	0	52	0	66	176	28.4040	2	0	0	0	0	0	0	0	0	0	0	0	0	0	0	0	0	1	1	1
1384	0	1	3647	4	S4	0	Outpatient	0	0	0	0	0	0	0	0	0	0	0	0	0	White	Not Hispanic or Latino	0	0	75	0	68	135	20.5244	2	0	0	0	0	0	0	0	0	0	0	0	0	0	0	0	0	1	0	0
1385	0	1	3648	4	S4	0	Outpatient	0	0	0	0	0	0	0	0	0	0	0	0	0	White	Not Hispanic or Latino	0	0	54	1	74	240	30.8108	2	0	0	0	0	0	0	0	0	0	0	0	0	0	0	0	0	1	1	1
1386	0	0	3649	50	S7	0	Outpatient	1	1	0	1	0	0	0	0	0	0	0	0	0	Black or African American	Not Hispanic or Latino	1	0	55	0	68	208	31.6228	2	0	0	0	0	1	0	0	0	0	0	0	0	0	0	0	0	0	0	0
1387	0	0	3650	50	S7	0	Outpatient	0	0	0	0	0	0	0	0	0	0	0	0	0	White	Not Hispanic or Latino	0	0	63	1	70	250	35.8673	2	0	0	0	1	0	0	0	0	0	0	0	0	0	0	0	0	0	1	1
1388	0	0	3651	50	S7	0	Outpatient	1	0	0	0	0	0	0	0	0	0	0	0	0	White	Not Hispanic or Latino	0	0	60	1	72	150	20.3414	2	0	0	0	0	0	1	0	0	0	0	0	0	0	0	0	0	0	0	1
1389	0	0	3652	41	S7	0	Outpatient	0	0	0	0	0	0	0	0	0	0	0	0	0	White	Not Hispanic or Latino	0	0	55	0	63	133	23.5573	2	0	0	0	1	0	0	0	0	0	0	0	0	0	0	0	0	0	0	0
1390	0	0	3653	41	S7	0	Outpatient	0	0	0	0	0	0	0	0	0	0	0	0	0	White	Not Hispanic or Latino	0	0	52	1	69	187	27.6121	1	0	0	0	1	0	0	0	0	0	0	0	0	0	0	0	0	0	0	1
1391	0	0	3654	42	S7	0	Outpatient	0	0	0	0	0	0	0	0	0	0	0	0	0	White	Not Hispanic or Latino	0	0	52	0	68	178	27.0619	1	0	0	0	1	0	0	0	0	0	0	0	0	0	0	0	0	0	0	1
1392	0	0	3655	42	S7	0	Outpatient	0	0	0	0	0	0	0	0	0	0	0	0	0	Black or African American	Not Hispanic or Latino	1	0	67	0	62	202	36.9422	2	0	0	0	1	0	0	0	0	0	0	0	0	0	0	0	0	0	0	1
1393	0	0	3678	49	S7	0	Outpatient	1	1	0	1	0	0	0	0	0	0	0	0	0	White	Not Hispanic or Latino	0	0	72	0	60	116	22.6522	2	0	0	0	0	1	0	0	0	0	0	0	0	0	0	0	0	0	0	0
1394	0	0	3679	49	S7	0	Outpatient	0	0	0	0	0	0	0	0	0	0	0	0	0	Black or African American	Not Hispanic or Latino	1	0	53	1	78	210	24.2653	1	0	0	0	1	0	0	0	0	0	0	0	0	0	0	0	0	0	0	1
1395	0	1	3680	10	S4	0	Outpatient	0	0	0	0	0	0	0	0	0	0	0	0	0	White	Not Hispanic or Latino	0	0	50	1	68	210	31.9269	2	0	0	0	0	0	0	0	0	0	0	0	0	0	0	0	0	1	1	1
1396	0	1	3681	10	S4	0	Outpatient	0	0	0	0	0	0	0	0	0	0	0	0	0	White	Not Hispanic or Latino	0	0	52	0	62	119	21.7630	2	0	0	0	0	0	0	0	0	0	0	0	0	0	0	0	0	1	1	1
1397	0	1	3682	10	S4	0	Outpatient	0	0	0	0	0	0	0	0	0	0	0	0	0	White	Not Hispanic or Latino	0	0	51	0	66	140	22.5941	1	0	0	0	0	0	0	0	0	0	0	0	0	0	0	0	0	1	0	0
1398	0	1	3683	10	S4	0	Outpatient	1	1	2	1	0	0	0	1	0	0	0	0	0	White	Not Hispanic or Latino	0	0	57	0	63	251	44.4578	2	0	0	0	0	0	0	0	0	0	0	0	0	0	0	0	0	1	1	1
1399	0	0	3697	65	S3	0	Outpatient	1	1	1	0	0	0	0	0	0	0	0	0	0	White	Unknown	0	0	60	1	71	172	23.9865	2	0	0	0	0	1	0	0	0	0	0	0	0	0	0	0	0	0	0	0
1400	0	1	3698	9	S4	0	Outpatient	1	1	2	0	0	0	0	0	0	0	0	0	0	White	Not Hispanic or Latino	0	0	63	0	61	140	26.4499	1	0	0	0	0	0	0	0	0	0	0	0	0	0	0	0	0	1	0	0
1401	0	0	3699	24	S7	0	Outpatient	1	1	0	1	0	0	0	0	0	0	0	0	0	White	Not Hispanic or Latino	0	0	61	0	66	152	24.5308	2	0	0	0	0	1	0	0	0	0	0	0	0	0	0	0	0	0	1	1
1402	0	0	3700	24	S7	0	Outpatient	1	1	0	1	0	0	0	0	0	0	0	0	0	White	Not Hispanic or Latino	0	0	75	1	69	162	23.9206	2	0	0	0	0	1	0	0	0	0	0	0	0	0	0	0	0	0	1	1
1403	0	0	3701	24	S7	0	Outpatient	0	1	0	2	0	0	0	0	0	0	0	0	0	White	Not Hispanic or Latino	0	0	58	1	74	242	31.0676	1	0	0	0	1	0	0	0	0	0	0	0	0	0	0	0	0	0	1	1
1404	0	0	3702	24	S7	0	Outpatient	0	0	0	0	0	0	0	0	0	0	0	0	0	White	Not Hispanic or Latino	0	0	65	0	64	150	25.7446	2	0	0	0	1	0	0	0	0	0	0	0	0	0	0	0	0	0	0	1
1405	0	0	3703	24	S7	0	Outpatient	0	1	2	0	0	0	0	0	0	0	0	0	0	White	Not Hispanic or Latino	0	0	65	1	79	228	25.6824	2	0	0	0	1	0	0	0	0	0	0	0	0	0	0	0	0	0	0	0
1406	0	1	3704	13	S4	0	Outpatient	0	0	0	0	0	0	0	0	0	0	0	0	0	White	Not Hispanic or Latino	0	0	59	1	73	225	29.6819	1	0	0	0	0	0	0	0	0	0	0	0	0	0	0	0	0	1	1	1
1407	0	1	3705	13	S4	0	Outpatient	1	0	0	0	0	0	0	0	0	0	0	0	0	White	Not Hispanic or Latino	0	0	57	1	69	209	30.8605	2	0	0	0	0	0	0	0	0	0	0	0	0	0	0	0	0	1	1	1
1408	0	1	3706	4	S4	0	Outpatient	1	1	0	1	0	0	0	1	0	0	0	0	0	White	Not Hispanic or Latino	0	0	55	1	73	256	33.7714	2	0	0	0	0	0	0	0	0	0	0	0	0	0	0	0	0	1	1	1
1409	0	1	3707	4	S4	0	Outpatient	0	1	2	0	0	0	0	0	0	0	0	0	0	White	Not Hispanic or Latino	0	0	66	0	63	181	32.0592	2	0	0	0	0	0	0	0	0	0	0	0	0	0	0	0	0	1	0	0
1410	0	1	3708	4	S4	0	Outpatient	1	1	0	1	0	0	0	1	0	0	0	0	0	White	Not Hispanic or Latino	0	0	86	0	63	135	23.9116	2	0	0	0	0	0	0	0	0	0	0	0	0	0	0	0	0	1	0	1
1411	0	1	3709	4	S4	0	Outpatient	0	1	2	0	0	0	0	0	0	0	0	0	0	White	Not Hispanic or Latino	0	0	80	0	65	160	26.6225	2	0	0	0	0	0	0	0	0	0	0	0	0	0	0	0	0	1	1	1
1412	0	1	3710	4	S4	0	Outpatient	1	1	0	1	0	0	0	1	0	0	0	0	0	White	Not Hispanic or Latino	0	0	67	0	62	171	31.2729	2	0	0	0	0	0	0	0	0	0	0	0	0	0	0	0	0	1	1	1
1413	0	1	3711	4	S4	0	Outpatient	1	1	2	1	0	0	0	1	0	0	0	0	0	White	Not Hispanic or Latino	0	0	44	1	69	360	53.1569	2	0	0	0	0	0	0	0	0	0	0	0	0	0	0	0	0	1	1	1
1414	0	0	3712	50	S7	0	Outpatient	0	0	0	0	0	0	0	0	0	0	0	0	0	White	Not Hispanic or Latino	0	0	65	1	67	152	23.8040	2	0	0	0	1	0	0	0	0	0	0	0	0	0	0	0	0	0	0	1
1415	0	0	3732	38	S3	0	Outpatient	0	0	0	0	0	0	0	0	0	0	0	0	0	White	Not Hispanic or Latino	0	0	51	1	74	240	30.8108	2	0	0	0	1	0	0	0	0	0	0	0	0	0	0	0	0	0	1	1
1416	0	0	3733	38	S3	0	Outpatient	0	0	0	0	0	0	0	0	0	0	0	0	0	White	Not Hispanic or Latino	0	0	50	0	66	170	27.4357	2	0	0	0	1	0	0	0	0	0	0	0	0	0	0	0	0	0	0	1
1417	0	0	3734	38	S3	0	Outpatient	0	0	0	0	0	0	0	0	0	0	0	0	0	White	Not Hispanic or Latino	0	0	54	0	61	180	34.0070	2	0	0	0	1	0	0	0	0	0	0	0	0	0	0	0	0	0	0	0
1418	0	0	3735	38	S3	0	Outpatient	0	0	0	0	0	0	0	0	0	0	0	0	0	White	Not Hispanic or Latino	0	0	68	1	70	180	25.8245	2	0	0	0	1	0	0	0	0	0	0	0	0	0	0	0	0	0	0	0
1419	0	0	3736	38	S3	0	Outpatient	0	0	0	0	0	0	0	0	0	0	0	0	0	Black or African American	Not Hispanic or Latino	1	0	61	0	62	117	21.3972	2	0	0	0	1	0	0	0	0	0	0	0	0	0	0	0	0	0	1	1
1420	0	1	3739	10	S4	0	Outpatient	1	0	0	0	0	0	0	0	0	0	0	0	0	White	Not Hispanic or Latino	0	0	61	1	73	230	30.3415	1	0	0	0	0	0	0	0	0	0	0	0	0	0	0	0	0	1	0	1
1421	0	1	3740	10	S4	0	Outpatient	0	1	2	2	0	0	0	0	0	0	0	0	0	White	Not Hispanic or Latino	0	0	65	0	66	190	30.6635	2	0	0	0	0	0	0	0	0	0	0	0	0	0	0	0	0	1	1	1
1422	0	1	3741	10	S4	0	Outpatient	0	0	0	0	0	0	0	0	0	0	0	0	0	Black or African American	Not Hispanic or Latino	1	0	55	0	70	180	25.8245	2	0	0	0	0	0	0	0	0	0	0	0	0	0	0	0	0	1	0	1
1423	0	0	3750	45	S7	0	Outpatient	0	0	0	0	0	0	0	0	0	0	0	0	0	White	Not Hispanic or Latino	0	0	50	0	67	135	21.1417	2	0	0	0	1	0	0	0	0	0	0	0	0	0	0	0	0	0	0	0
1424	0	0	3751	45	S7	0	Outpatient	0	0	0	0	0	0	0	0	0	0	0	0	0	Black or African American	Not Hispanic or Latino	1	0	65	0	64	176	30.2070	2	0	0	0	1	0	0	0	0	0	0	0	0	0	0	0	0	0	1	1
1425	0	0	3752	45	S7	0	Outpatient	0	0	0	0	0	0	0	0	0	0	0	0	0	Black or African American	Not Hispanic or Latino	1	0	55	0	63	169	29.9337	2	0	0	0	1	0	0	0	0	0	0	0	0	0	0	0	0	0	0	1
1426	0	1	3762	9	S4	0	Outpatient	0	0	0	0	0	0	0	0	0	0	0	0	0	White	Not Hispanic or Latino	0	0	63	1	70	230	32.9980	2	0	0	0	0	0	0	0	0	0	0	0	0	0	0	0	0	1	1	1
1427	0	1	3763	9	S4	0	Outpatient	0	0	0	0	0	0	0	0	0	0	0	0	0	White	Not Hispanic or Latino	0	0	50	1	67	240	37.5852	2	0	0	0	0	0	0	0	0	0	0	0	0	0	0	0	0	1	0	1
1428	0	1	3764	9	S4	0	Outpatient	0	0	0	0	0	0	0	0	0	0	0	0	0	White	Not Hispanic or Latino	0	0	55	0	67	140	21.9247	2	0	0	0	0	0	0	0	0	0	0	0	0	0	0	0	0	1	1	1
1429	0	1	3765	9	S4	0	Outpatient	0	0	0	0	0	0	0	0	0	0	0	0	0	White	Not Hispanic or Latino	0	0	56	1	67	215	33.6701	2	0	0	0	0	0	0	0	0	0	0	0	0	0	0	0	0	1	0	0
1430	0	1	3766	13	S4	0	Outpatient	1	0	0	0	0	0	0	0	0	0	0	0	0	Black or African American	Not Hispanic or Latino	1	0	81	1	71	185	25.7994	2	0	0	0	0	0	0	0	0	0	0	0	0	0	0	0	0	1	1	1
1431	0	1	3767	13	S4	0	Outpatient	0	0	0	0	0	0	0	0	0	0	0	0	0	White	Not Hispanic or Latino	0	0	57	0	66	152	24.5308	2	0	0	0	0	0	0	0	0	0	0	0	0	0	0	0	0	1	0	0
1432	0	1	3768	13	S4	0	Outpatient	1	0	0	0	0	0	0	0	0	0	0	0	0	White	Not Hispanic or Latino	0	0	46	1	68	223	33.9033	2	0	0	0	0	0	0	0	0	0	0	0	0	0	0	0	0	1	0	1
1433	0	1	3769	13	S4	0	Outpatient	1	0	0	0	0	0	0	0	0	0	0	0	0	White	Not Hispanic or Latino	0	0	32	0	63	140	24.7972	2	0	0	0	0	0	0	0	0	0	0	0	0	0	0	0	0	1	0	0
1434	0	1	3770	13	S4	0	Outpatient	1	0	0	0	0	0	0	0	0	0	0	0	0	White	Not Hispanic or Latino	0	0	71	1	75	211	26.3703	2	0	0	0	0	0	0	0	0	0	0	0	0	0	0	0	0	1	0	0
1435	0	0	3775	41	S7	0	Outpatient	0	0	0	0	0	0	0	0	0	0	0	0	0	Asian	Hispanic or Latino	0	1	50	1	68	180	27.3659	2	0	0	0	1	0	0	0	0	0	0	0	0	0	0	0	0	0	1	1
1436	0	0	3776	41	S7	0	Outpatient	0	0	0	0	0	0	0	0	0	0	0	0	0	White	Not Hispanic or Latino	0	0	53	1	71	150	20.9185	1	0	0	0	1	0	0	0	0	0	0	0	0	0	0	0	0	0	1	1
1437	0	0	3777	41	S7	0	Outpatient	1	0	0	0	0	0	0	0	0	0	0	0	0	White	Not Hispanic or Latino	0	0	54	1	67	245	38.3682	3	0	0	0	1	0	0	0	0	0	0	0	0	0	0	0	0	0	0	0
1438	0	0	3778	41	S7	0	Outpatient	0	0	0	0	0	0	0	0	0	0	0	0	0	White	Not Hispanic or Latino	0	0	67	1	69	236	34.8473	2	0	0	0	1	0	0	0	0	0	0	0	0	0	0	0	0	0	1	1
1439	0	1	3779	11	S4	0	Outpatient	0	0	0	0	0	0	0	0	0	0	0	0	0	White	Not Hispanic or Latino	0	0	52	1	69	190	28.0550	1	0	0	0	0	0	0	0	0	0	0	0	0	0	0	0	0	1	0	1
1440	0	1	3780	11	S4	0	Outpatient	0	0	0	0	0	0	0	0	0	0	0	0	0	White	Not Hispanic or Latino	0	0	51	1	70	190	27.2592	1	0	0	0	0	0	0	0	0	0	0	0	0	0	0	0	0	1	1	1
1441	0	1	3781	11	S4	0	Outpatient	0	1	2	2	0	0	0	0	0	0	0	0	0	White	Not Hispanic or Latino	0	0	41	0	63	130	23.0260	2	0	0	0	0	0	0	0	0	0	0	0	0	0	0	0	0	1	0	1
1442	0	0	3785	36	S7	0	Outpatient	0	0	0	0	0	0	0	0	0	0	0	0	0	Asian	Hispanic or Latino	0	1	71	0	64	119	20.4241	2	0	0	0	1	0	0	0	0	0	0	0	0	0	0	0	0	0	0	0
1443	0	0	3786	36	S7	0	Outpatient	0	0	0	0	0	0	0	0	0	0	0	0	0	White	Not Hispanic or Latino	0	0	50	0	54	222	53.5206	2	0	0	0	1	0	0	0	0	0	0	0	0	0	0	0	0	0	1	1
1444	0	0	3787	36	S7	0	Outpatient	0	0	0	0	0	0	0	0	0	0	0	0	0	White	Not Hispanic or Latino	0	0	63	1	69	170	25.1019	2	0	0	0	1	0	0	0	0	0	0	0	0	0	0	0	0	0	0	1
1445	0	0	3807	49	S7	0	Outpatient	0	0	0	0	0	0	0	0	0	0	0	0	0	White	Not Hispanic or Latino	0	0	66	0	63	123	21.7861	2	0	0	0	1	0	0	0	0	0	0	0	0	0	0	0	0	0	0	0
1446	0	0	3808	49	S7	0	Outpatient	1	1	0	1	0	0	0	0	0	0	0	0	0	White	Not Hispanic or Latino	0	0	55	1	71	156	21.7552	1	0	0	0	0	1	0	0	0	0	0	0	0	0	0	0	0	0	0	0
1447	0	0	3809	49	S7	0	Outpatient	0	0	0	0	0	0	0	0	0	0	0	0	0	Black or African American	Not Hispanic or Latino	1	0	60	0	54	171	41.2253	3	0	0	0	1	0	0	0	0	0	0	0	0	0	0	0	0	0	0	0
1448	0	1	3810	10	S4	0	Outpatient	1	1	0	1	0	0	0	0	0	0	0	0	0	White	Not Hispanic or Latino	0	0	65	0	62	110	20.1171	2	0	0	0	0	0	0	0	0	0	0	0	0	0	0	0	0	1	0	0
1449	0	1	3811	10	S4	0	Outpatient	0	1	2	0	0	0	0	0	0	0	0	0	0	White	Not Hispanic or Latino	0	0	43	0	68	285	43.3294	1	0	0	0	0	0	0	0	0	0	0	0	0	0	0	0	0	1	1	1
1450	0	1	3812	10	S4	0	Outpatient	1	1	0	2	0	0	0	0	0	0	0	0	0	White	Not Hispanic or Latino	0	0	66	0	59	155	31.3028	2	0	0	0	0	0	0	0	0	0	0	0	0	0	0	0	0	1	0	1
1451	0	1	3813	8	S4	0	Outpatient	1	0	0	0	0	0	0	0	0	0	0	0	0	White	Not Hispanic or Latino	0	0	61	0	70	210	30.1286	2	0	0	0	0	0	0	0	0	0	0	0	0	0	0	0	0	1	0	0
1452	0	1	3814	8	S4	0	Outpatient	1	0	0	0	0	0	0	0	0	0	0	0	0	White	Not Hispanic or Latino	0	0	57	0	69	140	20.6721	2	0	0	0	0	0	0	0	0	0	0	0	0	0	0	0	0	1	0	0
1453	0	1	3815	8	S4	0	Outpatient	1	1	3	0	0	1	0	0	0	0	0	0	0	White	Not Hispanic or Latino	0	0	67	1	75	200	24.9956	2	0	0	0	0	0	0	0	0	0	0	0	0	0	0	0	0	1	1	1
1454	0	0	3823	45	S7	0	Outpatient	0	0	0	0	0	0	0	0	0	0	0	0	0	Black or African American	Not Hispanic or Latino	1	0	53	1	70	235	33.7153	2	0	0	0	1	0	0	0	0	0	0	0	0	0	0	0	0	0	0	0
1455	0	0	3824	45	S7	0	Outpatient	0	0	0	0	0	0	0	0	0	0	0	0	0	Black or African American	Not Hispanic or Latino	1	0	50	1	71	250	34.8641	2	0	0	0	1	0	0	0	0	0	0	0	0	0	0	0	0	0	0	0
1456	0	0	3825	20	S3	0	Outpatient	1	1	0	1	0	0	0	0	0	0	0	0	0	White	Not Hispanic or Latino	0	0	64	0	63	125	22.1403	2	0	0	0	0	1	0	0	0	0	0	0	0	0	0	0	0	0	1	1
1457	0	0	3826	20	S3	0	Outpatient	0	0	0	0	0	0	0	0	0	0	0	0	0	White	Not Hispanic or Latino	0	0	55	1	72	185	25.0878	2	0	0	0	1	0	0	0	0	0	0	0	0	0	0	0	0	0	0	0
1458	0	0	3827	20	S3	0	Outpatient	0	0	0	0	0	0	0	0	0	0	0	0	0	White	Unknown	0	0	62	0	69	160	23.6253	2	0	0	0	1	0	0	0	0	0	0	0	0	0	0	0	0	0	1	1
1459	0	0	3828	20	S3	0	Outpatient	0	0	0	0	0	0	0	0	0	0	0	0	0	White	Unknown	0	0	57	0	66	190	30.6635	2	0	0	0	1	0	0	0	0	0	0	0	0	0	0	0	0	0	0	1
1460	0	0	3829	20	S3	0	Outpatient	0	0	0	0	0	0	0	0	0	0	0	0	0	White	Not Hispanic or Latino	0	0	50	0	63	106	18.7750	2	0	0	0	1	0	0	0	0	0	0	0	0	0	0	0	0	0	0	1
1461	0	0	3830	20	S3	0	Outpatient	0	0	0	0	0	0	0	0	0	0	0	0	0	White	Not Hispanic or Latino	0	0	60	0	62	170	31.0900	2	0	0	0	1	0	0	0	0	0	0	0	0	0	0	0	0	0	1	1
1462	0	0	3831	20	S3	0	Outpatient	0	0	0	0	0	0	0	0	0	0	0	0	0	White	Unknown	0	0	65	1	72	160	21.6975	2	0	0	0	1	0	0	0	0	0	0	0	0	0	0	0	0	0	1	1
1463	0	0	3843	18	S3	0	Outpatient	1	1	0	1	0	0	0	0	0	0	0	0	0	White	Not Hispanic or Latino	0	0	54	1	69	190	28.0550	2	0	0	0	0	1	0	0	0	0	0	0	0	0	0	0	0	0	0	1
1464	0	0	3844	18	S3	0	Outpatient	0	0	0	0	0	0	0	0	0	0	0	0	0	White	Not Hispanic or Latino	0	0	50	0	63	140	24.7972	1	0	0	0	1	0	0	0	0	0	0	0	0	0	0	0	0	0	0	1
1465	0	0	3845	18	S3	0	Outpatient	1	1	0	1	0	0	1	0	0	0	0	0	0	White	Unknown	0	0	58	1	72	192	26.0370	2	0	0	0	0	1	0	0	0	0	0	0	0	0	0	0	0	0	1	1
1466	0	0	3846	18	S3	0	Outpatient	0	0	0	0	0	0	0	0	0	0	0	0	0	White	Not Hispanic or Latino	0	0	57	0	61	135	25.5052	2	0	0	0	1	0	0	0	0	0	0	0	0	0	0	0	0	0	1	1
1467	0	0	3847	18	S3	0	Outpatient	1	1	0	1	0	0	0	0	0	0	0	0	0	White	Not Hispanic or Latino	0	0	58	1	70	220	31.5633	2	0	0	0	0	1	0	0	0	0	0	0	0	0	0	0	0	0	0	1
1468	0	1	3848	7	S4	0	Outpatient	0	0	0	0	0	0	0	0	0	0	0	0	0	White	Not Hispanic or Latino	0	0	61	1	71	230	32.0750	2	0	0	0	0	0	0	0	0	0	0	0	0	0	0	0	0	1	0	0
1469	0	1	3849	7	S4	0	Outpatient	0	0	0	0	0	0	0	0	0	0	0	0	0	White	Not Hispanic or Latino	0	0	60	1	73	240	31.6607	2	0	0	0	0	0	0	0	0	0	0	0	0	0	0	0	0	1	1	1
1470	0	1	3850	7	S4	0	Outpatient	0	0	0	0	0	0	0	0	0	0	0	0	0	Black or African American	Not Hispanic or Latino	1	0	50	1	75	205	25.6204	1	0	0	0	0	0	0	0	0	0	0	0	0	0	0	0	0	1	0	0
1471	0	1	3851	7	S4	0	Outpatient	0	0	0	0	0	0	0	0	0	0	0	0	0	White	Not Hispanic or Latino	0	0	52	0	67	165	25.8398	1	0	0	0	0	0	0	0	0	0	0	0	0	0	0	0	0	1	0	0
1472	0	1	3852	7	S4	0	Outpatient	0	1	2	0	0	0	0	0	0	0	0	0	0	White	Not Hispanic or Latino	0	0	64	1	70	148	21.2335	1	0	0	0	0	0	0	0	0	0	0	0	0	0	0	0	0	1	1	1
1473	0	1	3853	7	S4	0	Outpatient	0	1	2	0	0	0	0	0	0	0	0	0	0	White	Not Hispanic or Latino	0	0	66	1	68	150	22.8049	1	0	0	0	0	0	0	0	0	0	0	0	0	0	0	0	0	1	0	0
1474	0	1	3854	7	S4	0	Outpatient	0	0	0	0	0	0	0	0	0	0	0	0	0	White	Not Hispanic or Latino	0	0	50	0	67	222	34.7663	2	0	0	0	0	0	0	0	0	0	0	0	0	0	0	0	0	1	1	1
1475	0	0	3862	50	S7	0	Outpatient	0	0	0	0	0	0	0	0	0	0	0	0	0	Black or African American	Not Hispanic or Latino	1	0	50	0	67	232	36.3324	2	0	0	0	1	0	0	0	0	0	0	0	0	0	0	0	0	0	1	1
1476	0	0	3863	50	S7	0	Outpatient	0	0	0	0	0	0	0	0	0	0	0	0	0	White	Not Hispanic or Latino	0	0	53	1	66	190	30.6635	2	0	0	0	1	0	0	0	0	0	0	0	0	0	0	0	0	0	1	1
1477	0	0	3864	50	S7	0	Outpatient	0	0	0	0	0	0	0	0	0	0	0	0	0	Black or African American	Not Hispanic or Latino	1	0	48	0	66	196	31.6318	2	0	0	0	1	0	0	0	0	0	0	0	0	0	0	0	0	0	0	1
1478	0	0	3865	41	S7	0	Outpatient	0	0	0	0	0	0	0	0	0	0	0	0	0	White	Not Hispanic or Latino	0	0	50	1	72	312	42.3102	2	0	0	0	1	0	0	0	0	0	0	0	0	0	0	0	0	0	0	1
1479	0	0	3866	41	S7	0	Outpatient	0	0	0	0	0	0	0	0	0	0	0	0	0	Black or African American	Not Hispanic or Latino	1	0	57	0	67	255	39.9343	2	0	0	0	1	0	0	0	0	0	0	0	0	0	0	0	0	0	1	1
1480	0	0	3867	41	S7	0	Outpatient	0	0	0	0	0	0	0	0	0	0	0	0	0	White	Not Hispanic or Latino	0	0	50	1	72	251	34.0380	2	0	0	0	1	0	0	0	0	0	0	0	0	0	0	0	0	0	0	1
1481	0	0	3868	41	S7	0	Outpatient	1	1	0	1	0	0	0	0	0	0	0	0	0	White	Not Hispanic or Latino	0	0	65	0	66	167	26.9516	2	0	0	0	0	1	0	0	0	0	0	0	0	0	0	0	0	0	1	1
1482	0	0	3869	41	S7	0	Outpatient	0	0	0	0	0	0	0	0	0	0	0	0	0	Black or African American	Not Hispanic or Latino	1	0	53	1	70	278	39.8845	1	0	0	0	1	0	0	0	0	0	0	0	0	0	0	0	0	0	0	0
1483	0	0	3886	49	S7	0	Outpatient	0	0	0	0	0	0	0	0	0	0	0	0	0	White	Not Hispanic or Latino	0	0	70	1	71	195	27.1940	3	0	0	0	1	0	0	0	0	0	0	0	0	0	0	0	0	0	0	0
1484	0	1	3891	8	S4	0	Outpatient	0	0	0	0	0	0	0	0	0	0	0	0	0	White	Not Hispanic or Latino	0	0	66	1	70	170	24.3898	2	0	0	0	0	0	0	0	0	0	0	0	0	0	0	0	0	1	1	1
1485	0	1	3892	8	S4	0	Outpatient	0	0	0	0	0	0	0	0	0	0	0	0	0	White	Not Hispanic or Latino	0	0	53	1	73	180	23.7455	3	0	0	0	0	0	0	0	0	0	0	0	0	0	0	0	0	1	1	1
1486	0	1	3893	8	S4	0	Outpatient	0	0	0	0	0	0	0	0	0	0	0	0	0	White	Not Hispanic or Latino	0	0	73	1	70	160	22.9551	2	0	0	0	0	0	0	0	0	0	0	0	0	0	0	0	0	1	1	1
1487	0	1	3894	8	S4	0	Outpatient	1	1	0	1	0	0	1	0	0	0	0	0	0	White	Not Hispanic or Latino	0	0	72	1	66	175	28.2427	2	0	0	0	0	0	0	0	0	0	0	0	0	0	0	0	0	1	1	1
1488	0	1	3895	8	S4	0	Outpatient	1	0	0	0	0	0	0	0	0	0	0	0	0	White	Not Hispanic or Latino	0	0	71	1	67	160	25.0568	2	0	0	0	0	0	0	0	0	0	0	0	0	0	0	0	0	1	1	1
1489	0	1	3896	8	S4	0	Outpatient	0	0	0	0	0	0	0	0	0	0	0	0	0	White	Not Hispanic or Latino	0	0	69	0	60	204	39.8367	2	0	0	0	0	0	0	0	0	0	0	0	0	0	0	0	0	1	1	1
1490	0	0	3899	45	S7	0	Outpatient	0	0	0	0	0	0	0	0	0	0	0	0	0	Black or African American	Not Hispanic or Latino	1	0	67	0	63	260	46.0519	2	0	0	0	1	0	0	0	0	0	0	0	0	0	0	0	0	0	0	1
1491	0	0	3900	20	S3	0	Outpatient	1	1	0	1	0	0	1	0	0	0	0	0	0	White	Unknown	0	0	57	0	65	155	25.7905	1	0	0	0	0	1	0	0	0	0	0	0	0	0	0	0	0	0	1	1
1492	0	0	3901	20	S3	0	Outpatient	0	1	2	0	0	0	0	0	0	0	0	0	0	Unknown	Unknown	0	0	52	0	66	123	19.8506	2	0	0	0	1	0	0	0	0	0	0	0	0	0	0	0	0	0	0	0
1493	0	0	3902	20	S3	0	Outpatient	1	1	0	0	0	0	0	0	0	0	0	1	0	White	Unknown	0	0	64	0	66	175	28.2427	2	0	0	0	0	0	1	0	0	0	0	0	0	0	0	0	0	0	0	0
1494	0	0	3903	20	S3	0	Outpatient	0	0	0	0	0	0	0	0	0	0	0	0	0	White	Unknown	0	0	50	0	68	228	34.6635	2	0	0	0	1	0	0	0	0	0	0	0	0	0	0	0	0	0	0	1
1495	0	0	3904	20	S3	0	Outpatient	0	0	0	0	0	0	0	0	0	0	0	0	0	White	Unknown	0	0	54	1	69	180	26.5784	2	0	0	0	1	0	0	0	0	0	0	0	0	0	0	0	0	0	0	0
1496	0	0	3913	18	S3	0	Outpatient	0	0	0	0	0	0	0	0	0	0	0	0	0	White	Not Hispanic or Latino	0	0	66	1	68	188	28.5822	2	0	0	0	1	0	0	0	0	0	0	0	0	0	0	0	0	0	0	1
1497	0	0	3914	18	S3	0	Outpatient	0	0	0	0	0	0	0	0	0	0	0	0	0	White	Not Hispanic or Latino	0	0	66	0	69	199	29.3840	2	0	0	0	1	0	0	0	0	0	0	0	0	0	0	0	0	0	0	1
1498	0	0	3915	18	S3	0	Outpatient	1	1	0	1	0	0	0	0	0	0	0	0	0	White	Not Hispanic or Latino	0	0	77	0	66	230	37.1189	2	0	0	0	0	1	0	0	0	0	0	0	0	0	0	0	0	0	0	1
1499	0	0	3916	18	S3	0	Outpatient	0	0	0	0	0	0	0	0	0	0	0	0	0	White	Not Hispanic or Latino	0	0	64	0	64	175	30.0354	2	0	0	0	1	0	0	0	0	0	0	0	0	0	0	0	0	0	1	1
1500	0	0	3917	18	S3	0	Outpatient	0	1	0	2	0	0	0	0	0	0	0	0	0	White	Not Hispanic or Latino	0	0	52	0	66	182	29.3724	1	0	0	0	1	0	0	0	0	0	0	0	0	0	0	0	0	0	0	0
1501	0	1	3924	4	S4	0	Outpatient	1	1	0	1	0	0	0	1	0	0	0	0	0	White	Not Hispanic or Latino	0	0	74	1	69	208	30.7129	2	0	0	0	0	0	0	0	0	0	0	0	0	0	0	0	0	1	1	1
1502	0	1	3925	4	S4	0	Outpatient	0	0	0	0	0	0	0	0	0	0	0	0	0	White	Not Hispanic or Latino	0	0	53	0	62	144	26.3351	2	0	0	0	0	0	0	0	0	0	0	0	0	0	0	0	0	1	0	0
1503	0	1	3926	4	S4	0	Outpatient	1	1	0	1	0	0	0	1	0	0	0	0	0	White	Not Hispanic or Latino	0	0	62	1	68	200	30.4066	2	0	0	0	0	0	0	0	0	0	0	0	0	0	0	0	0	1	1	1
1504	0	1	3927	4	S4	0	Outpatient	0	0	0	0	0	0	0	0	0	0	0	0	0	White	Not Hispanic or Latino	0	0	51	0	65	140	23.2947	2	0	0	0	0	0	0	0	0	0	0	0	0	0	0	0	0	1	0	0
1505	0	1	3928	4	S4	0	Outpatient	1	1	1	0	0	1	0	0	0	0	0	0	0	White	Not Hispanic or Latino	0	0	75	0	63	130	23.0260	2	0	0	0	0	0	0	0	0	0	0	0	0	0	0	0	0	1	1	1
1506	0	1	3929	4	S4	0	Outpatient	0	0	0	0	0	0	0	0	0	0	0	0	0	White	Not Hispanic or Latino	0	0	53	1	68	245	37.2481	2	0	0	0	0	0	0	0	0	0	0	0	0	0	0	0	0	1	1	1
1507	0	0	3930	50	S7	0	Outpatient	0	0	0	0	0	0	0	0	0	0	0	0	0	Black or African American	Not Hispanic or Latino	1	0	50	0	62	209	38.2224	2	0	0	0	1	0	0	0	0	0	0	0	0	0	0	0	0	0	0	0
1508	0	0	3931	50	S7	0	Outpatient	0	0	0	0	0	0	0	0	0	0	0	0	0	White	Not Hispanic or Latino	0	0	52	1	71	229	31.9355	1	0	0	0	1	0	0	0	0	0	0	0	0	0	0	0	0	0	1	1
1509	0	0	3932	50	S7	0	Outpatient	0	0	0	0	0	0	0	0	0	0	0	0	0	Black or African American	Not Hispanic or Latino	1	0	50	0	62	193	35.2963	1	0	0	0	1	0	0	0	0	0	0	0	0	0	0	0	0	0	0	1
1510	0	0	3937	41	S7	0	Outpatient	1	1	0	1	0	0	0	0	0	0	0	0	0	White	Not Hispanic or Latino	0	0	66	0	61	175	33.0623	1	0	0	0	0	1	0	0	0	0	0	0	0	0	0	0	0	0	0	1
1511	0	0	3938	41	S7	0	Outpatient	0	0	0	0	0	0	0	0	0	0	0	0	0	Black or African American	Not Hispanic or Latino	1	0	51	0	66	181	29.2110	1	0	0	0	1	0	0	0	0	0	0	0	0	0	0	0	0	0	0	1
1512	0	0	3939	41	S7	0	Outpatient	1	1	0	1	0	0	0	0	0	0	0	0	0	White	Not Hispanic or Latino	0	0	66	0	60	141	27.5342	2	0	0	0	0	1	0	0	0	0	0	0	0	0	0	0	0	0	1	1
1513	0	0	3940	41	S7	0	Outpatient	0	0	0	0	0	0	0	0	0	0	0	0	0	Asian	Not Hispanic or Latino	0	0	64	0	61	154	29.0949	2	0	0	0	1	0	0	0	0	0	0	0	0	0	0	0	0	0	0	1
1514	0	0	3941	40	S7	0	Outpatient	1	1	1	1	0	0	0	0	0	0	0	0	0	Asian	Not Hispanic or Latino	0	0	73	0	60	128	24.9956	2	0	0	0	0	1	0	0	0	0	0	0	0	0	0	0	0	0	1	1
1515	0	0	3942	40	S7	0	Outpatient	0	0	0	0	0	0	0	0	0	0	0	0	0	White	Not Hispanic or Latino	0	0	65	1	69	251	37.0622	2	0	0	0	1	0	0	0	0	0	0	0	0	0	0	0	0	0	0	1
1516	0	0	3943	40	S7	0	Outpatient	0	1	1	0	0	0	1	0	0	0	0	0	0	White	Not Hispanic or Latino	0	0	66	1	72	227	30.7834	2	0	0	0	1	1	0	0	0	0	0	0	0	0	0	0	0	0	1	1
1517	0	0	3944	40	S7	0	Outpatient	0	0	0	0	0	0	0	0	0	0	0	0	0	White	Not Hispanic or Latino	0	0	52	1	71	260	36.2587	2	0	0	0	1	0	0	0	0	0	0	0	0	0	0	0	0	0	0	0
1518	0	0	3945	40	S7	0	Outpatient	1	1	0	1	0	0	0	0	0	0	0	0	0	White	Not Hispanic or Latino	0	0	70	1	67	218	34.1399	2	0	0	0	0	1	0	0	0	0	0	0	0	0	0	0	0	0	0	0
1519	0	1	3946	11	S4	0	Outpatient	1	0	0	0	0	0	0	0	0	0	0	0	0	White	Not Hispanic or Latino	0	0	54	0	59	170	34.3321	2	0	0	0	0	0	0	0	0	0	0	0	0	0	0	0	0	1	0	0
1520	0	1	3947	11	S4	0	Outpatient	0	0	0	0	0	0	0	0	0	0	0	0	0	White	Not Hispanic or Latino	0	0	61	0	67	260	40.7173	2	0	0	0	0	0	0	0	0	0	0	0	0	0	0	0	0	1	1	1
1521	0	0	3958	36	S7	0	Outpatient	0	0	0	0	0	0	0	0	0	0	0	0	0	Asian	Not Hispanic or Latino	0	0	63	1	64	156	26.7744	2	0	0	0	1	0	0	0	0	0	0	0	0	0	0	0	0	0	1	1
1522	0	0	3959	36	S7	0	Outpatient	0	0	0	0	0	0	0	0	0	0	0	0	0	Black or African American	Not Hispanic or Latino	1	0	77	0	61	147	27.7724	2	0	0	0	1	0	0	0	0	0	0	0	0	0	0	0	0	0	0	0
1523	0	0	3960	36	S7	0	Outpatient	0	0	0	0	0	0	0	0	0	0	0	0	0	Asian	Not Hispanic or Latino	0	0	67	0	59	126	25.4461	2	0	0	0	1	0	0	0	0	0	0	0	0	0	0	0	0	0	0	1
1524	0	0	3961	36	S7	0	Outpatient	0	0	0	0	0	0	0	0	0	0	0	0	0	White	Not Hispanic or Latino	0	0	51	0	68	183	27.8220	1	0	0	0	1	0	0	0	0	0	0	0	0	0	0	0	0	0	0	0
1525	0	0	3974	49	S7	0	Outpatient	0	0	0	0	0	0	0	0	0	0	0	0	0	White	Not Hispanic or Latino	0	0	60	0	60	142	27.7294	1	0	0	0	1	0	0	0	0	0	0	0	0	0	0	0	0	0	0	0
1526	0	0	3975	49	S7	0	Outpatient	0	0	0	0	0	0	0	0	0	0	0	0	0	White	Not Hispanic or Latino	0	0	50	1	73	166	21.8987	1	0	0	0	1	0	0	0	0	0	0	0	0	0	0	0	0	0	1	1
1527	0	0	3976	49	S7	0	Outpatient	0	0	0	0	0	0	0	0	0	0	0	0	0	White	Not Hispanic or Latino	0	0	60	0	60	142	27.7294	1	0	0	0	1	0	0	0	0	0	0	0	0	0	0	0	0	0	0	0
1528	0	0	3995	24	S7	0	Outpatient	0	0	0	0	0	0	0	0	0	0	0	0	0	White	Not Hispanic or Latino	0	0	63	1	72	222	30.1053	2	0	0	0	1	0	0	0	0	0	0	0	0	0	0	0	0	0	1	1
1529	0	0	3996	24	S7	0	Outpatient	0	0	0	0	0	0	0	0	0	0	0	0	0	White	Not Hispanic or Latino	0	0	64	1	65	334	55.5744	2	0	0	0	1	0	0	0	0	0	0	0	0	0	0	0	0	0	1	1
1530	0	0	3997	24	S7	0	Outpatient	1	1	0	1	0	0	0	0	0	0	0	0	0	White	Not Hispanic or Latino	0	0	58	1	70	240	34.4327	2	0	0	0	0	1	0	0	0	0	0	0	0	0	0	0	0	0	1	1
1531	0	0	3998	24	S7	0	Outpatient	1	1	0	1	0	0	1	0	0	0	0	0	0	White	Not Hispanic or Latino	0	0	66	0	61	182	34.3848	2	0	0	0	0	1	0	0	0	0	0	0	0	0	0	0	0	0	1	1
1532	0	0	3999	24	S7	0	Outpatient	1	1	0	1	0	0	0	0	0	0	0	0	0	White	Not Hispanic or Latino	0	0	65	0	65	213	35.4412	2	0	0	0	0	1	0	0	0	0	0	0	0	0	0	0	0	0	0	1
1533	0	0	4000	24	S7	0	Outpatient	0	0	0	0	0	0	0	0	0	0	0	0	0	White	Not Hispanic or Latino	0	0	52	1	75	165	20.6213	2	0	0	0	1	0	0	0	0	0	0	0	0	0	0	0	0	0	1	1
1534	0	0	4001	24	S7	0	Outpatient	0	0	0	0	0	0	0	0	0	0	0	0	0	White	Not Hispanic or Latino	0	0	48	1	66	148	23.8852	2	0	0	0	1	0	0	0	0	0	0	0	0	0	0	0	0	0	0	1
1535	0	1	4008	7	S4	0	Outpatient	1	1	0	1	0	0	0	1	0	0	0	0	0	White	Not Hispanic or Latino	0	0	69	1	72	190	25.7658	2	0	0	0	0	0	0	0	0	0	0	0	0	0	0	0	0	1	1	1
1536	0	1	4009	7	S4	0	Outpatient	1	1	1	0	0	1	0	0	0	0	0	0	0	White	Not Hispanic or Latino	0	0	66	0	63	135	23.9116	2	0	0	0	0	0	0	0	0	0	0	0	0	0	0	0	0	1	0	0
1537	0	1	4010	7	S4	0	Outpatient	0	0	0	0	0	0	0	0	0	0	0	0	0	White	Not Hispanic or Latino	0	0	60	1	71	210	29.2859	2	0	0	0	0	0	0	0	0	0	0	0	0	0	0	0	0	1	1	1
1538	0	1	4011	7	S4	0	Outpatient	0	0	0	0	0	0	0	0	0	0	0	0	0	White	Not Hispanic or Latino	0	0	74	0	62	104	19.0198	1	0	0	0	0	0	0	0	0	0	0	0	0	0	0	0	0	1	0	0
1539	0	1	4012	7	S4	0	Outpatient	1	1	0	1	0	0	0	1	0	0	0	0	0	White	Not Hispanic or Latino	0	0	71	0	63	153	27.0998	2	0	0	0	0	0	0	0	0	0	0	0	0	0	0	0	0	1	0	0
1540	0	1	4013	7	S4	0	Outpatient	0	0	0	0	0	0	0	0	0	0	0	0	0	White	Not Hispanic or Latino	0	0	70	1	68	166	25.2375	2	0	0	0	0	0	0	0	0	0	0	0	0	0	0	0	0	1	0	0
1541	0	1	4014	4	S4	0	Outpatient	1	0	0	0	0	0	0	0	0	0	0	0	0	White	Not Hispanic or Latino	0	0	52	0	72	207	28.0712	2	0	0	0	0	0	0	0	0	0	0	0	0	0	0	0	0	1	0	0
1542	0	1	4015	4	S4	0	Outpatient	0	1	2	0	0	0	0	0	0	0	0	0	0	White	Not Hispanic or Latino	0	0	70	0	62	157	28.7125	2	0	0	0	0	0	0	0	0	0	0	0	0	0	0	0	0	1	0	0
1543	0	1	4016	4	S4	0	Outpatient	0	0	0	0	0	0	0	0	0	0	0	0	0	White	Not Hispanic or Latino	0	0	50	0	67	245	38.3682	2	0	0	0	0	0	0	0	0	0	0	0	0	0	0	0	0	1	0	0
1544	0	0	4017	64	S3	0	Outpatient	0	0	0	0	0	0	0	0	0	0	0	0	0	White	Not Hispanic or Latino	0	0	54	0	67	180	28.1889	1	0	0	0	1	0	0	0	0	0	0	0	0	0	0	0	0	0	0	1
1545	0	0	4018	64	S3	0	Outpatient	0	0	0	0	0	0	0	0	0	0	0	0	0	Unknown	Unknown	0	0	51	0	69	155	22.8870	2	0	0	0	1	0	0	0	0	0	0	0	0	0	0	0	0	0	0	0
1546	0	0	4019	40	S7	0	Outpatient	0	0	0	0	0	0	0	0	0	0	0	0	0	White	Not Hispanic or Latino	0	0	51	1	74	200	25.6757	2	0	0	0	1	0	0	0	0	0	0	0	0	0	0	0	0	0	0	0
1547	0	0	4020	40	S7	0	Outpatient	1	1	0	1	0	0	0	0	0	0	0	0	0	White	Not Hispanic or Latino	0	0	66	1	66	159	25.6605	2	0	0	0	1	0	0	0	0	0	0	0	0	0	0	0	0	0	1	1
1548	0	0	4021	40	S7	0	Outpatient	0	0	0	0	0	0	0	0	0	0	0	0	0	Black or African American	Not Hispanic or Latino	1	0	47	0	65	160	26.6225	2	0	0	0	1	0	0	0	0	0	0	0	0	0	0	0	0	0	1	1
1549	0	0	4022	40	S7	0	Outpatient	0	1	2	0	0	0	0	0	0	0	0	0	0	White	Not Hispanic or Latino	0	0	50	0	69	175	25.8402	2	0	0	0	1	0	0	0	0	0	0	0	0	0	0	0	0	0	0	0
1550	0	0	4023	40	S7	0	Outpatient	1	1	0	1	0	0	0	0	0	0	0	0	0	Black or African American	Not Hispanic or Latino	1	0	67	1	67	199	31.1644	2	0	0	0	0	1	0	0	0	0	0	0	0	0	0	0	0	0	1	1
1551	0	0	4024	40	S7	0	Outpatient	0	0	0	0	0	0	0	0	0	0	0	0	0	Black or African American	Not Hispanic or Latino	1	0	51	0	61	155	29.2838	2	0	0	0	1	0	0	0	0	0	0	0	0	0	0	0	0	0	0	1
1552	0	0	4025	40	S7	0	Outpatient	0	1	2	0	0	0	0	0	0	0	0	0	0	White	Not Hispanic or Latino	0	0	51	1	73	190	25.0647	2	0	0	0	1	0	0	0	0	0	0	0	0	0	0	0	0	0	0	0
1553	0	1	4026	11	S4	0	Outpatient	1	1	2	2	0	0	0	0	0	0	0	0	0	White	Not Hispanic or Latino	0	0	65	0	63	200	35.4245	2	0	0	0	0	0	0	0	0	0	0	0	0	0	0	0	0	1	1	1
1554	0	0	4057	24	S7	0	Outpatient	0	0	0	0	0	0	0	0	0	0	0	0	0	Asian	Not Hispanic or Latino	0	0	70	0	61	129	24.3717	2	0	0	0	1	0	0	0	0	0	0	0	0	0	0	0	0	0	1	1
1555	0	0	4058	24	S7	0	Outpatient	1	1	0	1	0	0	0	0	0	0	0	0	0	White	Not Hispanic or Latino	0	0	57	0	65	148	24.6258	1	0	0	0	0	1	0	0	0	0	0	0	0	0	0	0	0	0	1	1
1556	0	1	4059	7	S4	0	Outpatient	1	1	1	0	0	1	0	0	0	0	0	0	0	White	Not Hispanic or Latino	0	0	71	1	70	212	30.4155	2	0	0	0	0	0	0	0	0	0	0	0	0	0	0	0	0	1	0	0
1557	0	1	4060	7	S4	0	Outpatient	0	0	0	0	0	0	0	0	0	0	0	0	0	White	Not Hispanic or Latino	0	0	64	0	65	130	21.6308	2	0	0	0	0	0	0	0	0	0	0	0	0	0	0	0	0	1	0	0
1558	0	1	4061	7	S4	0	Outpatient	0	0	0	0	0	0	0	0	0	0	0	0	0	White	Not Hispanic or Latino	0	0	64	1	68	200	30.4066	2	0	0	0	0	0	0	0	0	0	0	0	0	0	0	0	0	1	1	1
1559	0	1	4062	7	S4	0	Outpatient	0	0	0	0	0	0	0	0	0	0	0	0	0	White	Not Hispanic or Latino	0	0	54	1	73	195	25.7243	1	0	0	0	0	0	0	0	0	0	0	0	0	0	0	0	0	1	0	0
1560	0	1	4063	7	S4	0	Outpatient	0	1	2	0	0	0	0	0	0	0	0	0	0	White	Not Hispanic or Latino	0	0	62	0	66	200	32.2773	2	0	0	0	0	0	0	0	0	0	0	0	0	0	0	0	0	1	1	1
1561	0	1	4064	7	S4	0	Outpatient	0	0	0	0	0	0	0	0	0	0	0	0	0	White	Not Hispanic or Latino	0	0	50	1	72	240	32.5463	1	0	0	0	0	0	0	0	0	0	0	0	0	0	0	0	0	1	0	0
1562	0	1	4072	4	S4	0	Outpatient	0	0	0	0	0	0	0	0	0	0	0	0	0	White	Not Hispanic or Latino	0	0	57	1		250		2	0	0	0	0	0	0	0	0	0	0	0	0	0	0	0	0	1	0	0
1563	0	1	4073	4	S4	0	Outpatient	1	0	0	0	0	0	0	0	0	0	0	0	0	White	Not Hispanic or Latino	0	0	74	1	70	234	33.5718	2	0	0	0	0	0	0	0	0	0	0	0	0	0	0	0	0	1	0	0
1564	0	1	4074	4	S4	0	Outpatient	1	1	2	3	0	0	0	0	0	0	0	0	0	White	Not Hispanic or Latino	0	0	65	1	69	188	27.7597	2	0	0	0	0	0	0	0	0	0	0	0	0	0	0	0	0	1	0	0
1565	0	1	4075	4	S4	0	Outpatient	1	1	2	1	0	0	0	0	0	0	0	0	0	White	Not Hispanic or Latino	0	0	68	0	66	169	27.2743	2	0	0	0	0	0	0	0	0	0	0	0	0	0	0	0	0	1	0	0
1566	0	1	4076	4	S4	0	Outpatient	1	1	2	3	0	0	0	0	0	0	0	0	0	White	Not Hispanic or Latino	0	0	65	0	66	188	30.3407	2	0	0	0	0	0	0	0	0	0	0	0	0	0	0	0	0	1	0	0
1567	0	1	4077	4	S4	0	Outpatient	0	0	0	0	0	0	0	0	0	0	0	0	0	White	Not Hispanic or Latino	0	0	68	1	70	205	29.4112	3	0	0	0	0	0	0	0	0	0	0	0	0	0	0	0	0	1	1	1
1568	0	0	4080	42	S7	0	Outpatient	0	0	0	0	0	0	0	0	0	0	0	0	0	White	Not Hispanic or Latino	0	0	51	0	69	164	24.2159	2	0	0	0	1	0	0	0	0	0	0	0	0	0	0	0	0	0	1	1
1569	0	0	4081	42	S7	0	Outpatient	0	0	0	0	0	0	0	0	0	0	0	0	0	White	Not Hispanic or Latino	0	0	52	0	63	128	22.6717	1	0	0	0	1	0	0	0	0	0	0	0	0	0	0	0	0	0	0	1
1570	0	0	4082	42	S7	0	Outpatient	0	0	0	0	0	0	0	0	0	0	0	0	0	White	Not Hispanic or Latino	0	0	53	0	64	137	23.5134	1	0	0	0	1	0	0	0	0	0	0	0	0	0	0	0	0	0	1	1
1571	0	0	4083	42	S7	0	Outpatient	0	0	0	0	0	0	0	0	0	0	0	0	0	Black or African American	Not Hispanic or Latino	1	0	50	0	63	181	32.0592	2	0	0	0	1	0	0	0	0	0	0	0	0	0	0	0	0	0	0	0
1572	0	1	4087	11	S4	0	Outpatient	0	0	0	0	0	0	0	0	0	0	0	0	0	White	Not Hispanic or Latino	0	0	55	0	67	200	31.3210	2	0	0	0	0	0	0	0	0	0	0	0	0	0	0	0	0	1	1	1
1573	0	1	4088	11	S4	0	Outpatient	0	0	0	0	0	0	0	0	0	0	0	0	0	White	Not Hispanic or Latino	0	0	61	0	65	176	29.2847	2	0	0	0	0	0	0	0	0	0	0	0	0	0	0	0	0	1	1	1
1574	0	1	4089	11	S4	0	Outpatient	0	0	0	0	0	0	0	0	0	0	0	0	0	White	Not Hispanic or Latino	0	0	54	0	64	230	39.4751	2	0	0	0	0	0	0	0	0	0	0	0	0	0	0	0	0	1	0	0
1575	0	1	4090	11	S4	0	Outpatient	1	1	0	1	0	1	1	0	0	0	0	0	0	White	Not Hispanic or Latino	0	0	64	0	63	171	30.2880	2	0	0	0	0	0	0	0	0	0	0	0	0	0	0	0	0	1	0	0
1576	0	1	4091	11	S4	0	Outpatient	0	0	0	0	0	0	0	0	0	0	0	0	0	White	Not Hispanic or Latino	0	0	56	0	63	153	27.0998	2	0	0	0	0	0	0	0	0	0	0	0	0	0	0	0	0	1	0	0
1577	0	1	4092	11	S4	0	Outpatient	0	0	0	0	0	0	0	0	0	0	0	0	0	Black or African American	Not Hispanic or Latino	1	0	66	0	65	176	29.2847	2	0	0	0	0	0	0	0	0	0	0	0	0	0	0	0	0	1	0	0
1578	0	0	4097	38	S3	0	Outpatient	1	1	0	1	0	1	0	1	0	0	0	0	0	White	Not Hispanic or Latino	0	0	54	0	62	119	21.7630	1	0	0	0	0	1	0	0	0	0	0	0	0	0	0	0	0	0	0	1
1579	0	0	4098	38	S3	0	Outpatient	1	1	0	0	0	0	0	0	0	1	0	0	0	White	Not Hispanic or Latino	0	0	62	0	63	180	31.8821	2	0	0	0	0	1	0	0	0	0	0	0	0	0	0	0	0	0	0	0
1580	0	0	4099	38	S3	0	Outpatient	1	1	0	0	0	0	0	0	0	1	0	0	0	White	Not Hispanic or Latino	0	0	64	1	68	195	29.6464	2	0	0	0	0	1	0	0	0	0	0	0	0	0	0	0	0	0	0	0
1581	0	0	4100	38	S3	0	Outpatient	0	0	0	0	0	0	0	0	0	0	0	0	0	White	Not Hispanic or Latino	0	0	61	1	70	193	27.6896	2	0	0	0	1	0	0	0	0	0	0	0	0	0	0	0	0	0	1	1
1582	0	0	4123	49	S7	0	Outpatient	0	0	0	0	0	0	0	0	0	0	0	0	0	White	Not Hispanic or Latino	0	0	60	0	63	180	31.8821	1	0	0	0	1	0	0	0	0	0	0	0	0	0	0	0	0	0	0	0
1583	0	0	4124	49	S7	0	Outpatient	0	0	0	0	0	0	0	0	0	0	0	0	0	White	Not Hispanic or Latino	0	0	64	0	64	120	20.5957	2	0	0	0	1	0	0	0	0	0	0	0	0	0	0	0	0	0	0	0
1584	0	1	4127	8	S4	0	Outpatient	1	0	0	0	0	0	0	0	0	0	0	0	0	White	Not Hispanic or Latino	0	0	66	1	70	216	30.9894	2	0	0	0	0	0	0	0	0	0	0	0	0	0	0	0	0	1	1	1
1585	0	1	4128	8	S4	0	Outpatient	0	0	0	0	0	0	0	0	0	0	0	0	0	White	Not Hispanic or Latino	0	0	70	1	72	228	30.9190	2	0	0	0	0	0	0	0	0	0	0	0	0	0	0	0	0	1	0	1
1586	0	1	4140	7	S4	0	Outpatient	1	1	0	1	0	0	0	1	0	0	0	0	0	White	Not Hispanic or Latino	0	0	62	1	69	220	32.4848	2	0	0	0	0	0	0	0	0	0	0	0	0	0	0	0	0	1	0	0
1587	0	1	4141	7	S4	0	Outpatient	0	1	2	0	0	0	0	0	0	0	0	0	0	White	Not Hispanic or Latino	0	0	50	1	69	185	27.3167	2	0	0	0	0	0	0	0	0	0	0	0	0	0	0	0	0	1	0	0
1588	0	1	4142	7	S4	0	Outpatient	1	1	0	1	0	0	0	1	0	0	0	0	0	Black or African American	Not Hispanic or Latino	1	0	66	0	66	178	28.7268	2	0	0	0	0	0	0	0	0	0	0	0	0	0	0	0	0	1	0	1
1589	0	0	4143	41	S7	0	Outpatient	0	1	0	2	0	0	0	0	0	0	0	0	0	White	Not Hispanic or Latino	0	0	41	1	71	251	35.0036	1	0	0	0	1	0	0	0	0	0	0	0	0	0	0	0	0	0	0	1
1590	0	0	4144	41	S7	0	Outpatient	0	1	0	2	0	0	0	0	0	0	0	0	0	White	Not Hispanic or Latino	0	0	40	1	68	170	25.8456	1	0	0	0	1	0	0	0	0	0	0	0	0	0	0	0	0	0	1	1
1591	0	0	4145	41	S7	0	Outpatient	1	1	0	1	0	0	0	0	0	0	0	0	0	White	Not Hispanic or Latino	0	0	62	0	67	175	27.4059	1	0	0	0	0	1	0	0	0	0	0	0	0	0	0	0	0	0	1	1
1592	0	0	4146	41	S7	0	Outpatient	0	0	0	0	0	0	0	0	0	0	0	0	0	White	Not Hispanic or Latino	0	0	60	0	63	150	26.5684	1	0	0	0	1	0	0	0	0	0	0	0	0	0	0	0	0	0	0	0
1593	0	0	4147	41	S7	0	Outpatient	1	1	0	2	0	0	0	0	0	0	0	0	0	White	Not Hispanic or Latino	0	0	61	0	64	170	29.1772	1	0	0	0	1	0	0	0	0	0	0	0	0	0	0	0	0	1	0	1
1594	0	0	4148	42	S7	0	Outpatient	0	0	0	0	0	0	0	0	0	0	0	0	0	White	Not Hispanic or Latino	0	0	67	0	64	126	21.6255	1	0	0	0	1	0	0	0	0	0	0	0	0	0	0	0	0	0	0	0
1595	0	0	4149	42	S7	0	Outpatient	0	0	0	0	0	0	0	0	0	0	0	0	0	White	Not Hispanic or Latino	0	0	60	0	68	282	42.8733	1	0	0	0	1	0	0	0	0	0	0	0	0	0	0	0	0	0	1	1
1596	0	0	4150	42	S7	0	Outpatient	0	0	0	0	0	0	0	0	0	0	0	0	0	White	Not Hispanic or Latino	0	0	61	0	66	161	25.9832	1	0	0	0	1	0	0	0	0	0	0	0	0	0	0	0	0	0	0	1
1597	0	0	4151	42	S7	0	Outpatient	0	0	0	0	0	0	0	0	0	0	0	0	0	Asian	Not Hispanic or Latino	0	0	52	1	67	152	23.8040	1	0	0	0	1	0	0	0	0	0	0	0	0	0	0	0	0	0	0	1
1598	0	0	4152	42	S7	0	Outpatient	1	1	0	1	0	0	0	0	0	0	0	0	0	Asian	Not Hispanic or Latino	0	0	65	0	62	171	31.2729	2	0	0	0	0	1	0	0	0	0	0	0	0	0	0	0	0	0	0	0
1599	0	0	4153	42	S7	0	Outpatient	0	0	0	0	0	0	0	0	0	0	0	0	0	White	Not Hispanic or Latino	0	0	51	0	64	215	36.9006	2	0	0	0	1	0	0	0	0	0	0	0	0	0	0	0	0	0	0	1
1600	0	0	4154	42	S7	0	Outpatient	0	0	0	0	0	0	0	0	0	0	0	0	0	White	Not Hispanic or Latino	0	0	52	0	61	145	27.3945	2	0	0	0	1	0	0	0	0	0	0	0	0	0	0	0	0	0	0	1
1601	0	0	4155	42	S7	0	Outpatient	0	0	0	0	0	0	0	0	0	0	0	0	0	Black or African American	Not Hispanic or Latino	1	0	67	0	65	173	28.7856	2	0	0	0	1	0	0	0	0	0	0	0	0	0	0	0	0	0	0	0
1602	0	0	4156	36	S7	0	Outpatient	1	1	0	1	0	0	0	0	0	0	0	0	0	Asian	Not Hispanic or Latino	0	0	67	1				2	0	0	0	1	0	0	0	0	0	0	0	0	0	0	0	0	0	1	1
1603	0	0	4157	45	S7	0	Outpatient	0	0	0	0	0	0	0	0	0	0	0	0	0	White	Not Hispanic or Latino	0	0	66	1	69	185	27.3167	2	0	0	0	1	0	0	0	0	0	0	0	0	0	0	0	0	0	0	0
1604	0	0	4158	40	S7	0	Outpatient	0	0	0	0	0	0	0	0	0	0	0	0	0	White	Not Hispanic or Latino	0	0	68	1	72	213	28.8848	2	0	0	0	1	0	0	0	0	0	0	0	0	0	0	0	0	0	1	1
1605	0	0	4159	40	S7	0	Outpatient	0	0	0	0	0	0	0	0	0	0	0	0	0	White	Not Hispanic or Latino	0	0	63	1	71	251	35.0036	2	0	0	0	1	0	0	0	0	0	0	0	0	0	0	0	0	0	0	0
1606	0	0	4160	40	S7	0	Outpatient	1	1	0	1	0	0	0	0	0	0	0	0	0	Black or African American	Not Hispanic or Latino	1	0	69	0	64	192	32.9531	2	0	0	0	0	1	0	0	0	0	0	0	0	0	0	0	0	0	0	0
1607	0	0	4169	49	S7	0	Outpatient	0	0	0	0	0	0	0	0	0	0	0	0	0	Black or African American	Not Hispanic or Latino	1	0	58	0	67	212	33.2003	2	0	0	0	1	0	0	0	0	0	0	0	0	0	0	0	0	0	1	1
1608	0	0	4170	49	S7	0	Outpatient	0	0	0	0	0	0	0	0	0	0	0	0	0	White	Not Hispanic or Latino	0	0	66	1	69	200	29.5316	2	0	0	0	1	0	0	0	0	0	0	0	0	0	0	0	0	0	0	0
1609	0	1	4173	10	S4	0	Outpatient	0	1	2	0	0	0	0	0	0	0	0	0	0	White	Not Hispanic or Latino	0	0	56	0	59	125	25.2442	2	0	0	0	0	0	0	0	0	0	0	0	0	0	0	0	0	1	1	1
1610	0	1	4174	10	S4	0	Outpatient	0	0	0	0	0	0	0	0	0	0	0	0	0	White	Not Hispanic or Latino	0	0	71	1	71	240	33.4695	2	0	0	0	0	0	0	0	0	0	0	0	0	0	0	0	0	1	1	1
1611	0	1	4175	10	S4	0	Outpatient	1	1	0	1	0	1	0	1	0	0	0	0	0	White		0	0	68	0	67	162	25.3700	2	0	0	0	0	0	0	0	0	0	0	0	0	0	0	0	0	1	0	1
1612	0	1	4176	10	S4	0	Outpatient	0	0	0	0	0	0	0	0	0	0	0	0	0	White	Not Hispanic or Latino	0	0	51	0	64	101	17.3347	2	0	0	0	0	0	0	0	0	0	0	0	0	0	0	0	0	1	0	0
1613	0	1	4177	10	S4	0	Outpatient	0	0	0	0	0	0	0	0	0	0	0	0	0	White	Not Hispanic or Latino	0	0	51	0				2	0	0	0	0	0	0	0	0	0	0	0	0	0	0	0	0	1	0	0
1614	0	1	4178	10	S4	0	Outpatient	0	1	2	0	0	0	0	0	0	0	0	0	0	Black or African American	Not Hispanic or Latino	1	0	42	1	76	216	26.2895	1	0	0	0	0	0	0	0	0	0	0	0	0	0	0	0	0	1	0	0
1615	0	0	4183	45	S7	0	Outpatient	0	0	0	0	0	0	0	0	0	0	0	0	0	White	Not Hispanic or Latino	0	0	53	0	64	130	22.3120	2	0	0	0	1	0	0	0	0	0	0	0	0	0	0	0	0	0	1	1
1616	0	0	4184	45	S7	0	Outpatient	0	0	0	0	0	0	0	0	0	0	0	0	0	Black or African American	Not Hispanic or Latino	1	0	70	1	71	207	28.8675	2	0	0	0	1	0	0	0	0	0	0	0	0	0	0	0	0	0	1	1
1617	0	0	4185	45	S7	0	Outpatient	0	0	0	0	0	0	0	0	0	0	0	0	0	White	Not Hispanic or Latino	0	0	53	0	71	170	23.7076	1	0	0	0	1	0	0	0	0	0	0	0	0	0	0	0	0	0	0	0
1618	0	0	4186	20	S3	0	Outpatient	1	1	0	1	0	0	0	0	0	0	0	0	0	White	Not Hispanic or Latino	0	0	69	1	69	175	25.8402	1	0	0	0	0	1	0	0	0	0	0	0	0	0	0	0	0	0	1	1
1619	0	0	4187	20	S3	0	Outpatient	1	1	0	1	0	0	0	0	0	0	0	0	0	White	Not Hispanic or Latino	0	0	64	1	73	225	29.6819	2	0	0	0	0	1	0	0	0	0	0	0	0	0	0	0	0	0	1	1
1620	0	0	4188	20	S3	0	Outpatient	0	0	0	0	0	0	0	0	0	0	0	0	0	White	Not Hispanic or Latino	0	0	61	0	64	140	24.0283	2	0	0	0	1	0	0	0	0	0	0	0	0	0	0	0	0	0	1	1
1621	0	1	4189	9	S4	0	Outpatient	0	0	0	0	0	0	0	0	0	0	0	0	0	White	Not Hispanic or Latino	0	0	60	0	67	158	24.7436	2	0	0	0	0	0	0	0	0	0	0	0	0	0	0	0	0	1	1	1
1622	0	1	4190	9	S4	0	Outpatient	0	0	0	0	0	0	0	0	0	0	0	0	0	White	Not Hispanic or Latino	0	0	55	1	70	190	27.2592	1	0	0	0	0	0	0	0	0	0	0	0	0	0	0	0	0	1	1	1
1623	0	1	4191	9	S4	0	Outpatient	0	0	0	0	0	0	0	0	0	0	0	0	0	White	Not Hispanic or Latino	0	0	55	1	70	260	37.3020	2	0	0	0	0	0	0	0	0	0	0	0	0	0	0	0	0	1	1	1
1624	0	1	4192	9	S4	0	Outpatient	1	1	0	1	0	0	0	0	0	0	0	0	0	White	Not Hispanic or Latino	0	0	60	1	72	202	27.3931	2	0	0	0	0	0	0	0	0	0	0	0	0	0	0	0	0	1	1	1
1625	0	1	4193	9	S4	0	Outpatient	1	0	0	0	0	0	0	0	0	0	0	0	0	White	Not Hispanic or Latino	0	0	64	0	63	140	24.7972	2	0	0	0	0	0	0	0	0	0	0	0	0	0	0	0	0	1	0	1
1626	0	1	4194	9	S4	0	Outpatient	0	0	0	0	0	0	0	0	0	0	0	0	0	White	Not Hispanic or Latino	0	0	64	1	65	150	24.9586	2	0	0	0	0	0	0	0	0	0	0	0	0	0	0	0	0	1	0	0
1627	0	1	4195	9	S4	0	Outpatient	0	0	0	0	0	0	0	0	0	0	0	0	0	Unknown	Not Hispanic or Latino	0	0	50	0	61	132	24.9385	2	0	0	0	0	0	0	0	0	0	0	0	0	0	0	0	0	1	0	0
1628	0	1	4196	9	S4	0	Outpatient	0	1	2	0	0	0	0	0	0	0	0	0	0	White	Not Hispanic or Latino	0	0	53	0	67	160	25.0568	2	0	0	0	0	0	0	0	0	0	0	0	0	0	0	0	0	1	0	0
1629	0	1	4197	9	S4	0	Outpatient	0	0	0	0	0	0	0	0	0	0	0	0	0	White	Not Hispanic or Latino	0	0	60	0	63	126	22.3175	2	0	0	0	0	0	0	0	0	0	0	0	0	0	0	0	0	1	0	0
1630	0	0	4198	24	S7	0	Outpatient	1	1	0	3	0	0	0	0	0	0	0	0	0	White	Not Hispanic or Latino	0	0	58	1	70	207	29.6982	1	0	0	0	1	0	0	0	0	0	0	0	0	0	0	0	0	0	1	1
1631	0	0	4199	24	S7	0	Outpatient	0	0	0	0	0	0	0	0	0	0	0	0	0	White	Not Hispanic or Latino	0	0	76	0	60	130	25.3861	2	0	0	0	1	0	0	0	0	0	0	0	0	0	0	0	0	0	1	1
1632	0	0	4200	24	S7	0	Outpatient	1	1	1	0	0	1	0	0	0	0	0	0	0	White	Not Hispanic or Latino	0	0	56	0	63	162	28.6939	2	0	0	0	0	1	0	0	0	0	0	0	0	0	0	0	0	0	1	1
1633	0	0	4201	24	S7	0	Outpatient	0	1	2	0	0	0	0	0	0	0	0	0	0	White	Not Hispanic or Latino	0	0	56	0	64	198	33.9829	2	0	0	0	1	0	0	0	0	0	0	0	0	0	0	0	0	0	0	1
1634	0	0	4222	42	S7	0	Outpatient	0	0	0	0	0	0	0	0	0	0	0	0	0	White	Not Hispanic or Latino	0	0	51	0	67	187	29.2851	2	0	0	0	1	0	0	0	0	0	0	0	0	0	0	0	0	0	0	1
1635	0	0	4223	42	S7	0	Outpatient	0	0	0	0	0	0	0	0	0	0	0	0	0	Asian	Not Hispanic or Latino	0	0	54	0	62	140	25.6035	2	0	0	0	1	0	0	0	0	0	0	0	0	0	0	0	0	0	0	0
1636	0	0	4224	42	S7	0	Outpatient	0	1	0	2	0	0	0	0	0	0	0	0	0	White	Not Hispanic or Latino	0	0	62	1	72	183	24.8166	2	0	0	0	1	0	0	0	0	0	0	0	0	0	0	0	0	0	0	1
1637	0	0	4225	42	S7	0	Outpatient	0	0	0	0	0	0	0	0	0	0	0	0	0	Black or African American	Not Hispanic or Latino	1	0	55	0	60	191	37.2981	2	0	0	0	1	0	0	0	0	0	0	0	0	0	0	0	0	0	0	1
1638	0	0	4226	40	S7	0	Outpatient	1	1	0	1	0	0	0	0	0	0	0	0	0	White	Not Hispanic or Latino	0	0	72	1	68	180	27.3659	2	0	0	0	0	1	0	0	0	0	0	0	0	0	0	0	0	0	0	0
1639	0	0	4227	40	S7	0	Outpatient	0	0	0	0	0	0	0	0	0	0	0	0	0	Black or African American	Not Hispanic or Latino	1	0	60	1	70	214	30.7024	2	0	0	0	1	0	0	0	0	0	0	0	0	0	0	0	0	0	0	0
1640	0	0	4245	49	S7	0	Outpatient	0	0	0	0	0	0	0	0	0	0	0	0	0	Black or African American	Not Hispanic or Latino	1	0	73	0	61	132	24.9385	3	0	0	0	1	0	0	0	0	0	0	0	0	0	0	0	0	0	0	0
1641	0	0	4246	49	S7	0	Outpatient	1	1	0	1	0	0	0	0	0	0	0	0	0	White	Not Hispanic or Latino	0	0	58	1	60	172	33.5878	2	0	0	0	0	1	0	0	0	0	0	0	0	0	0	0	0	0	0	1
1642	0	0	4247	49	S7	0	Outpatient	0	0	0	0	0	0	0	0	0	0	0	0	0	White	Not Hispanic or Latino	0	0	71	1	74	242	31.0676	3	0	0	0	1	0	0	0	0	0	0	0	0	0	0	0	0	0	0	0
1643	0	0	4248	49	S7	0	Outpatient	0	0	0	0	0	0	0	0	0	0	0	0	0	Black or African American	Not Hispanic or Latino	1	0	69	1	68	214	32.5350	3	0	0	0	1	0	0	0	0	0	0	0	0	0	0	0	0	0	0	0
1644	0	0	4249	49	S7	0	Outpatient	0	0	0	0	0	0	0	0	0	0	0	0	0	Black or African American	Not Hispanic or Latino	1	0	49	0	62	152	27.7981	3	0	0	0	1	0	0	0	0	0	0	0	0	0	0	0	0	0	1	1
1645	0	0	4250	49	S7	0	Outpatient	1	1	1	0	0	0	0	0	0	0	0	0	0	White	Not Hispanic or Latino	0	0	74	0	63	153	27.0998	2	0	0	0	0	1	0	0	0	0	0	0	0	0	0	0	0	0	0	0
1646	0	1	4251	10	S4	0	Outpatient	0	0	0	0	0	0	0	0	0	0	0	0	0	White	Not Hispanic or Latino	0	0	53	0	67	126	19.7322	1	0	0	0	0	0	0	0	0	0	0	0	0	0	0	0	0	1	1	1
1647	0	1	4252	10	S4	0	Outpatient	0	0	0	0	0	0	0	0	0	0	0	0	0	White	Not Hispanic or Latino	0	0	60	0	63	152	26.9227	1	0	0	0	0	0	0	0	0	0	0	0	0	0	0	0	0	1	0	0
1648	0	1	4253	10	S4	0	Outpatient	0	0	0	0	0	0	0	0	0	0	0	0	0	White	Not Hispanic or Latino	0	0	66	0	66	200	32.2773	2	0	0	0	0	0	0	0	0	0	0	0	0	0	0	0	0	1	0	0
1649	0	0	4254	20	S3	0	Outpatient	1	1	0	1	0	0	0	0	0	0	0	0	0	Unknown	Unknown	0	0	62	0	65	135	22.4627	2	0	0	0	0	1	0	0	0	0	0	0	0	0	0	0	0	0	1	1
1650	0	0	4255	20	S3	0	Outpatient	0	0	0	0	0	0	0	0	0	0	0	0	0	Unknown	Unknown	0	0	50	0	67	158	24.7436	2	0	0	0	1	0	0	0	0	0	0	0	0	0	0	0	0	0	1	1
1651	0	0	4256	20	S3	0	Outpatient	0	0	0	0	0	0	0	0	0	0	0	0	0	White	Not Hispanic or Latino	0	0	51	0	61	100	18.8928	1	0	0	0	1	0	0	0	0	0	0	0	0	0	0	0	0	0	0	1
1652	0	0	4261	24	S7	0	Outpatient	0	0	0	0	0	0	0	0	0	0	0	0	0	Black or African American	Not Hispanic or Latino	1	0	50	0	66	180	29.0496	2	0	0	0	1	0	0	0	0	0	0	0	0	0	0	0	0	0	0	0
1653	0	0	4262	24	S7	0	Outpatient	1	1	0	1	0	0	0	0	0	0	0	0	0	Black or African American	Not Hispanic or Latino	1	0	58	1	69	215	31.7465	2	0	0	0	0	1	0	0	0	0	0	0	0	0	0	0	0	0	1	1
1654	0	0	4263	24	S7	0	Outpatient	1	1	2	1	0	0	0	0	0	0	0	0	0	White	Not Hispanic or Latino	0	0	54	1				2	0	0	0	0	1	0	0	0	0	0	0	0	0	0	0	0	0	0	1
1655	0	0	4264	24	S7	0	Outpatient	0	0	0	0	0	0	0	0	0	0	0	0	0	White	Not Hispanic or Latino	0	0	75	1	71	176	24.5443	2	0	0	0	1	0	0	0	0	0	0	0	0	0	0	0	0	0	1	1
1656	0	1	4265	13	S4	0	Outpatient	1	0	0	0	0	0	0	0	0	0	0	0	0	White	Not Hispanic or Latino	0	0	72	1	66	157	25.3377	2	0	0	0	0	0	0	0	0	0	0	0	0	0	0	0	0	1	0	1
1657	0	1	4266	13	S4	0	Outpatient	1	0	0	0	0	0	0	0	0	0	0	0	0	White	Not Hispanic or Latino	0	0	67	1	68	190	28.8862	2	0	0	0	0	0	0	0	0	0	0	0	0	0	0	0	0	1	1	1
1658	0	1	4267	13	S4	0	Outpatient	1	0	0	0	0	0	0	0	0	0	0	0	0	White	Not Hispanic or Latino	0	0	69	1	66	140	22.5941	1	0	0	0	0	0	0	0	0	0	0	0	0	0	0	0	0	1	0	0
1659	0	1	4268	13	S4	0	Outpatient	1	1	2	0	0	0	0	0	0	0	0	0	0	White	Not Hispanic or Latino	0	0	65	0	65	181	30.1167	2	0	0	0	0	0	0	0	0	0	0	0	0	0	0	0	0	1	1	1
1660	0	1	4269	13	S4	0	Outpatient	1	0	0	0	0	0	0	0	0	0	0	0	0	White	Not Hispanic or Latino	0	0	58	0	66	160	25.8219	2	0	0	0	0	0	0	0	0	0	0	0	0	0	0	0	0	1	1	1
1661	0	1	4270	13	S4	0	Outpatient	1	0	0	0	0	0	0	0	0	0	0	0	0	White	Not Hispanic or Latino	0	0	67	1	74	254	32.6081	2	0	0	0	0	0	0	0	0	0	0	0	0	0	0	0	0	1	1	1
1662	0	1	4271	13	S4	0	Outpatient	1	0	0	0	0	0	0	0	0	0	0	0	0	White	Not Hispanic or Latino	0	0	84	1	70	178	25.5376	2	0	0	0	0	0	0	0	0	0	0	0	0	0	0	0	0	1	1	1
1663	0	1	4279	4	S4	0	Outpatient	1	0	0	0	0	0	0	0	0	0	0	0	0	White	Not Hispanic or Latino	0	0	72	1	70	229	32.8545	2	0	0	0	0	0	0	0	0	0	0	0	0	0	0	0	0	1	1	1
1664	0	1	4280	4	S4	0	Outpatient	1	0	0	0	0	0	0	0	0	0	0	0	0	White	Not Hispanic or Latino	0	0	65	1	70	270	38.7367	2	0	0	0	0	0	0	0	0	0	0	0	0	0	0	0	0	1	1	1
1665	0	1	4281	4	S4	0	Outpatient	0	0	0	0	0	0	0	0	0	0	0	0	0	White	Not Hispanic or Latino	0	0	67	1	72	175	23.7317	2	0	0	0	0	0	0	0	0	0	0	0	0	0	0	0	0	1	0	0
1666	0	0	4289	36	S7	0	Outpatient	0	0	0	0	0	0	0	0	0	0	0	0	0	Black or African American	Not Hispanic or Latino	1	0	53	1				2	0	0	0	1	0	0	0	0	0	0	0	0	0	0	0	0	0	1	1
1667	0	0	4290	36	S7	0	Outpatient	0	0	0	0	0	0	0	0	0	0	0	0	0	Asian	Not Hispanic or Latino	0	0	52	0	62	131	23.9576	2	0	0	0	1	0	0	0	0	0	0	0	0	0	0	0	0	0	0	0
1668	0	0	4291	36	S7	0	Outpatient	0	0	0	0	0	0	0	0	0	0	0	0	0	White	Not Hispanic or Latino	0	0	60	1	67	178	27.8757	2	0	0	0	1	0	0	0	0	0	0	0	0	0	0	0	0	0	0	1
1669	0	0	4292	36	S7	0	Outpatient	1	1	0	1	0	0	0	0	0	0	0	0	0	Asian	Not Hispanic or Latino	0	0	70	1	62	156	28.5297	2	0	0	0	0	1	0	0	0	0	0	0	0	0	0	0	0	0	0	1
1670	0	0	4293	36	S7	0	Outpatient	1	1	1	0	0	0	0	1	0	0	0	0	0	Black or African American	Not Hispanic or Latino	1	0	57	0	65	150	24.9586	2	0	0	0	0	1	0	0	0	0	0	0	0	0	0	0	0	0	0	1
1671	0	1	4314	10	S4	0	Outpatient	0	0	0	0	0	0	0	0	0	0	0	0	0	White	Not Hispanic or Latino	0	0	53	0	66	140	22.5941	1	0	0	0	0	0	0	0	0	0	0	0	0	0	0	0	0	1	1	1
1672	0	1	4315	10	S4	0	Outpatient	1	1	3	0	0	1	0	0	0	0	0	0	0	White	Not Hispanic or Latino	0	0	54	0	67	265	41.5003	2	0	0	0	0	0	0	0	0	0	0	0	0	0	0	0	0	1	1	1
1673	0	1	4316	10	S4	0	Outpatient	1	0	0	0	0	0	0	0	0	0	0	0	0	White	Not Hispanic or Latino	0	0	77	0	69	185	27.3167	2	0	0	0	0	0	0	0	0	0	0	0	0	0	0	0	0	1	0	1
1674	0	1	4317	10	S4	0	Outpatient	0	0	0	0	0	0	0	0	0	0	0	0	0	White	Not Hispanic or Latino	0	0	60	0	66	115	18.5595	2	0	0	0	0	0	0	0	0	0	0	0	0	0	0	0	0	1	1	1
1675	0	1	4318	10	S4	0	Outpatient	0	0	0	0	0	0	0	0	0	0	0	0	0	White	Not Hispanic or Latino	0	0	67	0	66	164	26.4674	2	0	0	0	0	0	0	0	0	0	0	0	0	0	0	0	0	1	0	1
1676	0	0	4321	45	S7	0	Outpatient	1	1	0	1	0	0	0	1	0	0	0	0	0	Black or African American	Not Hispanic or Latino	1	0	59	1	68	176	26.7578	2	0	0	0	0	1	0	0	0	0	0	0	0	0	0	0	0	0	1	1
1677	0	0	4322	45	S7	0	Outpatient	1	1	0	1	0	0	0	0	0	0	0	0	0	White	Not Hispanic or Latino	0	0	60	1	60	210	41.0083	2	0	0	0	0	1	0	0	0	0	0	0	0	0	0	0	0	0	0	0
1678	0	0	4323	45	S7	0	Outpatient	0	0	0	0	0	0	0	0	0	0	0	0	0	White	Not Hispanic or Latino	0	0	56	0	57	206	44.5731	2	0	0	0	1	0	0	0	0	0	0	0	0	0	0	0	0	0	0	1
1679	0	0	4324	45	S7	0	Outpatient	0	0	0	0	0	0	0	0	0	0	0	0	0	Black or African American	Not Hispanic or Latino	1	0	47	0	66	209	33.7298	2	0	0	0	1	0	0	0	0	0	0	0	0	0	0	0	0	0	0	1
1680	0	0	4325	45	S7	0	Outpatient	1	1	1	0	0	0	0	0	0	0	0	0	0	White	Not Hispanic or Latino	0	0	53	0	67	270	42.2834	2	0	0	0	0	1	0	0	0	0	0	0	0	0	0	0	0	0	1	1
1681	0	1	4330	9	S4	0	Outpatient	1	1	0	1	0	0	1	0	0	0	0	0	0	White	Not Hispanic or Latino	0	0	74	1	74	225	28.8851	2	0	0	0	0	0	0	0	0	0	0	0	0	0	0	0	0	1	1	1
1682	0	1	4331	9	S4	0	Outpatient	1	1	0	1	0	0	0	1	0	0	0	0	0	White	Not Hispanic or Latino	0	0	65	1	70	200	28.6939	2	0	0	0	0	0	0	0	0	0	0	0	0	0	0	0	0	1	1	1
1683	0	1	4332	9	S4	0	Outpatient	0	1	2	0	0	0	0	0	0	0	0	0	0	White	Not Hispanic or Latino	0	0	56	0	69	193	28.4980	2	0	0	0	0	0	0	0	0	0	0	0	0	0	0	0	0	1	1	1
1684	0	1	4333	9	S4	0	Outpatient	0	0	0	0	0	0	0	0	0	0	0	0	0	White	Not Hispanic or Latino	0	0	51	0	65	140	23.2947	1	0	0	0	0	0	0	0	0	0	0	0	0	0	0	0	0	1	0	0
1685	0	0	4334	24	S7	0	Outpatient	1	1	2	0	0	0	0	0	0	0	0	0	0	Black or African American	Not Hispanic or Latino	1	0	57	0	67	199	31.1644	2	0	0	0	0	1	0	0	0	0	0	0	0	0	0	0	0	0	1	1
1686	0	0	4335	24	S7	0	Outpatient	1	1	0	1	0	0	0	0	0	0	0	0	0	Black or African American	Not Hispanic or Latino	1	0	59	0	66	223	35.9892	2	0	0	0	0	1	0	0	0	0	0	0	0	0	0	0	0	0	1	1
1687	0	1	4336	13	S4	0	Outpatient	1	0	0	0	0	0	0	0	0	0	0	0	0	White	Not Hispanic or Latino	0	0	65	1	71	207	28.8675	2	0	0	0	0	0	0	0	0	0	0	0	0	0	0	0	0	1	0	0
1688	0	1	4337	13	S4	0	Outpatient	0	0	0	0	0	0	0	0	0	0	0	0	0	White	Not Hispanic or Latino	0	0	54	1	72	154	20.8839	1	0	0	0	0	0	0	0	0	0	0	0	0	0	0	0	0	1	1	1
1689	0	1	4338	4	S4	0	Outpatient	1	1	1	1	0	1	0	0	0	0	0	0	0	White	Not Hispanic or Latino	0	0	52	0	57	147	31.8070	2	0	0	0	0	0	0	0	0	0	0	0	0	0	0	0	0	1	0	1
1690	0	1	4339	4	S4	0	Outpatient	1	0	0	0	0	0	0	0	0	0	0	0	0	White	Not Hispanic or Latino	0	0	73	0	62	124	22.6774	2	0	0	0	0	0	0	0	0	0	0	0	0	0	0	0	0	1	1	1
1691	0	0	4340	42	S7	0	Outpatient	1	1	1	0	0	0	0	1	0	0	0	0	0	White	Not Hispanic or Latino	0	0	72	0	64	180	30.8936	2	0	0	0	0	1	0	0	0	0	0	0	0	0	0	0	0	0	1	1
1692	0	0	4341	42	S7	0	Outpatient	0	0	0	0	0	0	0	0	0	0	0	0	0	White	Not Hispanic or Latino	0	0	55	0	64	217	37.2439	2	0	0	0	1	0	0	0	0	0	0	0	0	0	0	0	0	0	0	0
1693	0	0	4342	64	S3	0	Outpatient	0	0	0	0	0	0	0	0	0	0	0	0	0	White	Not Hispanic or Latino	0	0	66	1	66	140	22.5941	1	0	0	0	1	0	0	0	0	0	0	0	0	0	0	0	0	0	1	1
1694	0	0	4343	64	S3	0	Outpatient	1	1	0	1	0	0	0	0	0	0	0	0	0	White	Not Hispanic or Latino	0	0	77	1	69	191	28.2027	2	0	0	0	0	1	0	0	0	0	0	0	0	0	0	0	0	0	1	1
1695	0	0	4344	64	S3	0	Outpatient	0	0	0	0	0	0	0	0	0	0	0	0	0	White	Not Hispanic or Latino	0	0	67	1	69	228	33.6660	2	0	0	0	1	0	0	0	0	0	0	0	0	0	0	0	0	0	0	1
1696	0	0	4345	64	S3	0	Outpatient	1	1	0	0	0	0	0	0	0	0	0	1	0	White	Not Hispanic or Latino	0	0	46	0	61	115	21.7267	2	0	0	0	0	0	1	0	0	0	0	0	0	0	0	0	0	0	0	0
1697	0	0	4351	36	S7	0	Outpatient	0	0	0	0	0	0	0	0	0	0	0	0	0	White	Not Hispanic or Latino	0	0	52	1	77	200	23.7139	2	0	0	0	1	0	0	0	0	0	0	0	0	0	0	0	0	0	1	1
1698	0	0	4352	36	S7	0	Outpatient	0	0	0	0	0	0	0	0	0	0	0	0	0	Black or African American	Not Hispanic or Latino	1	0	46	0	65	230	38.2698	2	0	0	0	1	0	0	0	0	0	0	0	0	0	0	0	0	0	0	0
1699	0	0	4353	36	S7	0	Outpatient	0	1	0	2	0	0	0	0	0	0	0	0	0	Black or African American	Not Hispanic or Latino	1	0	66	1	70	185	26.5418	2	0	0	0	1	0	0	0	0	0	0	0	0	0	0	0	0	0	1	1
1700	0	0	4354	36	S7	0	Outpatient	0	0	0	0	0	0	0	0	0	0	0	0	0	White	Not Hispanic or Latino	0	0	57	1	74	188	24.1351	2	0	0	0	1	0	0	0	0	0	0	0	0	0	0	0	0	0	0	1
1701	0	1	4365	10	S4	0	Outpatient	1	0	0	0	0	0	0	0	0	0	0	0	0	White	Not Hispanic or Latino	0	0	73	0		118		2	0	0	0	0	0	0	0	0	0	0	0	0	0	0	0	0	1	1	1
1702	0	1	4366	10	S4	0	Outpatient	0	0	0	0	0	0	0	0	0	0	0	0	0	White	Not Hispanic or Latino	0	0	50	0	65	170	28.2864	1	0	0	0	0	0	0	0	0	0	0	0	0	0	0	0	0	1	1	1
1703	0	1	4367	10	S4	0	Outpatient	1	0	0	0	0	0	0	0	0	0	0	0	0	White	Not Hispanic or Latino	0	0	77	0	65	188	31.2814	2	0	0	0	0	0	0	0	0	0	0	0	0	0	0	0	0	1	1	1
1704	0	1	4368	10	S4	0	Outpatient	0	0	0	0	0	0	0	0	0	0	0	0	0	White	Not Hispanic or Latino	0	0	52	0	60	125	24.4097	1	0	0	0	0	0	0	0	0	0	0	0	0	0	0	0	0	1	0	0
1705	0	0	4381	20	S3	0	Outpatient	0	0	0	0	0	0	0	0	0	0	0	0	0	White	Not Hispanic or Latino	0	0	47	0	63	170	30.1109	2	0	0	0	1	0	0	0	0	0	0	0	0	0	0	0	0	0	1	1
1706	0	0	4382	65	S3	0	Outpatient	0	0	0	0	0	0	0	0	0	0	0	0	0	White	Not Hispanic or Latino	0	0	51	1	69	192	28.3503	1	0	0	0	1	0	0	0	0	0	0	0	0	0	0	0	0	0	0	0
1707	0	0	4383	65	S3	0	Outpatient	0	0	0	0	0	0	0	0	0	0	0	0	0	Unknown	Unknown	0	0	52	1	73	216	28.4947	1	0	0	0	1	0	0	0	0	0	0	0	0	0	0	0	0	0	0	1
1708	0	0	4384	65	S3	0	Outpatient	0	0	0	0	0	0	0	0	0	0	0	0	0	Black or African American	Not Hispanic or Latino	1	0	64	1	72	210	28.4780	2	0	0	0	1	0	0	0	0	0	0	0	0	0	0	0	0	0	0	0
1709	0	0	4385	65	S3	0	Outpatient	0	0	0	0	0	0	0	0	0	0	0	0	0	White	Not Hispanic or Latino	0	0	52	0	66	135	21.7872	1	0	0	0	1	0	0	0	0	0	0	0	0	0	0	0	0	0	1	1
1710	0	0	4386	65	S3	0	Outpatient	1	1	1	0	0	0	0	0	0	0	0	0	0	Unknown	Unknown	0	0	53	1	65	135	22.4627	2	0	0	0	0	1	0	0	0	0	0	0	0	0	0	0	0	0	0	1
1711	0	1	4387	9	S4	0	Outpatient	0	0	0	0	0	0	0	0	0	0	0	0	0	White	Not Hispanic or Latino	0	0	50	0	63	145	25.6828	2	0	0	0	0	0	0	0	0	0	0	0	0	0	0	0	0	1	1	1
1712	0	1	4388	9	S4	0	Outpatient	1	1	0	1	0	1	0	1	0	0	0	0	0	White	Not Hispanic or Latino	0	0	55	0	65	130	21.6308	1	0	0	0	0	0	0	0	0	0	0	0	0	0	0	0	0	1	0	0
1713	0	1	4389	13	S4	0	Outpatient	0	0	0	0	0	0	0	0	0	0	0	0	0	White	Not Hispanic or Latino	0	0	52	0	63	200	35.4245	2	0	0	0	0	0	0	0	0	0	0	0	0	0	0	0	0	1	0	1
1714	0	1	4396	4	S4	0	Outpatient	1	1	0	0	0	0	0	0	0	0	0	1	0	White	Not Hispanic or Latino	0	0	64	1	68	215	32.6871	2	0	0	0	0	0	0	0	0	0	0	0	0	0	0	0	0	1	0	0
1715	0	1	4397	4	S4	0	Outpatient	1	1	0	1	0	0	0	1	0	0	0	0	0	White	Not Hispanic or Latino	0	0	84	1		195		2	0	0	0	0	0	0	0	0	0	0	0	0	0	0	0	0	1	1	1
1716	0	1	4398	4	S4	0	Outpatient	1	0	0	0	0	0	0	0	0	0	0	0	0	White	Not Hispanic or Latino	0	0	69	1	72	308	41.7677	2	0	0	0	0	0	0	0	0	0	0	0	0	0	0	0	0	1	1	1
1717	0	1	4399	4	S4	0	Outpatient	1	1	2	1	0	0	0	1	0	0	0	0	0	Black or African American	Not Hispanic or Latino	1	0	76	0	61	230	43.4534	2	0	0	0	0	0	0	0	0	0	0	0	0	0	0	0	0	1	0	0
1718	0	1	4400	4	S4	0	Outpatient	1	1	2	0	0	0	0	0	0	0	0	0	0	White	Not Hispanic or Latino	0	0	65	1		185		2	0	0	0	0	0	0	0	0	0	0	0	0	0	0	0	0	1	0	0
1719	0	1	4401	4	S4	0	Outpatient	0	0	0	0	0	0	0	0	0	0	0	0	0	White	Not Hispanic or Latino	0	0	61	0	64	165	28.3191	1	0	0	0	0	0	0	0	0	0	0	0	0	0	0	0	0	1	0	0
1720	0	0	4402	50	S7	0	Outpatient	0	0	0	0	0	0	0	0	0	0	0	0	0	Black or African American	Not Hispanic or Latino	1	0	50	1	71	216	30.1226	2	0	0	0	1	0	0	0	0	0	0	0	0	0	0	0	0	0	1	1
1721	0	0	4403	50	S7	0	Outpatient	0	0	0	0	0	0	0	0	0	0	0	0	0	Black or African American	Not Hispanic or Latino	1	0	53	1	74	190	24.3919	1	0	0	0	1	0	0	0	0	0	0	0	0	0	0	0	0	0	0	0
1722	0	0	4404	50	S7	0	Outpatient	0	0	0	0	0	0	0	0	0	0	0	0	0	Black or African American	Not Hispanic or Latino	1	0	45	1	68	247	37.5521	1	0	0	0	1	0	0	0	0	0	0	0	0	0	0	0	0	0	1	1
1723	0	0	4405	42	S7	0	Outpatient	0	0	0	0	0	0	0	0	0	0	0	0	0	Asian	Not Hispanic or Latino	0	0	50	1	68	172	26.1497	2	0	0	0	1	0	0	0	0	0	0	0	0	0	0	0	0	0	1	1
1724	0	0	4406	42	S7	0	Outpatient	0	1	0	2	0	0	0	0	0	0	0	0	0	White	Not Hispanic or Latino	0	0	48	0	61	117	22.1045	2	0	0	0	1	0	0	0	0	0	0	0	0	0	0	0	0	0	0	0
1725	0	0	4407	42	S7	0	Outpatient	0	0	0	0	0	0	0	0	0	0	0	0	0	Black or African American	Not Hispanic or Latino	1	0	52	0	64	208	35.6992	2	0	0	0	1	0	0	0	0	0	0	0	0	0	0	0	0	0	0	0
1726	0	0	4408	56	S3	0	Outpatient	0	0	0	0	0	0	0	0	0	0	0	0	0	White	Not Hispanic or Latino	0	0	61	1	70	170	24.3898	2	0	0	0	1	0	0	0	0	0	0	0	0	0	0	0	0	0	1	1
1727	0	0	4409	56	S3	0	Outpatient	1	1	0	1	0	0	0	0	0	0	0	0	0	White	Not Hispanic or Latino	0	0	22	1	70	156	22.3812	1	0	0	0	0	1	0	0	0	0	0	0	0	0	0	0	0	0	0	1
1728	0	0	4410	56	S3	0	Outpatient	0	0	0	0	0	0	0	0	0	0	0	0	0	White	Not Hispanic or Latino	0	0	51	0	59	108	21.8110	1	0	0	0	1	0	0	0	0	0	0	0	0	0	0	0	0	0	0	0
1729	0	0	4411	56	S3	0	Outpatient	0	0	0	0	0	0	0	0	0	0	0	0	0	White	Not Hispanic or Latino	0	0	59	0	65	180	29.9503	2	0	0	0	1	0	0	0	0	0	0	0	0	0	0	0	0	0	0	0
1730	0	0	4412	56	S3	0	Outpatient	0	0	0	0	0	0	0	0	0	0	0	0	0	White	Unknown	0	0	53	1	74	255	32.7365	2	0	0	0	1	0	0	0	0	0	0	0	0	0	0	0	0	0	0	1
1731	0	0	4413	56	S3	0	Outpatient	0	1	0	2	0	0	0	0	0	0	0	0	0	White	Not Hispanic or Latino	0	0	51	0	65	154	25.6241	2	0	0	0	1	0	0	0	0	0	0	0	0	0	0	0	0	0	0	0
1732	0	0	4414	56	S3	0	Outpatient	0	0	0	0	0	0	0	0	0	0	0	0	0	White	Not Hispanic or Latino	0	0	52	0	62	130	23.7747	2	0	0	0	1	0	0	0	0	0	0	0	0	0	0	0	0	0	0	0
1733	0	0	4415	40	S7	0	Outpatient	0	1	2	0	0	0	0	0	0	0	0	0	0	White	Not Hispanic or Latino	0	0	51	0	67	190	29.7550	2	0	0	0	1	0	0	0	0	0	0	0	0	0	0	0	0	0	0	0
1734	0	0	4416	40	S7	0	Outpatient	0	0	0	0	0	0	0	0	0	0	0	0	0	Black or African American	Not Hispanic or Latino	1	0	61	0	61	180	34.0070	2	0	0	0	1	0	0	0	0	0	0	0	0	0	0	0	0	0	0	0
1735	0	0	4417	40	S7	0	Outpatient	0	0	0	0	0	0	0	0	0	0	0	0	0	White	Not Hispanic or Latino	0	0	61	0	64	137	23.5134	2	0	0	0	1	0	0	0	0	0	0	0	0	0	0	0	0	0	0	1
1736	0	0	4418	38	S3	0	Outpatient	1	1	1	0	0	0	0	0	0	0	0	0	0	White	Not Hispanic or Latino	0	0	58	0	59	135	27.2637	2	0	0	0	0	1	0	0	0	0	0	0	0	0	0	0	0	0	0	0
1737	0	0	4419	38	S3	0	Outpatient	1	0	0	0	0	0	0	0	0	0	0	0	0	White	Not Hispanic or Latino	0	0	56	1	70	200	28.6939	2	0	0	0	0	1	0	0	0	0	0	0	0	0	0	0	0	0	0	0
1738	0	0	4420	38	S3	0	Outpatient	1	1	0	1	0	0	0	0	0	0	0	0	0	White	Not Hispanic or Latino	0	0	69	0	64	180	30.8936	2	0	0	0	0	1	0	0	0	0	0	0	0	0	0	0	0	0	1	1
1739	0	0	4421	38	S3	0	Outpatient	0	0	0	0	0	0	0	0	0	0	0	0	0	White	Not Hispanic or Latino	0	0	50	0	68	193	29.3423	2	0	0	0	1	0	0	0	0	0	0	0	0	0	0	0	0	0	0	1
1740	0	0	4422	38	S3	0	Outpatient	1	1	0	1	0	0	0	0	0	0	0	0	0	White	Not Hispanic or Latino	0	0	73	0	64	170	29.1772	2	0	0	0	0	1	0	0	0	0	0	0	0	0	0	0	0	0	1	1
1741	0	0	4423	49	S7	0	Outpatient	0	1	0	2	0	0	0	0	0	0	0	0	0	White	Not Hispanic or Latino	0	0	66	0	65	240	39.9337	2	0	0	0	1	0	0	0	0	0	0	0	0	0	0	0	0	0	0	0
1742	0	0	4424	49	S7	0	Outpatient	1	1	2	1	0	0	0	1	0	0	0	0	0	White	Not Hispanic or Latino	0	0	63	0	68	240	36.4879	2	0	0	0	0	1	0	0	0	0	0	0	0	0	0	0	0	0	0	0
1743	0	0	4425	49	S7	0	Outpatient	1	0	0	0	0	0	0	0	0	0	0	0	0	Other	Unknown	0	0	56	0	61	154	29.0949	2	0	0	0	0	1	0	0	0	0	0	0	0	0	0	0	0	0	0	0
1744	0	0	4426	49	S7	0	Outpatient	0	1	0	2	0	0	0	0	0	0	0	0	0	Black or African American	Not Hispanic or Latino	1	0	58	1	71	198	27.6124	1	0	0	0	1	0	0	0	0	0	0	0	0	0	0	0	0	0	1	1
1745	0	1	4463	9	S4	0	Outpatient	0	0	0	0	0	0	0	0	0	0	0	0	0	White	Not Hispanic or Latino	0	0	66	0	63	270	47.8231	2	0	0	0	0	0	0	0	0	0	0	0	0	0	0	0	0	1	1	1
1746	0	1	4464	13	S4	0	Outpatient	0	0	0	0	0	0	0	0	0	0	0	0	0	White	Not Hispanic or Latino	0	0	53	1	68	160	24.3253	1	0	0	0	0	0	0	0	0	0	0	0	0	0	0	0	0	1	0	0
1747	0	1	4465	13	S4	0	Outpatient	0	0	0	0	0	0	0	0	0	0	0	0	0	White	Not Hispanic or Latino	0	0	62	0	62	145	26.5180	2	0	0	0	0	0	0	0	0	0	0	0	0	0	0	0	0	1	0	0
1748	0	1	4466	13	S4	0	Outpatient	0	0	0	0	0	0	0	0	0	0	0	0	0	White	Not Hispanic or Latino	0	0	66	0	63	160	28.3396	2	0	0	0	0	0	0	0	0	0	0	0	0	0	0	0	0	1	1	1
1749	0	1	4467	13	S4	0	Outpatient	1	0	0	0	0	0	0	0	0	0	0	0	0	White	Not Hispanic or Latino	0	0	68	0	62	163	29.8098	2	0	0	0	0	0	0	0	0	0	0	0	0	0	0	0	0	1	1	1
1750	0	1	4468	13	S4	0	Outpatient	0	0	0	0	0	0	0	0	0	0	0	0	0	White	Not Hispanic or Latino	0	0	53	1	69	170	25.1019	2	0	0	0	0	0	0	0	0	0	0	0	0	0	0	0	0	1	1	1
1751	0	1	4469	13	S4	0	Outpatient	1	0	0	0	0	0	0	0	0	0	0	0	0	White	Not Hispanic or Latino	0	0	74	0	65	160	26.6225	2	0	0	0	0	0	0	0	0	0	0	0	0	0	0	0	0	1	0	1
1752	0	0	4476	50	S7	0	Outpatient	0	0	0	0	0	0	0	0	0	0	0	0	0	White	Not Hispanic or Latino	0	0	60	1				2	0	0	0	1	0	0	0	0	0	0	0	0	0	0	0	0	0	0	1
1753	0	0	4477	50	S7	0	Outpatient	0	0	0	0	0	0	0	0	0	0	0	0	0	Black or African American	Not Hispanic or Latino	1	0	50	1	69	220	32.4848	2	0	0	0	1	0	0	0	0	0	0	0	0	0	0	0	0	0	1	1
1754	0	0	4478	50	S7	0	Outpatient	1	1	2	0	0	0	0	0	0	0	0	0	0	Black or African American	Not Hispanic or Latino	1	0	41	0	65	198	32.9453	2	0	0	0	1	0	0	0	0	0	0	0	0	0	0	0	0	0	0	0
1755	0	0	4479	50	S7	0	Outpatient	0	0	0	0	0	0	0	0	0	0	0	0	0	White	Not Hispanic or Latino	0	0	57	1	68	160	24.3253	2	0	0	0	1	0	0	0	0	0	0	0	0	0	0	0	0	0	0	0
1756	0	0	4480	36	S7	0	Outpatient	0	0	0	0	0	0	0	0	0	0	0	0	0	White	Not Hispanic or Latino	0	0	57	0	60	160	31.2444	2	0	0	0	1	0	0	0	0	0	0	0	0	0	0	0	0	0	0	0
1757	0	0	4481	36	S7	0	Outpatient	0	0	0	0	0	0	0	0	0	0	0	0	0	Black or African American	Not Hispanic or Latino	1	0	50	1	72	190	25.7658	1	0	0	0	1	0	0	0	0	0	0	0	0	0	0	0	0	0	1	1
1758	0	0	4482	36	S7	0	Outpatient	1	1	0	1	0	0	0	1	0	0	0	0	0	Black or African American	Not Hispanic or Latino	1	0	55	0	66	174	28.0813	2	0	0	0	0	1	0	0	0	0	0	0	0	0	0	0	0	0	1	1
1759	0	0	4483	36	S7	0	Outpatient	0	0	0	0	0	0	0	0	0	0	0	0	0	White	Not Hispanic or Latino	0	0	50	1	67	199	31.1644	2	0	0	0	1	0	0	0	0	0	0	0	0	0	0	0	0	0	0	0
1760	0	0	4484	36	S7	0	Outpatient	0	0	0	0	0	0	0	0	0	0	0	0	0	White		0	0	50	1	67	182	28.5021	2	0	0	0	1	0	0	0	0	0	0	0	0	0	0	0	0	0	1	1
1761	0	0	4497	49	S7	0	Outpatient	1	0	0	0	0	0	0	0	0	0	0	0	0	White	Not Hispanic or Latino	0	0	64	0	64	175	30.0354	2	0	0	0	0	1	0	0	0	0	0	0	0	0	0	0	0	0	0	0
1762	0	0	4498	49	S7	0	Outpatient	0	0	0	0	0	0	0	0	0	0	0	0	0	White	Not Hispanic or Latino	0	0	64	0	65	198	32.9453	1	0	0	0	1	0	0	0	0	0	0	0	0	0	0	0	0	0	0	0
1763	0	1	4499	8	S4	0	Outpatient	1	0	0	0	0	0	0	0	0	0	0	0	0	White	Not Hispanic or Latino	0	0	69	1	70	240	34.4327	2	0	0	0	0	0	0	0	0	0	0	0	0	0	0	0	0	1	1	1
1764	0	1	4500	8	S4	0	Outpatient	1	1	0	0	0	0	0	0	0	0	0	1	0	White	Not Hispanic or Latino	0	0	51	1	74	230	29.5270	2	0	0	0	0	0	0	0	0	0	0	0	0	0	0	0	0	1	0	0
1765	0	1	4501	8	S4	0	Outpatient	0	0	0	0	0	0	0	0	0	0	0	0	0	White	Not Hispanic or Latino	0	0	52	1	77	180	21.3426	1	0	0	0	0	0	0	0	0	0	0	0	0	0	0	0	0	1	0	0
1766	0	1	4502	8	S4	0	Outpatient	1	1	2	3	0	0	0	1	0	0	0	0	0	White	Not Hispanic or Latino	0	0	58	0	68	145	22.0448	1	0	0	0	0	0	0	0	0	0	0	0	0	0	0	0	0	1	0	0
1767	0	1	4503	8	S4	0	Outpatient	1	0	0	0	0	0	0	0	0	0	0	0	0	White	Not Hispanic or Latino	0	0	64	0	61	125	23.6160	1	0	0	0	0	0	0	0	0	0	0	0	0	0	0	0	0	1	0	0
1768	0	1	4504	8	S4	0	Outpatient	1	1	2	0	0	0	0	0	0	0	0	0	0	White	Not Hispanic or Latino	0	0	59	1	73	183	24.1413	1	0	0	0	0	0	0	0	0	0	0	0	0	0	0	0	0	1	0	0
1769	0	1	4505	8	S4	0	Outpatient	0	0	0	0	0	0	0	0	0	0	0	0	0	White	Not Hispanic or Latino	0	0	56	0	68	175	26.6058	1	0	0	0	0	0	0	0	0	0	0	0	0	0	0	0	0	1	0	0
1770	0	0	4510	20	S3	0	Outpatient	1	1	0	1	0	0	0	0	0	0	0	0	0	White	Not Hispanic or Latino	0	0	57	0	67	230	36.0192	2	0	0	0	0	1	0	0	0	0	0	0	0	0	0	0	0	0	0	0
1771	0	0	4511	20	S3	0	Outpatient	1	0	0	0	0	0	0	0	0	0	0	0	0	White	Not Hispanic or Latino	0	0	49	0	66	215	34.6981	2	0	0	0	0	1	0	0	0	0	0	0	0	0	0	0	0	0	0	0
1772	0	0	4512	20	S3	0	Outpatient	0	0	0	0	0	0	0	0	0	0	0	0	0	White	Not Hispanic or Latino	0	0	50	0	66	148	23.8852	2	0	0	0	1	0	0	0	0	0	0	0	0	0	0	0	0	0	0	0
1773	0	0	4513	20	S3	0	Outpatient	0	0	0	0	0	0	0	0	0	0	0	0	0	White	Not Hispanic or Latino	0	0	54	0	64	155	26.6028	2	0	0	0	1	0	0	0	0	0	0	0	0	0	0	0	0	0	1	1
1774	0	0	4514	20	S3	0	Outpatient	0	0	0	0	0	0	0	0	0	0	0	0	0	White	Unknown	0	0	64	0	65	200	33.2781	2	0	0	0	1	0	0	0	0	0	0	0	0	0	0	0	0	0	0	0
1775	0	0	4515	20	S3	0	Outpatient	0	0	0	0	0	0	0	0	0	0	0	0	0	White	Not Hispanic or Latino	0	0	38	0	67	213	33.3569	2	0	0	0	0	0	0	0	0	0	0	0	0	0	0	0	0	1	1	1
1776	0	0	4516	20	S3	0	Outpatient	0	1	2	0	0	0	0	0	0	0	0	0	0	Hispanic or Latino:White	Hispanic or Latino	0	1	46	0	61	197	37.2188	2	0	0	0	1	0	0	0	0	0	0	0	0	0	0	0	0	0	0	1
1777	0	0	4522	18	S3	0	Outpatient	0	0	0	0	0	0	0	0	0	0	0	0	0	White	Not Hispanic or Latino	0	0	54	0	65	175	29.1183	2	0	0	0	1	0	0	0	0	0	0	0	0	0	0	0	0	0	1	1
1778	0	0	4523	18	S3	0	Outpatient	0	0	0	0	0	0	0	0	0	0	0	0	0	White	Not Hispanic or Latino	0	0	55	1	75	190	23.7458	2	0	0	0	1	0	0	0	0	0	0	0	0	0	0	0	0	0	0	0
1779	0	0	4524	18	S3	0	Outpatient	0	0	0	0	0	0	0	0	0	0	0	0	0	White	Not Hispanic or Latino	0	0	53	1	74	191	24.5203	1	0	0	0	1	0	0	0	0	0	0	0	0	0	0	0	0	0	0	0
1780	0	0	4525	18	S3	0	Outpatient	1	1	0	1	0	0	0	0	0	0	0	0	0	White	Not Hispanic or Latino	0	0	55	1	72	156	21.1551	2	0	0	0	0	1	0	0	0	0	0	0	0	0	0	0	0	0	0	0
1781	0	0	4526	18	S3	0	Outpatient	1	1	0	1	0	0	0	0	0	0	0	0	0	White	Not Hispanic or Latino	0	0	68	1	73	220	29.0223	2	0	0	0	0	1	0	0	0	0	0	0	0	0	0	0	0	0	1	1
1782	0	0	4527	18	S3	0	Outpatient	1	1	0	1	0	0	0	0	0	0	0	0	0	White	Not Hispanic or Latino	0	0	59	1	68	218	33.1432	2	0	0	0	0	1	0	0	0	0	0	0	0	0	0	0	0	0	0	1
1783	0	0	4528	18	S3	0	Outpatient	0	0	0	0	0	0	0	0	0	0	0	0	0	White	Unknown	0	0	50	1	70	185	26.5418	1	0	0	0	1	0	0	0	0	0	0	0	0	0	0	0	0	0	0	0
1784	0	0	4529	18	S3	0	Outpatient	0	0	0	0	0	0	0	0	0	0	0	0	0	White	Not Hispanic or Latino	0	0	72	0	64	165	28.3191	2	0	0	0	1	0	0	0	0	0	0	0	0	0	0	0	0	0	0	0
1785	0	0	4530	18	S3	0	Outpatient	0	0	0	0	0	0	0	0	0	0	0	0	0	Asian	Unknown	0	0	65	0	61	120	22.6713	2	0	0	0	1	0	0	0	0	0	0	0	0	0	0	0	0	0	0	0
1786	0	1	4531	9	S4	0	Outpatient	0	0	0	0	0	0	0	0	0	0	0	0	0	White	Not Hispanic or Latino	0	0	53	0	67	200	31.3210	2	0	0	0	0	0	0	0	0	0	0	0	0	0	0	0	0	1	0	0
1787	0	1	4532	9	S4	0	Outpatient	1	1	1	0	0	0	1	0	0	0	0	0	0	White	Not Hispanic or Latino	0	0	66	0	64	195	33.4680	2	0	0	0	0	0	0	0	0	0	0	0	0	0	0	0	0	1	1	1
1788	0	1	4533	9	S4	0	Outpatient	0	1	0	1	0	0	0	0	0	0	0	0	0	White	Not Hispanic or Latino	0	0	73	0	66	184	29.6951	2	0	0	0	0	0	0	0	0	0	0	0	0	0	0	0	0	1	0	0
1789	0	1	4534	13	S4	0	Outpatient	0	0	0	0	0	0	0	0	0	0	0	0	0	White	Not Hispanic or Latino	0	0	58	0	65	202	33.6109	2	0	0	0	0	0	0	0	0	0	0	0	0	0	0	0	0	1	1	1
1790	0	1	4535	13	S4	0	Outpatient	0	0	0	0	0	0	0	0	0	0	0	0	0	White	Not Hispanic or Latino	0	0	58	1	71	178	24.8232	2	0	0	0	0	0	0	0	0	0	0	0	0	0	0	0	0	1	0	0
1791	0	1	4536	13	S4	0	Outpatient	0	0	0	0	0	0	0	0	0	0	0	0	0	White	Not Hispanic or Latino	0	0	50	0	67	200	31.3210	2	0	0	0	0	0	0	0	0	0	0	0	0	0	0	0	0	1	0	0
1792	0	1	4537	7	S4	0	Outpatient	1	1	0	1	0	0	0	1	0	0	0	0	0	White	Not Hispanic or Latino	0	0	55	1	68	220	33.4472	1	0	0	0	0	0	0	0	0	0	0	0	0	0	0	0	0	1	1	1
1793	0	1	4538	7	S4	0	Outpatient	1	1	0	1	0	1	0	0	0	0	0	0	0	White	Not Hispanic or Latino	0	0	56	0	66	167	26.9516	1	0	0	0	0	0	0	0	0	0	0	0	0	0	0	0	0	1	0	0
1794	0	1	4539	7	S4	0	Outpatient	1	1	0	1	0	1	0	0	0	0	0	0	0	White	Not Hispanic or Latino	0	0	74	1	69	170	25.1019	1	0	0	0	0	0	0	0	0	0	0	0	0	0	0	0	0	1	0	0
1795	0	0	4548	50	S7	0	Outpatient	0	0	0	0	0	0	0	0	0	0	0	0	0	White	Not Hispanic or Latino	0	0	51	1	70	175	25.1071	1	0	0	0	1	0	0	0	0	0	0	0	0	0	0	0	0	0	1	1
1796	0	0	4549	50	S7	0	Outpatient	1	1	0	1	0	0	0	0	0	0	0	0	0	White	Not Hispanic or Latino	0	0	56	1	66	208	33.5684	2	0	0	0	0	1	0	0	0	0	0	0	0	0	0	0	0	0	1	1
1797	0	0	4550	50	S7	0	Outpatient	0	0	0	0	0	0	0	0	0	0	0	0	0	White	Not Hispanic or Latino	0	0	65	1	72	214	29.0204	2	0	0	0	1	0	0	0	0	0	0	0	0	0	0	0	0	0	1	1
1798	0	0	4551	41	S7	0	Outpatient	1	1	0	1	0	0	0	0	0	0	0	0	0	White	Not Hispanic or Latino	0	0	54	1	71	195	27.1940	1	0	0	0	0	1	0	0	0	0	0	0	0	0	0	0	0	0	0	1
1799	0	0	4552	41	S7	0	Outpatient	0	0	0	0	0	0	0	0	0	0	0	0	0	White	Not Hispanic or Latino	0	0	52	0	62	105	19.2027	1	0	0	0	1	0	0	0	0	0	0	0	0	0	0	0	0	0	0	0
1800	0	0	4553	41	S7	0	Outpatient	0	0	0	0	0	0	0	0	0	0	0	0	0	White	Not Hispanic or Latino	0	0	58	1	66	190	30.6635	1	0	0	0	1	0	0	0	0	0	0	0	0	0	0	0	0	0	1	1
1801	0	0	4554	41	S7	0	Outpatient	1	1	0	1	0	0	0	0	0	0	0	0	0	Black or African American	Not Hispanic or Latino	1	0	61	1	67	200	31.3210	2	0	0	0	0	1	0	0	0	0	0	0	0	0	0	0	0	0	0	1
1802	0	0	4555	41	S7	0	Outpatient	0	0	0	0	0	0	0	0	0	0	0	0	0	White	Not Hispanic or Latino	0	0	52	1	72	227	30.7834	1	0	0	0	1	0	0	0	0	0	0	0	0	0	0	0	0	0	1	1
1803	0	0	4556	42	S7	0	Outpatient	1	1	0	1	0	1	0	0	0	0	0	0	0	Black or African American	Not Hispanic or Latino	1	0	72	0	59	222	44.8337	2	0	0	0	0	1	0	0	0	0	0	0	0	0	0	0	0	0	1	1
1804	0	0	4557	42	S7	0	Outpatient	0	0	0	0	0	0	0	0	0	0	0	0	0	White	Not Hispanic or Latino	0	0	53	0	61	103	19.4596	2	0	0	0	1	0	0	0	0	0	0	0	0	0	0	0	0	0	1	1
1805	0	0	4558	42	S7	0	Outpatient	0	0	0	0	0	0	0	0	0	0	0	0	0	White	Not Hispanic or Latino	0	0	56	0	60	114	22.2617	2	0	0	0	1	0	0	0	0	0	0	0	0	0	0	0	0	0	0	1
1806	0	0	4559	42	S7	0	Outpatient	1	1	0	0	0	0	0	0	0	0	0	1	0	White	Not Hispanic or Latino	0	0	49	1	74	236	30.2973	2	0	0	0	0	0	1	0	0	0	0	0	0	0	0	0	0	0	0	0
1807	0	0	4560	42	S7	0	Outpatient	0	0	0	0	0	0	0	0	0	0	0	0	0	White	Not Hispanic or Latino	0	0	66	1				2	0	0	0	1	0	0	0	0	0	0	0	0	0	0	0	0	0	0	0
1808	0	0	4561	40	S7	0	Outpatient	1	1	0	1	0	0	0	0	0	0	0	0	0	Black or African American	Not Hispanic or Latino	1	0	62	0	63	177	31.3507	2	0	0	0	0	1	0	0	0	0	0	0	0	0	0	0	0	0	0	0
1809	0	0	4562	40	S7	0	Outpatient	1	1	0	1	0	0	0	1	0	0	0	0	0	White	Not Hispanic or Latino	0	0	69	1	69	161	23.7729	2	0	0	0	0	1	0	0	0	0	0	0	0	0	0	0	0	0	0	0
1810	0	0	4564	40	S7	0	Outpatient	0	0	0	0	0	0	0	0	0	0	0	0	0	White	Not Hispanic or Latino	0	0	51	1	75	160	19.9964	2	0	0	0	1	0	0	0	0	0	0	0	0	0	0	0	0	0	0	0
1811	0	0	4565	40	S7	0	Outpatient	0	0	0	0	0	0	0	0	0	0	0	0	0	White	Not Hispanic or Latino	0	0	60	1	69	211	31.1558	1	0	0	0	1	0	0	0	0	0	0	0	0	0	0	0	0	0	0	1
1812	0	0	4567	36	S7	0	Outpatient	0	1	2	0	0	0	0	0	0	0	0	0	0	Black or African American	Not Hispanic or Latino	1	0	48	1	70	185	26.5418	2	0	0	0	1	0	0	0	0	0	0	0	0	0	0	0	0	0	1	1
1813	0	0	4568	36	S7	0	Outpatient	0	1	0	2	0	0	0	0	0	0	0	0	0	Asian	Not Hispanic or Latino	0	0	51	1	65	178	29.6175	2	0	0	0	1	0	0	0	0	0	0	0	0	0	0	0	0	0	1	1
1814	0	0	4569	36	S7	0	Outpatient	0	0	0	0	0	0	0	0	0	0	0	0	0	White	Not Hispanic or Latino	0	0	60	1	70	160	22.9551	2	0	0	0	1	0	0	0	0	0	0	0	0	0	0	0	0	0	1	1
1815	0	0	4570	36	S7	0	Outpatient	0	0	0	0	0	0	0	0	0	0	0	0	0	Asian	Not Hispanic or Latino	0	0	71	1	69	152	22.4440	2	0	0	0	1	0	0	0	0	0	0	0	0	0	0	0	0	0	1	1
1816	0	0	4571	36	S7	0	Outpatient	0	0	0	0	0	0	0	0	0	0	0	0	0	Asian	Not Hispanic or Latino	0	0	50	1	64	147	25.2297	2	0	0	0	1	0	0	0	0	0	0	0	0	0	0	0	0	0	1	1
1817	0	1	4577	8	S4	0	Outpatient	0	0	0	0	0	0	0	0	0	0	0	0	0	White	Not Hispanic or Latino	0	0	61	0	64	260	44.6240	2	0	0	0	0	0	0	0	0	0	0	0	0	0	0	0	0	1	0	0
1818	0	0	4578	20	S3	0	Outpatient	1	1	0	1	0	0	0	0	0	0	0	0	0	White	Unknown	0	0	72	0	63	130	23.0260	2	0	0	0	0	1	0	0	0	0	0	0	0	0	0	0	0	0	1	1
1819	0	0	4579	20	S3	0	Outpatient	0	0	0	0	0	0	0	0	0	0	0	0	0	White	Not Hispanic or Latino	0	0	58	0	64	140	24.0283	2	0	0	0	1	0	0	0	0	0	0	0	0	0	0	0	0	0	1	1
1820	0	0	4580	20	S3	0	Outpatient	0	0	0	0	0	0	0	0	0	0	0	0	0	White	Not Hispanic or Latino	0	0	70	0	65	155	25.7905	2	0	0	0	1	0	0	0	0	0	0	0	0	0	0	0	0	0	1	1
1821	0	0	4581	20	S3	0	Outpatient	0	0	0	0	0	0	0	0	0	0	0	0	0	White	Not Hispanic or Latino	0	0	51	0	67	208	32.5738	2	0	0	0	1	0	0	0	0	0	0	0	0	0	0	0	0	0	0	0
1822	0	0	4582	20	S3	0	Outpatient	1	1	0	1	0	0	0	0	0	0	0	0	0	White	Not Hispanic or Latino	0	0	59	0	67	150	23.4908	1	0	0	0	0	1	0	0	0	0	0	0	0	0	0	0	0	0	0	1
1823	0	0	4583	20	S3	0	Outpatient	0	0	0	0	0	0	0	0	0	0	0	0	0	White	Not Hispanic or Latino	0	0	65	1	69	190	28.0550	2	0	0	0	1	0	0	0	0	0	0	0	0	0	0	0	0	0	1	1
1824	0	0	4586	18	S3	0	Outpatient	0	0	0	0	0	0	0	0	0	0	0	0	0	White	Not Hispanic or Latino	0	0	50	1	64	160	27.4609	2	0	0	0	1	0	0	0	0	0	0	0	0	0	0	0	0	0	0	0
1825	0	0	4587	18	S3	0	Outpatient	0	0	0	0	0	0	0	0	0	0	0	0	0	White	Not Hispanic or Latino	0	0	58	0	69	165	24.3636	2	0	0	0	1	0	0	0	0	0	0	0	0	0	0	0	0	0	0	0
1826	0	0	4588	18	S3	0	Outpatient	0	0	0	0	0	0	0	0	0	0	0	0	0	White	Not Hispanic or Latino	0	0	50	0	63	165	29.2252	2	0	0	0	1	0	0	0	0	0	0	0	0	0	0	0	0	0	1	1
1827	0	0	4589	18	S3	0	Outpatient	0	0	0	0	0	0	0	0	0	0	0	0	0	Patient declined to provide	Not Hispanic or Latino	0	0	54	1	73	250	32.9799	2	0	0	0	1	0	0	0	0	0	0	0	0	0	0	0	0	0	0	0
1828	0	0	4590	18	S3	0	Outpatient	0	0	0	0	0	0	0	0	0	0	0	0	0	White	Not Hispanic or Latino	0	0	56	1	64	142	24.3716	2	0	0	0	1	0	0	0	0	0	0	0	0	0	0	0	0	0	0	1
1829	0	1	4594	9	S4	0	Outpatient	0	0	0	0	0	0	0	0	0	0	0	0	0	White	Not Hispanic or Latino	0	0	53	0	64	228	39.1318	1	0	0	0	0	0	0	0	0	0	0	0	0	0	0	0	0	1	1	1
1830	0	1	4595	13	S4	0	Outpatient	1	0	0	0	0	0	0	0	0	0	0	0	0	White	Not Hispanic or Latino	0	0	64	0	63	122	21.6090	2	0	0	0	0	0	0	0	0	0	0	0	0	0	0	0	0	1	1	1
1831	0	1	4596	13	S4	0	Outpatient	0	1	2	2	0	0	0	0	0	0	0	0	0	White	Not Hispanic or Latino	0	0	55	1	70	205	29.4112	2	0	0	0	0	0	0	0	0	0	0	0	0	0	0	0	0	1	0	0
1832	0	1	4610	4	S4	0	Outpatient	0	1	2	2	0	0	0	0	0	0	0	0	0	White	Not Hispanic or Latino	0	0	74	0	65	147	24.4594	2	0	0	0	0	0	0	0	0	0	0	0	0	0	0	0	0	1	1	1
1833	0	1	4611	4	S4	0	Outpatient	0	0	0	0	0	0	0	0	0	0	0	0	0	White	Not Hispanic or Latino	0	0	65	1	67	184	28.8153	2	0	0	0	0	0	0	0	0	0	0	0	0	0	0	0	0	1	0	0
1834	0	1	4612	4	S4	0	Outpatient	1	0	0	0	0	0	0	0	0	0	0	0	0	White		0	0	62	0	64	233	39.9900	3	0	0	0	0	0	0	0	0	0	0	0	0	0	0	0	0	1	0	1
1835	0	1	4613	4	S4	0	Outpatient	1	0	0	0	0	0	0	0	0	0	0	0	0	Black or African American	Not Hispanic or Latino	1	0	86	0	64	205	35.1843	2	0	0	0	0	0	0	0	0	0	0	0	0	0	0	0	0	1	0	0
1836	0	0	4622	38	S3	0	Outpatient	1	1	0	1	0	0	0	0	0	0	0	0	0	Unknown	Not Hispanic or Latino	0	0	56	0	63	190	33.6533	2	0	0	0	0	1	0	0	0	0	0	0	0	0	0	0	0	0	0	1
1837	0	0	4623	38	S3	0	Outpatient	1	1	0	1	0	0	0	0	0	0	0	0	0	White	Not Hispanic or Latino	0	0	34	0	66	205	33.0843	2	0	0	0	0	1	0	0	0	0	0	0	0	0	0	0	0	0	1	1
1838	0	0	4624	38	S3	0	Outpatient	0	0	0	0	0	0	0	0	0	0	0	0	0	White	Not Hispanic or Latino	0	0	67	0	65	132	21.9636	2	0	0	0	1	0	0	0	0	0	0	0	0	0	0	0	0	0	0	1
1839	0	0	4625	38	S3	0	Outpatient	1	1	1	0	0	0	0	0	0	0	0	0	0	White	Not Hispanic or Latino	0	0	73	1	71	145	20.2212	2	0	0	0	1	0	0	0	0	0	0	0	0	0	0	0	0	0	1	1
1840	0	0	4626	38	S3	0	Outpatient	0	0	0	0	0	0	0	0	0	0	0	0	0	White	Not Hispanic or Latino	0	0	55	1	70	164	23.5290	2	0	0	0	1	0	0	0	0	0	0	0	0	0	0	0	0	0	0	0
1841	0	0	4627	36	S7	0	Outpatient	0	0	0	0	0	0	0	0	0	0	0	0	0	White	Not Hispanic or Latino	0	0	52	0	66	187	30.1793	2	0	0	0	1	0	0	0	0	0	0	0	0	0	0	0	0	0	0	0
1842	0	0	4628	36	S7	0	Outpatient	1	1	0	1	0	0	0	0	0	0	0	0	0	White	Not Hispanic or Latino	0	0	67	1	68	241	36.6399	2	0	0	0	0	1	0	0	0	0	0	0	0	0	0	0	0	0	1	1
1843	0	0	4629	36	S7	0	Outpatient	0	0	0	0	0	0	0	0	0	0	0	0	0	Black or African American	Not Hispanic or Latino	1	0	61	1	74	227	29.1419	2	0	0	0	1	0	0	0	0	0	0	0	0	0	0	0	0	0	1	1
1844	0	0	4648	45	S7	0	Outpatient	0	0	0	0	0	0	0	0	0	0	0	0	0	White	Not Hispanic or Latino	0	0	59	0	66	115	18.5595	1	0	0	0	1	0	0	0	0	0	0	0	0	0	0	0	0	0	0	0
1845	0	0	4649	45	S7	0	Outpatient	0	0	0	0	0	0	0	0	0	0	0	0	0	Black or African American	Not Hispanic or Latino	1	0	47	0	66	228	36.7961	2	0	0	0	1	0	0	0	0	0	0	0	0	0	0	0	0	0	1	1
1846	0	0	4650	45	S7	0	Outpatient	0	0	0	0	0	0	0	0	0	0	0	0	0	Black or African American	Not Hispanic or Latino	1	0	68	1	67	236	36.9588	2	0	0	0	1	0	0	0	0	0	0	0	0	0	0	0	0	0	1	1
1847	0	0	4651	45	S7	0	Outpatient	0	0	0	0	0	0	0	0	0	0	0	0	0	White	Not Hispanic or Latino	0	0	50	1	68	195	29.6464	2	0	0	0	1	0	0	0	0	0	0	0	0	0	0	0	0	0	0	0
1848	0	1	4653	9	S4	0	Outpatient	1	1	2	2	0	0	0	0	0	0	0	0	0	White	Not Hispanic or Latino	0	0	75	1	71	186	25.9389	2	0	0	0	0	0	0	0	0	0	0	0	0	0	0	0	0	1	1	1
1849	0	1	4654	9	S4	0	Outpatient	0	0	0	0	0	0	0	0	0	0	0	0	0	White	Not Hispanic or Latino	0	0	51	1	68	207	31.4708	2	0	0	0	0	0	0	0	0	0	0	0	0	0	0	0	0	1	1	1
1850	0	1	4655	9	S4	0	Outpatient	1	1	0	2	0	0	0	0	0	0	0	0	0	White	Not Hispanic or Latino	0	0	55	0	64	210	36.0425	2	0	0	0	0	0	0	0	0	0	0	0	0	0	0	0	0	1	0	0
1851	0	1	4656	13	S4	0	Outpatient	0	0	0	0	0	0	0	0	0	0	0	0	0	White	Not Hispanic or Latino	0	0	55	0	64	160	27.4609	2	0	0	0	0	0	0	0	0	0	0	0	0	0	0	0	0	1	1	1
1852	0	1	4657	13	S4	0	Outpatient	0	0	0	0	0	0	0	0	0	0	0	0	0	White	Not Hispanic or Latino	0	0	56	1	69	350	51.6803	2	0	0	0	0	0	0	0	0	0	0	0	0	0	0	0	0	1	1	1
1853	0	1	4658	7	S4	0	Outpatient	1	1	0	1	0	0	0	1	0	0	0	0	0	White	Not Hispanic or Latino	0	0	65	1	69	165	24.3636	2	0	0	0	0	0	0	0	0	0	0	0	0	0	0	0	0	1	0	0
1854	0	1	4659	7	S4	0	Outpatient	0	0	0	0	0	0	0	0	0	0	0	0	0	White	Not Hispanic or Latino	0	0	67	0	66	183	29.5337	2	0	0	0	0	0	0	0	0	0	0	0	0	0	0	0	0	1	0	0
1855	0	1	4660	7	S4	0	Outpatient	0	0	0	0	0	0	0	0	0	0	0	0	0	White	Not Hispanic or Latino	0	0	74	1	70	180	25.8245	2	0	0	0	0	0	0	0	0	0	0	0	0	0	0	0	0	1	0	1
1856	0	1	4661	7	S4	0	Outpatient	0	0	0	0	0	0	0	0	0	0	0	0	0	White	Not Hispanic or Latino	0	0	52	1	70	220	31.5633	2	0	0	0	0	0	0	0	0	0	0	0	0	0	0	0	0	1	0	1
1857	0	1	4662	7	S4	0	Outpatient	0	0	0	0	0	0	0	0	0	0	0	0	0	White	Not Hispanic or Latino	0	0	73	0	65	122	20.2996	2	0	0	0	0	0	0	0	0	0	0	0	0	0	0	0	0	1	0	0
1858	0	1	4663	7	S4	0	Outpatient	0	0	0	0	0	0	0	0	0	0	0	0	0	White	Not Hispanic or Latino	0	0	51	1	70	155	22.2378	2	0	0	0	0	0	0	0	0	0	0	0	0	0	0	0	0	1	0	0
1859	0	1	4673	4	S4	0	Outpatient	1	0	0	0	0	0	0	0	0	0	0	0	0	White	Not Hispanic or Latino	0	0	86	0	66	120	19.3664	2	0	0	0	0	0	0	0	0	0	0	0	0	0	0	0	0	1	0	1
1860	0	1	4674	4	S4	0	Outpatient	0	0	0	0	0	0	0	0	0	0	0	0	0	White	Not Hispanic or Latino	0	0	72	0	66	175	28.2427	2	0	0	0	0	0	0	0	0	0	0	0	0	0	0	0	0	1	0	0
1861	0	1	4675	4	S4	0	Outpatient	1	1	0	1	0	0	1	0	0	0	0	0	0	White	Not Hispanic or Latino	0	0	71	1	74	330	42.3649	2	0	0	0	0	0	0	0	0	0	0	0	0	0	0	0	0	1	1	1
1862	0	0	4676	50	S7	0	Outpatient	0	0	0	0	0	0	0	0	0	0	0	0	0	Black or African American	Not Hispanic or Latino	1	0	65	0	66	204	32.9229	2	0	0	0	1	0	0	0	0	0	0	0	0	0	0	0	0	0	1	1
1863	0	0	4677	50	S7	0	Outpatient	0	1	0	2	0	0	0	0	0	0	0	0	0	Unknown	Unknown	0	0	56	0	65	240	39.9337	2	0	0	0	1	0	0	0	0	0	0	0	0	0	0	0	0	0	0	1
1864	0	0	4678	41	S7	0	Outpatient	1	1	0	2	0	0	0	0	0	0	0	0	0	White	Not Hispanic or Latino	0	0	60	1	78	271	31.3138	2	0	0	0	0	1	0	0	0	0	0	0	0	0	0	0	0	0	1	1
1865	0	0	4679	41	S7	0	Outpatient	0	0	0	0	0	0	0	0	0	0	0	0	0	White	Not Hispanic or Latino	0	0	45	0	65	115	19.1349	1	0	0	0	1	0	0	0	0	0	0	0	0	0	0	0	0	0	0	0
1866	0	0	4680	41	S7	0	Outpatient	0	0	0	0	0	0	0	0	0	0	0	0	0	Black or African American	Not Hispanic or Latino	1	0	71	0	66	224	36.1506	2	0	0	0	1	0	0	0	0	0	0	0	0	0	0	0	0	0	1	1
1867	0	0	4681	41	S7	0	Outpatient	1	1	0	1	0	0	0	0	0	0	0	0	0	Black or African American	Not Hispanic or Latino	1	0	67	0	64	237	40.6765	2	0	0	0	0	1	0	0	0	0	0	0	0	0	0	0	0	0	1	1
1868	0	0	4685	64	S3	0	Outpatient	0	0	0	0	0	0	0	0	0	0	0	0	0	Black or African American	Not Hispanic or Latino	1	0	47	0	67	165	25.8398	2	0	0	0	1	0	0	0	0	0	0	0	0	0	0	0	0	0	0	0
1869	0	0	4686	64	S3	0	Outpatient	0	0	0	0	0	0	0	0	0	0	0	0	0	Patient declined to provide	Patient Declined	0	0	51	1	68	175	26.6058	2	0	0	0	1	0	0	0	0	0	0	0	0	0	0	0	0	0	0	1
1870	0	0	4704	45	S7	0	Outpatient	0	0	0	0	0	0	0	0	0	0	0	0	0	White	Not Hispanic or Latino	0	0	61	0	66	197	31.7932	2	0	0	0	1	0	0	0	0	0	0	0	0	0	0	0	0	0	1	1
1871	0	0	4705	65	S3	0	Outpatient	0	0	0	0	0	0	0	0	0	0	0	0	0	White	Not Hispanic or Latino	0	0	61	1	71	263	36.6770	2	0	0	0	1	0	0	0	0	0	0	0	0	0	0	0	0	0	0	1
1872	0	0	4706	65	S3	0	Outpatient	0	0	0	0	0	0	0	0	0	0	0	0	0	White	Not Hispanic or Latino	0	0	58	0	71	240	33.4695	2	0	0	0	1	0	0	0	0	0	0	0	0	0	0	0	0	0	0	1
1873	0	1	4707	9	S4	0	Outpatient	0	0	0	0	0	0	0	0	0	0	0	0	0	White		0	0	55	0	61	222	41.9420	2	0	0	0	0	0	0	0	0	0	0	0	0	0	0	0	0	1	1	1
1874	0	1	4708	9	S4	0	Outpatient	1	1	0	1	0	0	0	1	0	0	0	0	0	White	Not Hispanic or Latino	0	0	83	1	71	200	27.8913	2	0	0	0	0	0	0	0	0	0	0	0	0	0	0	0	0	1	0	0
1875	0	1	4709	9	S4	0	Outpatient	1	1	0	1	0	1	0	0	0	0	0	0	0	White	Not Hispanic or Latino	0	0	69	0	62	135	24.6891	2	0	0	0	0	0	0	0	0	0	0	0	0	0	0	0	0	1	0	1
1876	0	0	4710	24	S7	0	Outpatient	1	1	0	1	0	0	0	0	0	0	0	0	0	White	Not Hispanic or Latino	0	0	72	1	74	195	25.0338	2	0	0	0	0	1	0	0	0	0	0	0	0	0	0	0	0	0	1	1
1877	0	0	4711	24	S7	0	Outpatient	0	0	0	0	0	0	0	0	0	0	0	0	0	White	Not Hispanic or Latino	0	0	53	0	67	186	29.1285	2	0	0	0	1	0	0	0	0	0	0	0	0	0	0	0	0	0	0	1
1878	0	0	4712	24	S7	0	Outpatient	1	1	0	1	0	0	0	0	0	0	0	0	0	White	Not Hispanic or Latino	0	0	75	0	66	140	22.5941	2	0	0	0	0	1	0	0	0	0	0	0	0	0	0	0	0	0	1	1
1879	0	0	4713	24	S7	0	Outpatient	1	1	0	1	0	0	0	0	0	0	0	0	0	White	Not Hispanic or Latino	0	0	71	1	71	190	26.4967	2	0	0	0	0	1	0	0	0	0	0	0	0	0	0	0	0	0	1	1
1880	0	0	4714	24	S7	0	Outpatient	1	1	0	1	0	0	0	0	0	0	0	0	0	White	Not Hispanic or Latino	0	0	70	0	61	165	31.1731	2	0	0	0	0	1	0	0	0	0	0	0	0	0	0	0	0	1	1	1
1881	0	0	4715	24	S7	0	Outpatient	1	1	0	1	0	0	0	0	0	0	0	0	0	White	Not Hispanic or Latino	0	0	63	0	62	135	24.6891	1	0	0	0	0	1	0	0	0	0	0	0	0	0	0	0	0	0	0	1
1882	0	0	4716	24	S7	0	Outpatient	0	1	2	0	0	0	0	0	0	0	0	0	0	White	Not Hispanic or Latino	0	0	62	0	63	137	24.2658	2	0	0	0	1	0	0	0	0	0	0	0	0	0	0	0	0	0	0	1
1883	0	0	4717	24	S7	0	Outpatient	1	1	0	1	0	0	0	0	0	0	0	0	0	White	Not Hispanic or Latino	0	0	64	1	69	207	30.5652	2	0	0	0	0	1	0	0	0	0	0	0	0	0	0	0	0	0	1	1
1884	0	1	4721	7	S4	0	Outpatient	1	1	0	1	0	0	0	1	0	0	0	0	0	White	Not Hispanic or Latino	0	0	53	0	64	135	23.1702	2	0	0	0	0	0	0	0	0	0	0	0	0	0	0	0	0	1	0	0
1885	0	1	4722	7	S4	0	Outpatient	1	1	0	1	0	0	0	1	0	0	0	0	0	White	Not Hispanic or Latino	0	0	56	0	63	105	18.5979	1	0	0	0	0	0	0	0	0	0	0	0	0	0	0	0	0	1	1	1
1886	0	1	4723	7	S4	0	Outpatient	1	1	0	1	0	0	0	1	0	0	0	0	0	White	Not Hispanic or Latino	0	0	70	1	72	170	23.0536	2	0	0	0	0	0	0	0	0	0	0	0	0	0	0	0	0	1	1	1
1887	0	1	4724	7	S4	0	Outpatient	1	1	0	1	0	0	0	1	0	0	0	0	0	White	Not Hispanic or Latino	0	0	58	1	71	200	27.8913	1	0	0	0	0	0	0	0	0	0	0	0	0	0	0	0	0	1	0	1
1888	0	1	4725	4	S4	0	Outpatient	0	0	0	0	0	0	0	0	0	0	0	0	0	White	Not Hispanic or Latino	0	0	61	0	64	148	25.4014	2	0	0	0	0	0	0	0	0	0	0	0	0	0	0	0	0	1	0	1
1889	0	1	4726	4	S4	0	Outpatient	1	1	2	1	0	0	1	0	0	0	0	0	0	White	Not Hispanic or Latino	0	0	77	1	75	180	22.4960	2	0	0	0	0	0	0	0	0	0	0	0	0	0	0	0	0	1	1	1
1890	0	1	4727	4	S4	0	Outpatient	0	0	0	0	0	0	0	0	0	0	0	0	0	White	Not Hispanic or Latino	0	0	72	0	67	137	21.4549	2	0	0	0	0	0	0	0	0	0	0	0	0	0	0	0	0	1	0	0
1891	0	1	4728	4	S4	0	Outpatient	0	0	0	0	0	0	0	0	0	0	0	0	0	White	Not Hispanic or Latino	0	0	63	0	63	120	21.2547	2	0	0	0	0	0	0	0	0	0	0	0	0	0	0	0	0	1	0	0
1892	0	1	4729	4	S4	0	Outpatient	1	1	0	0	1	0	0	0	0	0	0	0	0	White	Not Hispanic or Latino	0	0	44	0	69	135	19.9338	2	0	0	0	0	0	0	0	0	0	0	0	0	0	0	0	0	1	1	1
1893	0	1	4730	4	S4	0	Outpatient	1	1	2	0	0	0	0	0	0	0	0	0	0	White	Not Hispanic or Latino	0	0	64	0	63	172	30.4651	2	0	0	0	0	0	0	0	0	0	0	0	0	0	0	0	0	1	0	1
1894	0	1	4731	4	S4	0	Outpatient	0	0	0	0	0	0	0	0	0	0	0	0	0	White	Not Hispanic or Latino	0	0	71	0	60	162	31.6350	2	0	0	0	0	0	0	0	0	0	0	0	0	0	0	0	0	1	1	1
1895	0	0	4732	50	S7	0	Outpatient	0	1	2	0	0	0	0	0	0	0	0	0	0	White	Not Hispanic or Latino	0	0	52	1	68	190	28.8862	2	0	0	0	1	0	0	0	0	0	0	0	0	0	0	0	0	0	1	1
1896	0	0	4733	50	S7	0	Outpatient	1	1	0	1	0	0	0	0	0	0	0	0	0	White	Not Hispanic or Latino	0	0	60	1	68	214	32.5350	2	0	0	0	0	1	0	0	0	0	0	0	0	0	0	0	0	0	0	0
1897	0	0	4734	50	S7	0	Outpatient	1	1	0	1	0	0	0	0	0	0	0	0	0	White	Not Hispanic or Latino	0	0	62	1	70	248	35.5804	2	0	0	0	0	1	0	0	0	0	0	0	0	0	0	0	0	0	0	1
1898	0	0	4735	50	S7	0	Outpatient	0	0	0	0	0	0	0	0	0	0	0	0	0	Black or African American	Not Hispanic or Latino	1	0	50	0	63	220	38.9670	2	0	0	0	1	0	0	0	0	0	0	0	0	0	0	0	0	0	0	0
1899	0	0	4742	56	S3	0	Outpatient	0	0	0	0	0	0	0	0	0	0	0	0	0	White	Not Hispanic or Latino	0	0	52	0	67	169	26.4663	1	0	0	0	1	0	0	0	0	0	0	0	0	0	0	0	0	0	0	1
1900	0	0	4743	56	S3	0	Outpatient	1	1	0	1	0	0	0	0	0	0	0	0	0	White		0	0	44	1	72	250	33.9024	2	0	0	0	0	1	0	0	0	0	0	0	0	0	0	0	0	0	0	1
1901	0	0	4744	40	S7	0	Outpatient	1	1	0	1	0	0	0	0	0	0	0	0	0	White	Not Hispanic or Latino	0	0	70	0	62	186	34.0161	2	0	0	0	0	1	0	0	0	0	0	0	0	0	0	0	0	0	1	1
1902	0	0	4745	40	S7	0	Outpatient	0	0	0	0	0	0	0	0	0	0	0	0	0	Black or African American	Unknown	1	0	63	0	65	175	29.1183	2	0	0	0	1	0	0	0	0	0	0	0	0	0	0	0	0	0	0	0
1903	0	0	4746	40	S7	0	Outpatient	1	1	0	1	0	0	0	0	0	0	0	0	0	Black or African American	Not Hispanic or Latino	1	0	57	0	62	220	40.2341	2	0	0	0	0	1	0	0	0	0	0	0	0	0	0	0	0	0	1	1
1904	0	0	4747	40	S7	0	Outpatient	0	0	0	0	0	0	0	0	0	0	0	0	0	Black or African American	Not Hispanic or Latino	1	0	67	1	70	204	29.2678	2	0	0	0	1	0	0	0	0	0	0	0	0	0	0	0	0	0	1	1
1905	0	0	4748	40	S7	0	Outpatient	0	0	0	0	0	0	0	0	0	0	0	0	0	White	Not Hispanic or Latino	0	0	52	0	65	186	30.9486	2	0	0	0	1	0	0	0	0	0	0	0	0	0	0	0	0	0	0	0
1906	0	0	4749	40	S7	0	Outpatient	1	1	0	1	0	0	0	0	0	0	0	0	0	White	Not Hispanic or Latino	0	0	65	0	68	160	24.3253	2	0	0	0	0	1	0	0	0	0	0	0	0	0	0	0	0	0	0	0
1907	0	1	4764	9	S4	0	Outpatient	0	0	0	0	0	0	0	0	0	0	0	0	0	Patient declined to provide	Not Hispanic or Latino	0	0	51	1		200		1	0	0	0	0	0	0	0	0	0	0	0	0	0	0	0	0	1	0	0
1908	0	1	4765	9	S4	0	Outpatient	0	0	0	0	0	0	0	0	0	0	0	0	0	White	Not Hispanic or Latino	0	0	56	1	70	300	43.0408	2	0	0	0	0	0	0	0	0	0	0	0	0	0	0	0	0	1	0	0
1909	0	1	4766	9	S4	0	Outpatient	0	0	0	0	0	0	0	0	0	0	0	0	0	White	Not Hispanic or Latino	0	0	50	1	70	225	32.2806	1	0	0	0	0	0	0	0	0	0	0	0	0	0	0	0	0	1	0	0
1910	0	1	4767	9	S4	0	Outpatient	1	0	0	0	0	0	0	0	0	0	0	0	0	White		0	0	64	1	67	210	32.8871	2	0	0	0	0	0	0	0	0	0	0	0	0	0	0	0	0	1	0	0
1911	0	1	4768	9	S4	0	Outpatient	1	0	0	0	0	0	0	0	0	0	0	0	0	White	Not Hispanic or Latino	0	0	55	0	67	166	25.9964	1	0	0	0	0	0	0	0	0	0	0	0	0	0	0	0	0	1	0	0
1912	0	1	4769	9	S4	0	Outpatient	0	0	0	0	0	0	0	0	0	0	0	0	0	White	Not Hispanic or Latino	0	0	60	1		285		2	0	0	0	0	0	0	0	0	0	0	0	0	0	0	0	0	1	0	0
1913	0	1	4770	9	S4	0	Outpatient	1	0	0	0	0	0	0	0	0	0	0	0	0	White	Not Hispanic or Latino	0	0	60	1	72	220	29.8341	2	0	0	0	0	0	0	0	0	0	0	0	0	0	0	0	0	1	1	1
1914	0	1	4771	9	S4	0	Outpatient	0	0	0	0	0	0	0	0	0	0	0	0	0	White	Not Hispanic or Latino	0	0	59	1	70	175	25.1071	1	0	0	0	0	0	0	0	0	0	0	0	0	0	0	0	0	1	0	0
1915	0	0	4772	24	S7	0	Outpatient	1	0	0	0	0	0	0	0	0	0	0	0	0	White	Not Hispanic or Latino	0	0	62	1	72	181	24.5453	2	0	0	0	1	0	0	0	0	0	0	0	0	0	0	0	0	0	1	1
1916	0	0	4773	24	S7	0	Outpatient	1	1	0	1	0	0	0	0	0	0	0	0	0	White	Not Hispanic or Latino	0	0	55	0	62	99	18.1054	2	0	0	0	0	1	0	0	0	0	0	0	0	0	0	0	0	0	1	1
1917	0	0	4774	24	S7	0	Outpatient	1	1	0	1	0	0	0	0	0	0	0	0	0	White	Not Hispanic or Latino	0	0	64	0	67	229	35.8626	2	0	0	0	0	1	0	0	0	0	0	0	0	0	0	0	0	0	0	0
1918	0	0	4775	24	S7	0	Outpatient	1	1	0	1	0	0	0	0	0	0	0	0	0	White	Not Hispanic or Latino	0	0	84	1	71	174	24.2654	2	0	0	0	0	1	0	0	0	0	0	0	0	0	0	0	0	0	1	1
1919	0	0	4776	24	S7	0	Outpatient	0	0	0	0	0	0	0	0	0	0	0	0	0	White	Not Hispanic or Latino	0	0	63	1	68	160	24.3253	1	0	0	0	1	0	0	0	0	0	0	0	0	0	0	0	0	0	1	1
1920	0	0	4777	24	S7	0	Outpatient	0	0	0	0	0	0	0	0	0	0	0	0	0	Black or African American	Not Hispanic or Latino	1	0	60	0	63	180	31.8821	2	0	0	0	1	0	0	0	0	0	0	0	0	0	0	0	0	0	0	1
1921	0	0	4778	24	S7	0	Outpatient	1	1	0	1	0	0	0	0	0	0	0	0	0	White	Not Hispanic or Latino	0	0	67	1	72	242	32.8175	2	0	0	0	0	1	0	0	0	0	0	0	0	0	0	0	0	0	1	1
1922	0	0	4779	24	S7	0	Outpatient	1	1	0	0	0	0	0	0	0	0	0	1	0	White	Not Hispanic or Latino	0	0	56	0	63	124	21.9632	2	0	0	0	0	0	1	0	0	0	0	0	0	0	0	0	0	0	0	1
1923	0	0	4780	24	S7	0	Outpatient	0	0	0	0	0	0	0	0	0	0	0	0	0	Black or African American	Not Hispanic or Latino	1	0	61	0	61	181	34.1959	2	0	0	0	1	0	0	0	0	0	0	0	0	0	0	0	0	0	0	0
1924	0	0	4781	24	S7	0	Outpatient	0	0	0	0	0	0	0	0	0	0	0	0	0	White	Not Hispanic or Latino	0	0	50	1	74	211	27.0878	1	0	0	0	1	0	0	0	0	0	0	0	0	0	0	0	0	0	0	0
1925	0	1	4782	13	S4	0	Outpatient	1	0	0	0	0	0	0	0	0	0	0	0	0	White	Not Hispanic or Latino	0	0	66	0	63	138	24.4429	2	0	0	0	0	0	0	0	0	0	0	0	0	0	0	0	0	1	0	0
1926	0	1	4783	13	S4	0	Outpatient	0	1	2	0	0	0	0	0	0	0	0	0	0	White	Not Hispanic or Latino	0	0	62	0	63	116	20.5462	1	0	0	0	0	0	0	0	0	0	0	0	0	0	0	0	0	1	1	1
1927	0	1	4784	13	S4	0	Outpatient	1	0	0	0	0	0	0	0	0	0	0	0	0	White	Not Hispanic or Latino	0	0	75	1	64	176	30.2070	2	0	0	0	0	0	0	0	0	0	0	0	0	0	0	0	0	1	1	1
1928	0	1	4785	13	S4	0	Outpatient	0	1	2	0	0	0	0	0	0	0	0	0	0	White	Not Hispanic or Latino	0	0	45	0	62	165	30.1756	1	0	0	0	0	0	0	0	0	0	0	0	0	0	0	0	0	1	0	0
1929	0	1	4786	7	S4	0	Outpatient	1	1	0	1	0	0	0	1	0	0	0	0	0	White	Not Hispanic or Latino	0	0	65	1	70	227	32.5676	1	0	0	0	0	0	0	0	0	0	0	0	0	0	0	0	0	1	1	1
1930	0	1	4787	7	S4	0	Outpatient	0	0	0	0	0	0	0	0	0	0	0	0	0	White	Not Hispanic or Latino	0	0	65	0	67	118	18.4794	2	0	0	0	0	0	0	0	0	0	0	0	0	0	0	0	0	1	1	1
1931	0	0	4791	40	S7	0	Outpatient	0	0	0	0	0	0	0	0	0	0	0	0	0	Other	Not Hispanic or Latino	0	0	62	1	71	240	33.4695	2	0	0	0	1	0	0	0	0	0	0	0	0	0	0	0	0	0	0	0
1932	0	0	4792	40	S7	0	Outpatient	0	0	0	0	0	0	0	0	0	0	0	0	0	White	Not Hispanic or Latino	0	0	51	1	66	230	37.1189	2	0	0	0	1	0	0	0	0	0	0	0	0	0	0	0	0	0	0	1
1933	0	0	4793	40	S7	0	Outpatient	0	0	0	0	0	0	0	0	0	0	0	0	0	Hispanic or Latino	Hispanic or Latino	0	1	59	1	65	150	24.9586	2	0	0	0	1	0	0	0	0	0	0	0	0	0	0	0	0	0	0	0
1934	0	0	4794	40	S7	0	Outpatient	0	0	0	0	0	0	0	0	0	0	0	0	0	Other	Hispanic or Latino	0	1	55	1	70	212	30.4155	2	0	0	0	1	0	0	0	0	0	0	0	0	0	0	0	0	0	0	0
1935	0	0	4795	40	S7	0	Outpatient	0	0	0	0	0	0	0	0	0	0	0	0	0	Unknown	Unknown	0	0	62	1	66	190	30.6635	2	0	0	0	1	0	0	0	0	0	0	0	0	0	0	0	0	0	0	1
1936	0	1	4796	11	S4	0	Outpatient	0	0	0	0	0	0	0	0	0	0	0	0	0	White	Not Hispanic or Latino	0	0	69	1	71	185	25.7994	2	0	0	0	0	0	0	0	0	0	0	0	0	0	0	0	0	1	1	1
1937	0	1	4797	11	S4	0	Outpatient	0	0	0	0	0	0	0	0	0	0	0	0	0	White	Not Hispanic or Latino	0	0	76	0	63	190	33.6533	2	0	0	0	0	0	0	0	0	0	0	0	0	0	0	0	0	1	0	0
1938	0	1	4798	11	S4	0	Outpatient	0	0	0	0	0	0	0	0	0	0	0	0	0	White	Not Hispanic or Latino	0	0	59	1	75	270	33.7440	2	0	0	0	0	0	0	0	0	0	0	0	0	0	0	0	0	1	1	1
1939	0	1	4799	11	S4	0	Outpatient	0	0	0	0	0	0	0	0	0	0	0	0	0	White	Not Hispanic or Latino	0	0	50	1	68	215	32.6871	1	0	0	0	0	0	0	0	0	0	0	0	0	0	0	0	0	1	1	1
1940	0	1	4800	11	S4	0	Outpatient	1	1	0	1	0	0	1	0	0	0	0	0	0	White	Not Hispanic or Latino	0	0	76	0	62	173	31.6387	2	0	0	0	0	0	0	0	0	0	0	0	0	0	0	0	0	1	1	1
1941	0	1	4814	8	S4	0	Outpatient	0	0	0	0	0	0	0	0	0	0	0	0	0	White	Not Hispanic or Latino	0	0	52	1	70	200	28.6939	2	0	0	0	0	0	0	0	0	0	0	0	0	0	0	0	0	1	0	0
1942	0	1	4815	8	S4	0	Outpatient	1	0	0	0	0	0	0	0	0	0	0	0	0	White	Not Hispanic or Latino	0	0	64	1	70	170	24.3898	2	0	0	0	0	0	0	0	0	0	0	0	0	0	0	0	0	1	0	1
1943	0	1	4816	8	S4	0	Outpatient	0	0	0	0	0	0	0	0	0	0	0	0	0	White	Not Hispanic or Latino	0	0	56	1	70	200	28.6939	2	0	0	0	0	0	0	0	0	0	0	0	0	0	0	0	0	1	1	1
1944	0	0	4822	45	S7	0	Outpatient	0	0	0	0	0	0	0	0	0	0	0	0	0	White	Not Hispanic or Latino	0	0	51	1	69	241	35.5856	2	0	0	0	1	0	0	0	0	0	0	0	0	0	0	0	0	0	0	1
1945	0	0	4823	45	S7	0	Outpatient	0	1	2	0	0	0	0	0	0	0	0	0	0	Black or African American	Not Hispanic or Latino	1	0	40	0	63	141	24.9743	1	0	0	0	1	0	0	0	0	0	0	0	0	0	0	0	0	1	0	1
1946	0	0	4824	20	S3	0	Outpatient	1	1	0	1	0	0	0	0	0	0	0	0	0	White	Not Hispanic or Latino	0	0	76	0	67	237	37.1154	2	0	0	0	0	1	0	0	0	0	0	0	0	0	0	0	0	0	1	1
1947	0	0	4825	20	S3	0	Outpatient	0	0	0	0	0	0	0	0	0	0	0	0	0	White	Not Hispanic or Latino	0	0	51	0	64	157	26.9460	2	0	0	0	1	0	0	0	0	0	0	0	0	0	0	0	0	0	0	0
1948	0	0	4826	20	S3	0	Outpatient	0	0	0	0	0	0	0	0	0	0	0	0	0	Asian	Unknown	0	0	69	0	67	120	18.7926	2	0	0	0	1	0	0	0	0	0	0	0	0	0	0	0	0	0	0	0
1949	0	0	4827	20	S3	0	Outpatient	0	0	0	0	0	0	0	0	0	0	0	0	0	Unknown	Not Hispanic or Latino	0	0	53	0	65	204	33.9437	2	0	0	0	1	0	0	0	0	0	0	0	0	0	0	0	0	0	1	1
1950	0	0	4828	20	S3	0	Outpatient	0	0	0	0	0	0	0	0	0	0	0	0	0	White	Not Hispanic or Latino	0	0	54	0	62	150	27.4324	2	0	0	0	1	0	0	0	0	0	0	0	0	0	0	0	0	0	1	1
1951	0	0	4829	20	S3	0	Outpatient	0	0	0	0	0	0	0	0	0	0	0	0	0	White	Not Hispanic or Latino	0	0	51	1	74	235	30.1689	2	0	0	0	1	0	0	0	0	0	0	0	0	0	0	0	0	0	1	1
1952	0	0	4830	20	S3	0	Outpatient	0	0	0	0	0	0	0	0	0	0	0	0	0	White	Not Hispanic or Latino	0	0	56	0	62	182	33.2846	2	0	0	0	1	0	0	0	0	0	0	0	0	0	0	0	0	0	0	0
1953	0	0	4831	20	S3	0	Outpatient	1	1	0	1	0	0	0	0	0	0	0	0	0	Unknown	Unknown	0	0	47	0	67	224	35.0795	2	0	0	0	0	1	0	0	0	0	0	0	0	0	0	0	0	0	1	1
1954	0	0	4832	20	S3	0	Outpatient	0	0	0	0	0	0	0	0	0	0	0	0	0	White	Unknown	0	0	53	0	64	149	25.5730	1	0	0	0	1	0	0	0	0	0	0	0	0	0	0	0	0	0	0	0
1955	0	0	4834	18	S3	0	Outpatient	1	1	0	1	0	0	0	0	0	0	0	0	0	White	Not Hispanic or Latino	0	0	55	0	66	240	38.7328	2	0	0	0	0	1	0	0	0	0	0	0	0	0	0	0	0	0	1	1
1956	0	0	4835	18	S3	0	Outpatient	0	0	0	0	0	0	0	0	0	0	0	0	0	White	Not Hispanic or Latino	0	0	53	1	68	190	28.8862	2	0	0	0	1	0	0	0	0	0	0	0	0	0	0	0	0	0	0	1
1957	0	0	4836	18	S3	0	Outpatient	0	0	0	0	0	0	0	0	0	0	0	0	0	Black or African American	Not Hispanic or Latino	1	0	52	0	62	160	29.2612	2	0	0	0	1	0	0	0	0	0	0	0	0	0	0	0	0	0	1	1
1958	0	0	4837	18	S3	0	Outpatient	0	0	0	0	0	0	0	0	0	0	0	0	0	White	Not Hispanic or Latino	0	0	55	1	71	165	23.0103	2	0	0	0	1	0	0	0	0	0	0	0	0	0	0	0	0	0	1	1
1959	0	0	4838	18	S3	0	Outpatient	0	0	0	0	0	0	0	0	0	0	0	0	0	Unknown	Unknown	0	0	52	1	72	200	27.1219	2	0	0	0	1	0	0	0	0	0	0	0	0	0	0	0	0	0	0	1
1960	0	0	4839	18	S3	0	Outpatient	0	0	0	0	0	0	0	0	0	0	0	0	0	Unknown	Not Hispanic or Latino	0	0	54	0	66	145	23.4011	1	0	0	0	1	0	0	0	0	0	0	0	0	0	0	0	0	0	0	0
1961	0	1	4847	9	S4	0	Outpatient	0	0	0	0	0	0	0	0	0	0	0	0	0	White	Not Hispanic or Latino	0	0	65	1	69	237	34.9950	2	0	0	0	0	0	0	0	0	0	0	0	0	0	0	0	0	1	1	1
1962	0	1	4848	9	S4	0	Outpatient	1	0	0	0	0	0	0	0	0	0	0	0	0	White	Not Hispanic or Latino	0	0	59	0	66	145	23.4011	2	0	0	0	0	0	0	0	0	0	0	0	0	0	0	0	0	1	1	1
1963	0	1	4849	9	S4	0	Outpatient	0	0	0	0	0	0	0	0	0	0	0	0	0	White	Not Hispanic or Latino	0	0	56	1	71	195	27.1940	2	0	0	0	0	0	0	0	0	0	0	0	0	0	0	0	0	1	0	0
1964	0	0	4850	24	S7	0	Outpatient	1	1	0	1	0	0	0	0	0	0	0	0	0	White	Not Hispanic or Latino	0	0	50	1	71	310	43.2315	2	0	0	0	0	1	0	0	0	0	0	0	0	0	0	0	0	0	1	1
1965	0	0	4851	24	S7	0	Outpatient	1	1	0	1	0	0	0	0	0	0	0	0	0	White	Not Hispanic or Latino	0	0	69	1	71	225	31.3777	2	0	0	0	0	1	0	0	0	0	0	0	0	0	0	0	0	0	0	1
1966	0	0	4852	24	S7	0	Outpatient	0	1	0	2	0	0	0	0	0	0	0	0	0	White	Not Hispanic or Latino	0	0	57	0	66	249	40.1853	2	0	0	0	1	0	0	0	0	0	0	0	0	0	0	0	0	0	0	1
1967	0	0	4853	24	S7	0	Outpatient	1	1	0	1	0	0	0	0	0	0	0	0	0	White	Not Hispanic or Latino	0	0	55	0	64	178	30.5503	2	0	0	0	0	1	0	0	0	0	0	0	0	0	0	0	0	0	0	1
1968	0	0	4854	24	S7	0	Outpatient	1	1	0	1	0	0	0	0	0	0	0	0	0	White	Not Hispanic or Latino	0	0	56	1	71	202	28.1702	2	0	0	0	0	1	0	0	0	0	0	0	0	0	0	0	0	0	0	1
1969	0	0	4855	24	S7	0	Outpatient	1	1	0	3	0	0	0	0	0	0	0	0	0	White	Not Hispanic or Latino	0	0	61	0	68	270	41.0489	2	0	0	0	0	1	0	0	0	0	0	0	0	0	0	0	0	0	0	1
1970	0	0	4856	24	S7	0	Outpatient	1	1	2	1	0	0	0	0	0	0	0	0	0	Black or African American	Not Hispanic or Latino	1	0	67	0	66	148	23.8852	2	0	0	0	0	1	0	0	0	0	0	0	0	0	0	0	0	0	0	1
1971	0	0	4857	50	S7	0	Outpatient	1	1	0	1	0	0	0	0	0	0	0	0	0	White	Not Hispanic or Latino	0	0	55	1	72	242	32.8175	2	0	0	0	0	1	0	0	0	0	0	0	0	0	0	0	0	0	0	0
1972	0	0	4858	50	S7	0	Outpatient	0	0	0	0	0	0	0	0	0	0	0	0	0	White	Not Hispanic or Latino	0	0	51	1	72	219	29.6985	2	0	0	0	1	0	0	0	0	0	0	0	0	0	0	0	0	0	1	1
1973	0	0	4859	50	S7	0	Outpatient	0	0	0	0	0	0	0	0	0	0	0	0	0	White	Not Hispanic or Latino	0	0	50	0	65	116	19.3013	2	0	0	0	1	0	0	0	0	0	0	0	0	0	0	0	0	0	0	0
1974	0	0	4861	40	S7	0	Outpatient	0	0	0	0	0	0	0	0	0	0	0	0	0	White	Not Hispanic or Latino	0	0	63	1	67	168	26.3096	2	0	0	0	1	0	0	0	0	0	0	0	0	0	0	0	0	0	0	0
1975	0	0	4862	40	S7	0	Outpatient	0	0	0	0	0	0	0	0	0	0	0	0	0	White	Not Hispanic or Latino	0	0	52	1	67	145	22.7077	2	0	0	0	1	0	0	0	0	0	0	0	0	0	0	0	0	0	0	0
1976	0	0	4863	40	S7	0	Outpatient	0	0	0	0	0	0	0	0	0	0	0	0	0	White	Not Hispanic or Latino	0	0	52	0	65	201	33.4445	1	0	0	0	1	0	0	0	0	0	0	0	0	0	0	0	0	0	0	1
1977	0	1	4884	10	S4	0	Outpatient	1	1	0	1	0	0	1	0	0	0	0	0	0	White	Not Hispanic or Latino	0	0	60	0	64	162	27.8042	2	0	0	0	0	0	0	0	0	0	0	0	0	0	0	0	0	1	1	1
1978	0	1	4885	10	S4	0	Outpatient	0	1	2	2	0	0	0	0	0	0	0	0	0	White	Not Hispanic or Latino	0	0	59	0	68	165	25.0854	2	0	0	0	0	0	0	0	0	0	0	0	0	0	0	0	0	1	0	0
1979	0	1	4886	10	S4	0	Outpatient	0	0	0	0	0	0	0	0	0	0	0	0	0	Black or African American	Not Hispanic or Latino	1	0	65	1	69	220	32.4848	1	0	0	0	0	0	0	0	0	0	0	0	0	0	0	0	0	1	1	1
1980	0	1	4887	8	S4	0	Outpatient	0	0	0	0	0	0	0	0	0	0	0	0	0	White	Not Hispanic or Latino	0	0	51	0	64	160	27.4609	2	0	0	0	0	0	0	0	0	0	0	0	0	0	0	0	0	1	0	1
1981	0	1	4888	8	S4	0	Outpatient	1	0	0	0	0	0	0	0	0	0	0	0	0	White	Not Hispanic or Latino	0	0	62	0	65	196	32.6125	2	0	0	0	0	0	0	0	0	0	0	0	0	0	0	0	0	1	0	1
1982	0	1	4889	8	S4	0	Outpatient	0	0	0	0	0	0	0	0	0	0	0	0	0	White	Not Hispanic or Latino	0	0	58	1	70	178	25.5376	2	0	0	0	0	0	0	0	0	0	0	0	0	0	0	0	0	1	0	0
1983	0	1	4890	8	S4	0	Outpatient	1	0	0	0	0	0	0	0	0	0	0	0	0	White	Not Hispanic or Latino	0	0	75	0	68	120	18.2439	2	0	0	0	0	0	0	0	0	0	0	0	0	0	0	0	0	1	0	1
1984	0	0	4899	45	S7	0	Outpatient	0	0	0	0	0	0	0	0	0	0	0	0	0	Black or African American	Not Hispanic or Latino	1	0	50	0	72	190	25.7658	2	0	0	0	1	0	0	0	0	0	0	0	0	0	0	0	0	0	0	1
1985	0	0	4900	20	S3	0	Outpatient	0	0	0	0	0	0	0	0	0	0	0	0	0	White	Unknown	0	0	64	0	70	207	29.6982	2	0	0	0	1	0	0	0	0	0	0	0	0	0	0	0	0	0	1	1
1986	0	0	4901	20	S3	0	Outpatient	1	1	0	0	0	0	0	0	0	0	0	1	0	Patient declined to provide	Patient Declined	0	0	42	1	75	215	26.8702	2	0	0	0	0	0	1	0	0	0	0	0	0	0	0	0	0	0	0	0
1987	0	0	4902	20	S3	0	Outpatient	0	0	0	0	0	0	0	0	0	0	0	0	0	Patient declined to provide	Not Hispanic or Latino	0	0	78	1	71	162	22.5919	2	0	0	0	1	0	0	0	0	0	0	0	0	0	0	0	0	0	1	1
1988	0	0	4903	20	S3	0	Outpatient	0	0	0	0	0	0	0	0	0	0	0	0	0	Patient declined to provide	Not Hispanic or Latino	0	0	64	0	67	140	21.9247	2	0	0	0	1	0	0	0	0	0	0	0	0	0	0	0	0	0	1	1
1989	0	0	4904	20	S3	0	Outpatient	0	0	0	0	0	0	0	0	0	0	0	0	0	Patient declined to provide	Patient Declined	0	0	64	0	69	186	27.4644	2	0	0	0	1	0	0	0	0	0	0	0	0	0	0	0	0	0	1	1
1990	0	0	4905	20	S3	0	Outpatient	0	0	0	0	0	0	0	0	0	0	0	0	0	White	Not Hispanic or Latino	0	0	54	0	64	148	25.4014	2	0	0	0	1	0	0	0	0	0	0	0	0	0	0	0	0	0	1	1
1991	0	0	4906	20	S3	0	Outpatient	1	1	0	1	0	0	0	0	0	0	0	0	0	White	Not Hispanic or Latino	0	0	57	1	68	180	27.3659	1	0	0	0	0	1	0	0	0	0	0	0	0	0	0	0	0	0	0	0
1992	0	0	4910	18	S3	0	Outpatient	1	1	0	1	0	0	0	0	0	0	0	0	0	White	Not Hispanic or Latino	0	0	66	1	72	228	30.9190	2	0	0	0	0	1	0	0	0	0	0	0	0	0	0	0	0	0	1	1
1993	0	0	4911	18	S3	0	Outpatient	0	0	0	0	0	0	0	0	0	0	0	0	0	White	Not Hispanic or Latino	0	0	49	0	62	155	28.3468	1	0	0	0	1	0	0	0	0	0	0	0	0	0	0	0	0	0	1	1
1994	0	0	4912	18	S3	0	Outpatient	0	0	0	0	0	0	0	0	0	0	0	0	0	Unknown	Unknown	0	0	60	1	71	157	21.8947	1	0	0	0	1	0	0	0	0	0	0	0	0	0	0	0	0	0	1	1
1995	0	0	4913	18	S3	0	Outpatient	0	0	0	0	0	0	0	0	0	0	0	0	0	Unknown	Not Hispanic or Latino	0	0	54	1	68	190	28.8862	2	0	0	0	1	0	0	0	0	0	0	0	0	0	0	0	0	0	1	1
1996	0	1	4914	9	S4	0	Outpatient	0	0	0	0	0	0	0	0	0	0	0	0	0	White	Not Hispanic or Latino	0	0	72	1	69	240	35.4379	2	0	0	0	0	0	0	0	0	0	0	0	0	0	0	0	0	1	1	1
1997	0	1	4915	9	S4	0	Outpatient	1	1	1	3	0	0	0	0	0	0	0	0	0	White	Not Hispanic or Latino	0	0	57	0	65	168	27.9536	2	0	0	0	0	0	0	0	0	0	0	0	0	0	0	0	0	1	1	1
1998	0	1	4926	4	S4	0	Outpatient	0	0	0	0	0	0	0	0	0	0	0	0	0	White	Not Hispanic or Latino	0	0	71	0	60	135	26.3625	2	0	0	0	0	0	0	0	0	0	0	0	0	0	0	0	0	1	1	1
1999	0	1	4927	4	S4	0	Outpatient	1	1	0	1	0	0	1	0	0	0	0	0	0	White	Not Hispanic or Latino	0	0	56	1	69	180	26.5784	1	0	0	0	0	0	0	0	0	0	0	0	0	0	0	0	0	1	0	1
[truncated: 9,132 more rows]
[truncated: 4 more columns]
