# Supplementary material for: Development and validation of a prediction model for adenoma detection during screening and surveillance colonoscopy with comparison to actual adenoma detection rates
Source: PLoS One. 2017 Sep 28;12(9):e0185560. doi: 10.1371/journal.pone.0185560 (PMC5619799; doi:10.1371/journal.pone.0185560)
Supplement: S1 Data Dictionary — (XLSX) [file pone.0185560.s003.xlsx]

## Sheet: Sheet1
Variable Name	Variable Description	Coded values (if applibable)
intervention	Site had received training prior to procedure	0=No, 1=Yes
grp	Group Assignment	0=Delayed intervention, 1=Early intervention
patient	De-identified patient number
endo	De-identified endoscopist number
site	De-identified site number
phase2	Phase	0=Phase I, 1=Phase 2
pt_type	Patient type (Inpatient or Outpatient)
surveillance	Colonoscopy type	0=Colon cancer screening, 1=Surveillance
Colorectal Neoplasm Risk Assessment:
highrisk	Colorectal neoplasm risk assessment for this procedure	0=Average risk, 1=High risk
cchrisk1_hx	Colon or Rectal Adenocarcinoma	1=Personal history, 2=Family history, 3=Both personal and family history
cchrisk8_hx	History of Colon Adenoma	1=Personal history, 2=Family history, 3=Both personal and family history
cchrisk7_hx	High Risk Genetic Family cancer syndrome	1=Personal history, 2=Family history, 3=Both personal and family history
cchrisk2_n	Advanced Neoplasm	1=Checked, 0=Unchecked
cchrisk3_n	3 or More Adenomas	1=Checked, 0=Unchecked
cchrisk4_n	Non Advanced Neoplasm	1=Checked, 0=Unchecked
cchrisk11_hx	Sessile serrated polyp(s) < 10 mm, no dysplasia	1=Personal history, 2=Family history, 3=Both personal and family history
cchrisk12_hx	Sessile serrated polyp >= 10 mm	1=Personal history, 2=Family history, 3=Both personal and family history
cchrisk13_hx	Serrated polyposis syndrome*	1=Personal history, 2=Family history, 3=Both personal and family history
cchrisk9_n	Inflammatory Bowel Disease	1=Checked, 0=Unchecked
cchrisk10_n	Inflammatory Bowel Disease with Known Dysplasia	1=Checked, 0=Unchecked
Patient Sociodemographic Information:
pt_race	Patient Race
pt_ethnic	Patient Ethnicity
race_black	Black or African American race	0=No or unknown, 1=Yes
hispanic	Hispanic	0=No or unknown, 1=Yes
pt_age	Patient age, years
male	Patient gender	0=Female, 1=Male
pt_height	Patient Height (in Inches)
pt_weight	Patient Weight (in Pounds)
bmi	Patient body mass index
asa	ASA Category	1=ASA I, 2=ASA II, 3=ASA III, 4=ASA IV, 5=ASA 5, 6=ASA-E
Colonoscopy Indication:
colon_ind2_n	Evaluation of Unexplained GI Bleeding	1=Checked, 0=Unchecked
colon_ind3_n	Unexplained Iron Deficiency Anemia	1=Checked, 0=Unchecked
colon_ind4_n	Screening or Surveillance for Colonic Neoplasia	1=Checked, 0=Unchecked
colon_ind16_n	Screening for Colonic Neoplasia	1=Checked, 0=Unchecked
colon_ind17_n	Surveillance due to prior colonic neoplasia	1=Checked, 0=Unchecked
colon_ind5_n	Inflammatory Bowel Disease of the Intestine	1=Checked, 0=Unchecked
colon_ind6_n	Clinically Significant Diarrhea of Unexplained Origin	1=Checked, 0=Unchecked
colon_ind1_n	Evaluation of Barium Enema or Other Imaging Study of an Abnormality That is Likely to be Clinically Significant, Such as Filling Defect or Stricture	1=Checked, 0=Unchecked
colon_ind7_n	Intraoperative identification of a lesion not apparent/found at surgery	1=Checked, 0=Unchecked
colon_ind8_n	Treatment of Bleeding from such Lesions as Vascular Malformation, Ulceration, Neoplasia & Polypectomy Site	1=Checked, 0=Unchecked
colon_ind9_n	Foreign Body Removal	1=Checked, 0=Unchecked
colon_ind10_n	Excision of Colonic Polyp	1=Checked, 0=Unchecked
colon_ind11_n	Decompression of Acute Nontoxic Megacolon or Sigmoid Volvulus	1=Checked, 0=Unchecked
colon_ind12_n	Balloon Dilation of Stenotic Lesions	1=Checked, 0=Unchecked
colon_ind13_n	Palliative Treatment of Stenosing or Bleeding Neoplasms	1=Checked, 0=Unchecked
colon_ind14_n	Marking a Neoplasm for Localization	1=Checked, 0=Unchecked
colon_ind15_n	Other Indication	1=Checked, 0=Unchecked
Pathology:
adenoma	Adenoma	0=No, 1=Yes
any_polyp	Any polyp	0=No, 1=Yes
adenocar	Adenocarcinoma	0=No, 1=Yes
advadenoma	Advanced adenoma	0=No, 1=Yes
serrated	Serrated lesions	0=No, 1=Yes
adenoma_3ormore	Three or more adenomas	0=No, 1=Yes
